# Supplementary material for: A new method to reconstruct the direction of parent-offspring duo relationships using SNP array data and its demonstration on ancient and modern cultivars in the outcrossing species Malus × domestica
Source: Hortic Res. 2022 Jan 19;9:uhab069. doi: 10.1093/hr/uhab069 (PMC8881379; doi:10.1093/hr/uhab069)
Supplement: Web_Material_uhab069 [file web_material_uhab069.zip]

Archive with 6 entries (6 files):
- File S1.xlsx
- File S2.xlsx
- File S3.xlsx
- Table S1.xlsx
- Table S2.xlsx
- Table S3.xlsx
