# Supplementary material for: A new method to reconstruct the direction of parent-offspring duo relationships using SNP array data and its demonstration on ancient and modern cultivars in the outcrossing species Malus × domestica
Source: Hortic Res. 2022 Jan 19;9:uhab069. doi: 10.1093/hr/uhab069 (PMC8881379; doi:10.1093/hr/uhab069)
Supplement: Web_Material_uhab069 [file web_material_uhab069.zip › File S1.xlsx]

## Sheet: File S1
Supplementary File S1. Summed instances per chromosome of generational order resolving (GOR)-SNP allele commonality between GOR homologs (from the phased individual) with GOR haplotypes (from the unphased individual), for interpretation of the POR-1 test. This table was generated from raw data in the "POR1_test_raw" tab in this file. Values greater than zero mean that at least one GOR-SNP allele …
Chromosome	Honeycrisp GOR-homolog 1	Honeycrisp GOR-homolog 2	Keepsake GOR-homolog 1	Keepsake GOR-homolog 2
	vs. Keepsake GOR-haplotypes		vs. Honeycrisp GOR-haplotypes
1	69	0	73	0
2	125	0	146	63
3	85	0	41	49
4	0	92	0	128
5	139	0	64	58
6	0	82	74	0
7	0	57	12	77
8	105	0	74	52
9	79	0	64	10
10	101	0	66	111
11	0	114	0	144
12	0	98	106	0
13	0	78	40	33
14	85	0	10	87
15	158	0	34	85
16	78	0	97	27
17	0	83	105	0
Number of chromosomes with GOR-SNP allele matching between both GOR-homologs and the GOR haplotype:	17		6

## Sheet: POR1_test_raw
			Honeycrisp	Honeycrisp	Honeycrisp	Honeycrisp	Honeycrisp	Honeycrisp	Keepsake	Keepsake	Keepsake	Keepsake	Keepsake	Keepsake	Honeycrisp GOR-homolog 1	Honeycrisp GOR-homolog 2	Keepsake GOR-homolog 1	Keepsake GOR-homolog 2
Chromosome	cM	20K SNP index number	unphased	GOR-haplotypes	haplotype 1	haplotype 2	GOR-homolog 1	GOR-homolog 2	unphased	GOR-haplotypes	haplotype 1	haplotype 2	GOR-homolog 1	GOR-homolog 2	vs. Keepsake GOR-haplotypes	vs. Keepsake GOR-haplotypes	vs. Honeycrisp GOR-haplotypes	vs. Honeycrisp GOR-haplotypes
1	0	17241	B B	B	B	B	-	-	B B	B	B	B	-	-	-	-	-	-
1	0.131	7672	A A	A	A	A	-	-	A A	A	A	A	-	-	-	-	-	-
1	0.134	2965	A B	-	A	B	A	B	A B	-	A	B	A	B	-	-	-	-
1	0.137	8923	B B	B	B	B	-	-	B B	B	B	B	-	-	-	-	-	-
1	0.137	8922	A B	-	A	B	A	B	A B	-	A	B	A	B	-	-	-	-
1	0.137	8921	A A	A	A	A	-	-	A A	A	A	A	-	-	-	-	-	-
1	0.232	8790	B B	B	B	B	-	-	B B	B	B	B	-	-	-	-	-	-
1	0.232	8789	B B	B	B	B	-	-	B B	B	B	B	-	-	-	-	-	-
1	0.232	8787	B B	B	B	B	-	-	B B	B	B	B	-	-	-	-	-	-
1	0.232	17247	B B	B	B	B	-	-	B B	B	B	B	-	-	-	-	-	-
1	0.232	8788	A B	-	B	A	B	A	A B	-	B	A	B	A	-	-	-	-
1	0.232	8785	B B	B	B	B	-	-	B B	B	B	B	-	-	-	-	-	-
1	0.235	17428	A A	A	A	A	-	-	A A	A	A	A	-	-	-	-	-	-
1	0.238	8888	B B	B	B	B	-	-	B B	B	B	B	-	-	-	-	-	-
1	0.238	6186	A B	-	A	B	A	B	A B	-	A	B	A	B	-	-	-	-
1	0.238	6184	A B	-	B	A	B	A	A B	-	B	A	B	A	-	-	-	-
1	0.238	8886	B B	B	B	B	-	-	B B	B	B	B	-	-	-	-	-	-
1	0.238	8887	A B	-	B	A	B	A	A B	-	B	A	B	A	-	-	-	-
1	0.241	6198	A A	A	A	A	-	-	A A	A	A	A	-	-	-	-	-	-
1	0.241	6199	B B	B	B	B	-	-	B B	B	B	B	-	-	-	-	-	-
1	0.35	10463	A A	A	A	A	-	-	A A	A	A	A	-	-	-	-	-	-
1	0.35	10462	B B	B	B	B	-	-	B B	B	B	B	-	-	-	-	-	-
1	0.35	10460	A B	-	B	A	B	A	A B	-	B	A	B	A	-	-	-	-
1	0.35	10459	A B	-	B	A	B	A	A B	-	B	A	B	A	-	-	-	-
1	0.35	10457	B B	B	B	B	-	-	B B	B	B	B	-	-	-	-	-	-
1	0.35	10456	A A	A	A	A	-	-	A A	A	A	A	-	-	-	-	-	-
1	0.363	16668	A B	-	A	B	A	B	A B	-	A	B	A	B	-	-	-	-
1	0.536	13610	A B	-	B	A	B	A	A B	-	B	A	B	A	-	-	-	-
1	0.647	17853	A A	A	A	A	-	-	A A	A	A	A	-	-	-	-	-	-
1	0.647	636	A B	-	B	A	B	A	A B	-	B	A	B	A	-	-	-	-
1	0.647	9626	B B	B	B	B	-	-	B B	B	B	B	-	-	-	-	-	-
1	0.647	9627	A A	A	A	A	-	-	A A	A	A	A	-	-	-	-	-	-
1	0.647	662	A B	-	B	A	B	A	A B	-	B	A	B	A	-	-	-	-
1	0.647	17427	A B	-	A	B	A	B	A B	-	A	B	A	B	-	-	-	-
1	0.647	2280	- -	-	A	B	-	-	A B	-	A	B	A	B	-	-	-	-
1	0.647	17852	B B	B	B	B	-	-	B B	B	B	B	-	-	-	-	-	-
1	0.845	15723	A A	A	A	A	-	-	A A	A	A	A	-	-	-	-	-	-
1	0.845	15724	A A	A	A	A	-	-	A A	A	A	A	-	-	-	-	-	-
1	1.055	9631	A B	-	B	A	B	A	A B	-	B	A	B	A	-	-	-	-
1	1.055	9633	A A	A	A	A	-	-	A A	A	A	A	-	-	-	-	-	-
1	1.055	9634	A A	A	A	A	-	-	A A	A	A	A	-	-	-	-	-	-
1	1.055	9635	B B	B	B	B	-	-	B B	B	B	B	-	-	-	-	-	-
1	1.066	9636	B B	B	B	B	-	-	B B	B	B	B	-	-	-	-	-	-
1	1.066	8920	B B	B	B	B	-	-	B B	B	B	B	-	-	-	-	-	-
1	1.066	8918	B B	B	B	B	-	-	B B	B	B	B	-	-	-	-	-	-
1	1.066	8917	A B	-	B	A	B	A	A B	-	B	A	B	A	-	-	-	-
1	1.066	8916	A A	A	A	A	-	-	A A	A	A	A	-	-	-	-	-	-
1	1.338	17578	A B	-	A	B	A	B	A B	-	A	B	A	B	-	-	-	-
1	1.418	12371	A B	-	A	B	A	B	A B	-	A	B	A	B	-	-	-	-
1	1.418	12373	B B	B	B	B	-	-	B B	B	B	B	-	-	-	-	-	-
1	1.418	12374	B B	B	B	B	-	-	B B	B	B	B	-	-	-	-	-	-
1	1.418	12375	B B	B	B	B	-	-	B B	B	B	B	-	-	-	-	-	-
1	1.604	16294	B B	B	B	B	-	-	B B	B	B	B	-	-	-	-	-	-
1	1.604	16295	A B	-	A	B	A	B	A B	-	A	B	A	B	-	-	-	-
1	1.739	8925	B B	B	B	B	-	-	B B	B	B	B	-	-	-	-	-	-
1	1.739	8924	A B	-	B	A	B	A	A B	-	B	A	B	A	-	-	-	-
1	1.9	15564	A A	A	A	A	-	-	A A	A	A	A	-	-	-	-	-	-
1	2.241	17897	A B	-	A	B	A	B	A B	-	A	B	A	B	-	-	-	-
1	2.241	17896	A A	A	A	A	-	-	A A	A	A	A	-	-	-	-	-	-
1	2.241	17895	B B	B	B	B	-	-	B B	B	B	B	-	-	-	-	-	-
1	2.241	17894	A B	-	B	A	B	A	A B	-	B	A	B	A	-	-	-	-
1	2.411	15932	B B	B	B	B	-	-	B B	B	B	B	-	-	-	-	-	-
1	2.477	16526	A B	-	B	A	B	A	A B	-	B	A	B	A	-	-	-	-
1	2.477	16525	A B	-	B	A	B	A	A B	-	B	A	B	A	-	-	-	-
1	2.477	16523	A A	A	A	A	-	-	A A	A	A	A	-	-	-	-	-	-
1	2.495	17583	A A	A	A	A	-	-	A A	A	A	A	-	-	-	-	-	-
1	2.567	8931	A B	-	B	A	B	A	A B	-	B	A	B	A	-	-	-	-
1	2.567	8933	A A	A	A	A	-	-	A A	A	A	A	-	-	-	-	-	-
1	2.567	8934	- -	-	A	B	-	-	A B	-	A	B	A	B	-	-	-	-
1	2.567	1169	A B	-	A	B	A	B	A B	-	A	B	A	B	-	-	-	-
1	2.567	8935	A B	-	B	A	B	A	A B	-	B	A	B	A	-	-	-	-
1	2.567	8936	A B	-	A	B	A	B	A B	-	A	B	A	B	-	-	-	-
1	3.158	15567	B B	B	B	B	-	-	B B	B	B	B	-	-	-	-	-	-
1	3.158	15566	B B	B	B	B	-	-	B B	B	B	B	-	-	-	-	-	-
1	3.199	8940	A A	A	A	A	-	-	A A	A	A	A	-	-	-	-	-	-
1	3.199	8939	B B	B	B	B	-	-	B B	B	B	B	-	-	-	-	-	-
1	3.199	8938	A B	-	B	A	B	A	A B	-	B	A	B	A	-	-	-	-
1	3.451	66	A B	-	B	A	B	A	B B	B	B	B	-	-	1	2	-	-
1	3.661	8974	A B	-	B	A	B	A	A B	-	B	A	B	A	-	-	-	-
1	3.661	8976	A B	-	A	B	A	B	A B	-	A	B	A	B	-	-	-	-
1	3.661	8977	B B	B	B	B	-	-	B B	B	B	B	-	-	-	-	-	-
1	3.714	12352	A B	-	B	A	B	A	B B	B	B	B	-	-	1	2	-	-
1	3.878	771	A A	A	A	A	-	-	A B	-	A	B	A	B	-	-	1	2
1	3.878	519	A B	-	A	B	A	B	A B	-	A	B	A	B	-	-	-	-
1	3.878	8992	A B	-	A	B	A	B	A A	A	A	A	-	-	1	2	-	-
1	3.878	8995	A B	-	B	A	B	A	A B	-	B	A	B	A	-	-	-	-
1	4.201	17802	B B	B	B	B	-	-	B B	B	B	B	-	-	-	-	-	-
1	4.534	4557	A B	-	A	B	A	B	A B	-	A	B	A	B	-	-	-	-
1	4.534	4556	A B	-	B	A	B	A	B B	B	B	B	-	-	1	2	-	-
1	4.534	4555	A B	-	B	A	B	A	B B	B	B	B	-	-	1	2	-	-
1	4.534	4554	B B	B	B	B	-	-	A B	-	B	A	B	A	-	-	1	2
1	5.445	9019	A A	A	A	A	-	-	A B	-	A	B	A	B	-	-	1	2
1	5.445	9020	A B	-	B	A	B	A	B B	B	B	B	-	-	1	2	-	-
1	5.445	9021	A B	-	A	B	A	B	A A	A	A	A	-	-	1	2	-	-
1	5.445	9023	A A	A	A	A	-	-	A B	-	A	B	A	B	-	-	1	2
1	5.445	9024	A B	-	B	A	B	A	B B	B	B	B	-	-	1	2	-	-
1	5.678	3176	A A	A	A	A	-	-	A A	A	A	A	-	-	-	-	-	-
1	6.128	8998	A B	-	A	B	A	B	A B	-	A	B	A	B	-	-	-	-
1	6.128	8999	A A	A	A	A	-	-	A B	-	A	B	A	B	-	-	1	2
1	6.128	536	A A	A	A	A	-	-	A A	A	A	A	-	-	-	-	-	-
1	6.128	9001	B B	B	B	B	-	-	A B	-	B	A	B	A	-	-	1	2
1	7.61	9007	A B	-	A	B	A	B	A A	A	A	A	-	-	1	2	-	-
1	7.856	15688	A B	-	A	B	A	B	A B	-	A	B	A	B	-	-	-	-
1	7.858	15687	B B	B	B	B	-	-	B B	B	B	B	-	-	-	-	-	-
1	8.149	9461	A B	-	B	A	B	A	B B	B	B	B	-	-	1	2	-	-
1	8.149	9458	A B	-	A	B	A	B	A B	-	A	B	A	B	-	-	-	-
1	8.15	9456	B B	B	B	B	-	-	B B	B	B	B	-	-	-	-	-	-
1	8.847	2728	B B	B	B	B	-	-	A B	-	B	A	B	A	-	-	1	2
1	9.258	789	A A	A	A	A	-	-	A B	-	A	B	A	B	-	-	1	2
1	9.258	416	A B	-	A	B	A	B	A A	A	A	A	-	-	1	2	-	-
1	9.258	2004	A B	-	B	A	B	A	B B	B	B	B	-	-	1	2	-	-
1	9.471	2002	B B	B	B	B	-	-	B B	B	B	B	-	-	-	-	-	-
1	9.471	9031	A A	A	A	A	-	-	A B	-	A	B	A	B	-	-	1	2
1	9.471	9028	B B	B	B	B	-	-	A B	-	B	A	B	A	-	-	1	2
1	10.662	9033	A B	-	A	B	A	B	A B	-	A	B	A	B	-	-	-	-
1	10.663	9034	A B	-	A	B	A	B	A A	A	A	A	-	-	1	2	-	-
1	10.663	9035	A A	A	A	A	-	-	A A	A	A	A	-	-	-	-	-	-
1	10.663	145	B B	B	B	B	-	-	B B	B	B	B	-	-	-	-	-	-
1	10.663	1496	A A	A	A	A	-	-	A B	-	A	B	A	B	-	-	1	2
1	11.172	2751	A A	A	A	A	-	-	A A	A	A	A	-	-	-	-	-	-
1	11.172	9038	B B	B	B	B	-	-	B B	B	B	B	-	-	-	-	-	-
1	11.497	2754	A A	A	A	A	-	-	A A	A	A	A	-	-	-	-	-	-
1	12.172	15541	B B	B	B	B	-	-	B B	B	B	B	-	-	-	-	-	-
1	12.172	15543	B B	B	B	B	-	-	B B	B	B	B	-	-	-	-	-	-
1	12.172	15544	B B	B	B	B	-	-	B B	B	B	B	-	-	-	-	-	-
1	12.172	15545	B B	B	B	B	-	-	B B	B	B	B	-	-	-	-	-	-
1	13.196	9053	B B	B	B	B	-	-	B B	B	B	B	-	-	-	-	-	-
1	13.196	2036	A A	A	A	A	-	-	A B	-	A	B	A	B	-	-	1	2
1	13.196	9051	A A	A	A	A	-	-	A A	A	A	A	-	-	-	-	-	-
1	13.196	9050	B B	B	B	B	-	-	B B	B	B	B	-	-	-	-	-	-
1	13.196	9049	B B	B	B	B	-	-	B B	B	B	B	-	-	-	-	-	-
1	13.196	9048	A A	A	A	A	-	-	A A	A	A	A	-	-	-	-	-	-
1	13.196	9046	A A	A	A	A	-	-	A A	A	A	A	-	-	-	-	-	-
1	13.196	9045	B B	B	B	B	-	-	B B	B	B	B	-	-	-	-	-	-
1	14.677	9044	B B	B	B	B	-	-	B B	B	B	B	-	-	-	-	-	-
1	14.677	9043	A A	A	A	A	-	-	A B	-	A	B	A	B	-	-	1	2
1	14.677	9042	B B	B	B	B	-	-	A B	-	B	A	B	A	-	-	1	2
1	14.677	9041	B B	B	B	B	-	-	A B	-	B	A	B	A	-	-	1	2
1	14.677	9040	A A	A	A	A	-	-	A B	-	A	B	A	B	-	-	1	2
1	15.849	9062	A A	A	A	A	-	-	A B	-	A	B	A	B	-	-	1	2
1	15.849	9063	A A	A	A	A	-	-	A B	-	A	B	A	B	-	-	1	2
1	15.849	9064	B B	B	B	B	-	-	B B	B	B	B	-	-	-	-	-	-
1	15.849	9066	A A	A	A	A	-	-	A B	-	A	B	A	B	-	-	1	2
1	16.068	1524	B B	B	B	B	-	-	B B	B	B	B	-	-	-	-	-	-
1	16.068	437	A A	A	A	A	-	-	A A	A	A	A	-	-	-	-	-	-
1	16.934	3210	A A	A	A	A	-	-	A A	A	A	A	-	-	-	-	-	-
1	17.067	824	A A	A	A	A	-	-	A B	-	A	B	A	B	-	-	1	2
1	17.083	9069	B B	B	B	B	-	-	A B	-	B	A	B	A	-	-	1	2
1	17.083	9070	A A	A	A	A	-	-	A B	-	A	B	A	B	-	-	1	2
1	17.083	9071	A A	A	A	A	-	-	A A	A	A	A	-	-	-	-	-	-
1	17.083	9072	A A	A	A	A	-	-	A B	-	A	B	A	B	-	-	1	2
1	17.083	9073	A A	A	A	A	-	-	A A	A	A	A	-	-	-	-	-	-
1	17.083	9074	A A	A	A	A	-	-	A A	A	A	A	-	-	-	-	-	-
1	17.597	15587	A A	A	A	A	-	-	A B	-	A	B	A	B	-	-	1	2
1	17.597	15589	B B	B	B	B	-	-	A B	-	B	A	B	A	-	-	1	2
1	18.294	9076	A A	A	A	A	-	-	A A	A	A	A	-	-	-	-	-	-
1	18.302	2058	B B	B	B	B	-	-	A B	-	B	A	B	A	-	-	1	2
1	18.321	827	B B	B	B	B	-	-	A B	-	B	A	B	A	-	-	1	2
1	18.321	2061	B B	B	B	B	-	-	B B	B	B	B	-	-	-	-	-	-
1	18.732	1537	A A	A	A	A	-	-	A B	-	A	B	A	B	-	-	1	2
1	19.469	3213	A A	A	A	A	-	-	A B	-	A	B	A	B	-	-	1	2
1	19.469	1540	A A	A	A	A	-	-	A B	-	A	B	A	B	-	-	1	2
1	19.658	17255	A A	A	A	A	-	-	A A	A	A	A	-	-	-	-	-	-
1	19.658	17256	A A	A	A	A	-	-	A B	-	A	B	A	B	-	-	1	2
1	19.658	17257	A A	A	A	A	-	-	A B	-	A	B	A	B	-	-	1	2
1	19.735	326	B B	B	B	B	-	-	A B	-	B	A	B	A	-	-	1	2
1	19.735	2782	B B	B	B	B	-	-	A B	-	B	A	B	A	-	-	1	2
1	19.855	9082	B B	B	B	B	-	-	A B	-	B	A	B	A	-	-	1	2
1	19.855	9083	B B	B	B	B	-	-	B B	B	B	B	-	-	-	-	-	-
1	19.855	9084	B B	B	B	B	-	-	A B	-	B	A	B	A	-	-	1	2
1	19.855	9085	A A	A	A	A	-	-	A B	-	A	B	A	B	-	-	1	2
1	19.855	9087	A A	A	A	A	-	-	A A	A	A	A	-	-	-	-	-	-
1	19.855	9088	A A	A	A	A	-	-	A B	-	A	B	A	B	-	-	1	2
1	19.855	9089	B B	B	B	B	-	-	A B	-	B	A	B	A	-	-	1	2
1	20.933	15904	B B	B	B	B	-	-	A B	-	B	A	B	A	-	-	1	2
1	21.006	9097	B B	B	B	B	-	-	A B	-	B	A	B	A	-	-	1	2
1	21.006	9099	B B	B	B	B	-	-	B B	B	B	B	-	-	-	-	-	-
1	22.197	9107	B B	B	B	B	-	-	A B	-	B	A	B	A	-	-	1	2
1	22.197	655	B B	B	B	B	-	-	A B	-	B	A	B	A	-	-	1	2
1	22.331	2091	A A	A	A	A	-	-	A B	-	A	B	A	B	-	-	1	2
1	22.707	16364	A A	A	A	A	-	-	A B	-	A	B	A	B	-	-	1	2
1	22.707	16363	A A	A	A	A	-	-	A A	A	A	A	-	-	-	-	-	-
1	22.899	531	A A	A	A	A	-	-	A B	-	A	B	A	B	-	-	1	2
1	23.438	10081	A A	A	A	A	-	-	A B	-	A	B	A	B	-	-	1	2
1	24.104	869	B B	B	B	B	-	-	A B	-	B	A	B	A	-	-	1	2
1	24.104	9119	A A	A	A	A	-	-	A A	A	A	A	-	-	-	-	-	-
1	24.104	870	A B	-	B	A	B	A	A B	-	B	A	B	A	-	-	-	-
1	24.104	2101	A B	-	A	B	A	B	A B	-	A	B	A	B	-	-	-	-
1	24.104	9120	B B	B	B	B	-	-	A B	-	B	A	B	A	-	-	1	2
1	24.104	1562	A B	-	A	B	A	B	A B	-	A	B	A	B	-	-	-	-
1	24.104	1563	A B	-	A	B	A	B	A B	-	A	B	A	B	-	-	-	-
1	24.409	15603	A A	A	A	A	-	-	A A	A	A	A	-	-	-	-	-	-
1	24.409	15605	A A	A	A	A	-	-	A B	-	A	B	A	B	-	-	1	2
1	24.878	17877	A B	-	B	A	B	A	B B	B	B	B	-	-	1	2	-	-
1	25.551	15610	B B	B	B	B	-	-	B B	B	B	B	-	-	-	-	-	-
1	25.551	15611	A B	-	A	B	A	B	A B	-	A	B	A	B	-	-	-	-
1	25.551	15612	A B	-	B	A	B	A	A B	-	B	A	B	A	-	-	-	-
1	26.058	2571	A B	-	A	B	A	B	A B	-	A	B	A	B	-	-	-	-
1	26.058	9131	A A	A	A	A	-	-	A A	A	A	A	-	-	-	-	-	-
1	26.058	2813	A B	-	B	A	B	A	A B	-	B	A	B	A	-	-	-	-
1	26.088	1573	B B	B	B	B	-	-	B B	B	B	B	-	-	-	-	-	-
1	26.102	2108	B B	B	B	B	-	-	B B	B	B	B	-	-	-	-	-	-
1	26.102	3221	A A	A	A	A	-	-	A B	-	A	B	A	B	-	-	1	2
1	26.102	660	A A	A	A	A	-	-	A B	-	A	B	A	B	-	-	1	2
1	26.102	2814	A B	-	B	A	B	A	A B	-	B	A	B	A	-	-	-	-
1	26.562	9135	B B	B	B	B	-	-	B B	B	B	B	-	-	-	-	-	-
1	26.562	9136	A B	-	A	B	A	B	A B	-	A	B	A	B	-	-	-	-
1	26.562	9137	A B	-	B	A	B	A	A B	-	B	A	B	A	-	-	-	-
1	26.562	1575	A B	-	A	B	A	B	A B	-	A	B	A	B	-	-	-	-
1	26.562	9139	A B	-	A	B	A	B	A A	A	A	A	-	-	1	2	-	-
1	26.562	9140	A B	-	A	B	A	B	A B	-	A	B	A	B	-	-	-	-
1	26.562	9141	A A	A	A	A	-	-	A A	A	A	A	-	-	-	-	-	-
1	27.137	9142	B B	B	B	B	-	-	B B	B	B	B	-	-	-	-	-	-
1	27.167	2572	A B	-	A	B	A	B	A A	A	A	A	-	-	1	2	-	-
1	27.167	872	A B	-	B	A	B	A	B B	B	B	B	-	-	1	2	-	-
1	27.375	2113	B B	B	B	B	-	-	B B	B	B	B	-	-	-	-	-	-
1	28.149	9165	B B	B	B	B	-	-	B B	B	B	B	-	-	-	-	-	-
1	28.149	9163	B B	B	B	B	-	-	A B	-	B	A	B	A	-	-	1	2
1	28.149	9162	B B	B	B	B	-	-	B B	B	B	B	-	-	-	-	-	-
1	28.198	9145	A A	A	A	A	-	-	A B	-	A	B	A	B	-	-	1	2
1	28.198	9151	A B	-	B	A	B	A	B B	B	B	B	-	-	1	2	-	-
1	28.263	81	A B	-	A	B	A	B	A B	-	A	B	A	B	-	-	-	-
1	28.268	2578	B B	B	B	B	-	-	B B	B	B	B	-	-	-	-	-	-
1	28.367	2128	B B	B	B	B	-	-	A B	-	B	A	B	A	-	-	1	2
1	28.367	1589	A B	-	B	A	B	A	B B	B	B	B	-	-	1	2	-	-
1	28.918	9153	B B	B	B	B	-	-	B B	B	B	B	-	-	-	-	-	-
1	28.918	9154	A B	-	B	A	B	A	B B	B	B	B	-	-	1	2	-	-
1	28.918	9155	B B	B	B	B	-	-	B B	B	B	B	-	-	-	-	-	-
1	28.918	9156	A B	-	A	B	A	B	A B	-	A	B	A	B	-	-	-	-
1	28.918	9158	A B	-	B	A	B	A	A B	-	B	A	B	A	-	-	-	-
1	28.918	9159	B B	B	B	B	-	-	B B	B	B	B	-	-	-	-	-	-
1	28.918	551	A B	-	B	A	B	A	A B	-	B	A	B	A	-	-	-	-
1	28.918	9160	B B	B	B	B	-	-	B B	B	B	B	-	-	-	-	-	-
1	29.941	510	A B	-	B	A	B	A	B B	B	B	B	-	-	1	2	-	-
1	30.202	9177	A B	-	B	A	B	A	B B	B	B	B	-	-	1	2	-	-
1	30.202	9178	A B	-	A	B	A	B	A A	A	A	A	-	-	1	2	-	-
1	30.202	2856	A B	-	B	A	B	A	B B	B	B	B	-	-	1	2	-	-
1	30.202	9179	A A	A	A	A	-	-	A A	A	A	A	-	-	-	-	-	-
1	30.202	9180	A B	-	A	B	A	B	A A	A	A	A	-	-	1	2	-	-
1	30.202	9181	A B	-	A	B	A	B	A A	A	A	A	-	-	1	2	-	-
1	30.202	9182	A B	-	B	A	B	A	B B	B	B	B	-	-	1	2	-	-
1	30.202	9183	A B	-	A	B	A	B	A A	A	A	A	-	-	1	2	-	-
1	30.202	9185	A B	-	B	A	B	A	B B	B	B	B	-	-	1	2	-	-
1	30.517	9168	B B	B	B	B	-	-	A B	-	B	A	B	A	-	-	1	2
1	30.517	9174	A B	-	B	A	B	A	B B	B	B	B	-	-	1	2	-	-
1	31.697	9205	A A	A	A	A	-	-	A A	A	A	A	-	-	-	-	-	-
1	31.697	9204	A A	A	A	A	-	-	A A	A	A	A	-	-	-	-	-	-
1	31.697	98	A A	A	A	A	-	-	A A	A	A	A	-	-	-	-	-	-
1	31.701	9202	A A	A	A	A	-	-	A A	A	A	A	-	-	-	-	-	-
1	31.719	9199	B B	B	B	B	-	-	A B	-	B	A	B	A	-	-	1	2
1	32.779	15627	A B	-	B	A	B	A	B B	B	B	B	-	-	1	2	-	-
1	32.779	15626	A A	A	A	A	-	-	A A	A	A	A	-	-	-	-	-	-
1	32.779	15624	B B	B	B	B	-	-	B B	B	B	B	-	-	-	-	-	-
1	34.098	1664	B B	B	B	B	-	-	A B	-	B	A	B	A	-	-	1	2
1	34.458	15620	B B	B	B	B	-	-	B B	B	B	B	-	-	-	-	-	-
1	34.484	15618	A A	A	A	A	-	-	A B	-	A	B	A	B	-	-	1	2
1	35.072	9194	A A	A	A	A	-	-	A B	-	A	B	A	B	-	-	1	2
1	35.072	1332	A B	-	B	A	B	A	B B	B	B	B	-	-	1	2	-	-
1	35.072	9189	A A	A	A	A	-	-	A A	A	A	A	-	-	-	-	-	-
1	35.072	9187	A B	-	B	A	B	A	B B	B	B	B	-	-	1	2	-	-
1	35.083	529	B B	B	B	B	-	-	B B	B	B	B	-	-	-	-	-	-
1	35.157	919	- -	-	B	A	-	-	B B	B	B	B	-	-	-	-	-	-
1	35.162	2859	A B	-	B	A	B	A	B B	B	B	B	-	-	1	2	-	-
1	35.625	9224	A A	A	A	A	-	-	A A	A	A	A	-	-	-	-	-	-
1	35.625	9225	B B	B	B	B	-	-	B B	B	B	B	-	-	-	-	-	-
1	35.625	9226	B B	B	B	B	-	-	B B	B	B	B	-	-	-	-	-	-
1	35.625	1627	A B	-	A	B	A	B	A B	-	A	B	A	B	-	-	-	-
1	35.625	9228	B B	B	B	B	-	-	B B	B	B	B	-	-	-	-	-	-
1	37.7	9230	A A	A	A	A	-	-	A A	A	A	A	-	-	-	-	-	-
1	37.7	9232	A B	-	A	B	A	B	A A	A	A	A	-	-	1	2	-	-
1	37.7	9233	A B	-	B	A	B	A	A B	-	B	A	B	A	-	-	-	-
1	37.7	9234	A A	A	A	A	-	-	A A	A	A	A	-	-	-	-	-	-
1	37.7	9235	A B	-	B	A	B	A	B B	B	B	B	-	-	1	2	-	-
1	37.7	9236	- -	-	B	A	-	-	B B	B	B	B	-	-	-	-	-	-
1	38.781	2346	A B	-	A	B	A	B	A A	A	A	A	-	-	1	2	-	-
1	39.93	6914	A B	-	A	B	A	B	A B	-	A	B	A	B	-	-	-	-
1	40.426	15640	A A	A	A	A	-	-	A A	A	A	A	-	-	-	-	-	-
1	40.482	9262	B B	B	B	B	-	-	A B	-	B	A	B	A	-	-	1	2
1	40.5	2915	A B	-	B	A	B	A	B B	B	B	B	-	-	1	2	-	-
1	40.5	194	A B	-	A	B	A	B	A A	A	A	A	-	-	1	2	-	-
1	40.5	3251	A A	A	A	A	-	-	A A	A	A	A	-	-	-	-	-	-
1	42.111	9265	A B	-	A	B	A	B	A A	A	A	A	-	-	1	2	-	-
1	42.111	9266	A B	-	A	B	A	B	A A	A	A	A	-	-	1	2	-	-
1	42.111	9267	A A	A	A	A	-	-	A A	A	A	A	-	-	-	-	-	-
1	42.111	9268	B B	B	B	B	-	-	A B	-	B	A	B	A	-	-	1	2
1	42.111	9269	B B	B	B	B	-	-	B B	B	B	B	-	-	-	-	-	-
1	42.111	9272	A B	-	A	B	A	B	A A	A	A	A	-	-	1	2	-	-
1	42.336	59	A B	-	B	A	B	A	B B	B	B	B	-	-	1	2	-	-
1	43.283	9273	A B	-	A	B	A	B	A A	A	A	A	-	-	1	2	-	-
1	43.283	9274	A A	A	A	A	-	-	A A	A	A	A	-	-	-	-	-	-
1	43.283	9275	A B	-	A	B	A	B	A A	A	A	A	-	-	1	2	-	-
1	43.283	9276	B B	B	B	B	-	-	A B	-	B	A	B	A	-	-	1	2
1	43.283	9277	A B	-	A	B	A	B	A A	A	A	A	-	-	1	2	-	-
1	43.283	9278	A B	-	B	A	B	A	B B	B	B	B	-	-	1	2	-	-
1	43.283	990	A A	A	A	A	-	-	A A	A	A	A	-	-	-	-	-	-
1	43.283	9279	A A	A	A	A	-	-	A A	A	A	A	-	-	-	-	-	-
1	43.283	9280	B B	B	B	B	-	-	B B	B	B	B	-	-	-	-	-	-
1	43.283	2625	B B	B	B	B	-	-	A B	-	B	A	B	A	-	-	1	2
1	43.283	9283	A A	A	A	A	-	-	A A	A	A	A	-	-	-	-	-	-
1	43.371	17114	B B	B	B	B	-	-	B B	B	B	B	-	-	-	-	-	-
1	43.371	17116	B B	B	B	B	-	-	B B	B	B	B	-	-	-	-	-	-
1	43.472	991	A B	-	B	A	B	A	A B	-	B	A	B	A	-	-	-	-
1	44.063	9284	A B	-	B	A	B	A	B B	B	B	B	-	-	1	2	-	-
1	44.063	9285	B B	B	B	B	-	-	A B	-	B	A	B	A	-	-	1	2
1	44.063	9286	A B	-	A	B	A	B	A A	A	A	A	-	-	1	2	-	-
1	44.063	995	A A	A	A	A	-	-	A A	A	A	A	-	-	-	-	-	-
1	44.063	9287	B B	B	B	B	-	-	A B	-	B	A	B	A	-	-	1	2
1	44.063	9288	- -	-	A	B	-	-	A A	A	A	A	-	-	-	-	-	-
1	44.063	9289	A B	-	A	B	A	B	A A	A	A	A	-	-	1	2	-	-
1	44.063	9290	B B	B	B	B	-	-	B B	B	B	B	-	-	-	-	-	-
1	44.063	9292	A A	A	A	A	-	-	A A	A	A	A	-	-	-	-	-	-
1	44.063	9293	A B	-	A	B	A	B	A A	A	A	A	-	-	1	2	-	-
1	44.392	997	A A	A	A	A	-	-	A A	A	A	A	-	-	-	-	-	-
1	44.392	374	A B	-	A	B	A	B	A A	A	A	A	-	-	1	2	-	-
1	44.733	15652	A B	-	B	A	B	A	B B	B	B	B	-	-	1	2	-	-
1	44.733	15653	A A	A	A	A	-	-	A A	A	A	A	-	-	-	-	-	-
1	45.643	15657	B B	B	B	B	-	-	B B	B	B	B	-	-	-	-	-	-
1	45.643	15656	A B	-	B	A	B	A	B B	B	B	B	-	-	1	2	-	-
1	45.791	9303	A B	-	B	A	B	A	B B	B	B	B	-	-	1	2	-	-
1	45.791	9301	A B	-	A	B	A	B	A A	A	A	A	-	-	1	2	-	-
1	45.791	9300	B B	B	B	B	-	-	A B	-	B	A	B	A	-	-	1	2
1	45.791	9299	A B	-	B	A	B	A	A B	-	B	A	B	A	-	-	-	-
1	45.791	9298	A A	A	A	A	-	-	A B	-	A	B	A	B	-	-	1	2
1	46.498	3375	A A	A	A	A	-	-	A A	A	A	A	-	-	-	-	-	-
1	46.728	9328	A B	-	A	B	A	B	A B	-	A	B	A	B	-	-	-	-
1	46.728	9327	A A	A	A	A	-	-	A B	-	A	B	A	B	-	-	1	2
1	46.728	9322	A A	A	A	A	-	-	A B	-	A	B	A	B	-	-	1	2
1	46.728	9321	A B	-	B	A	B	A	B B	B	B	B	-	-	1	2	-	-
1	46.728	9320	A B	-	B	A	B	A	B B	B	B	B	-	-	1	2	-	-
1	46.728	9319	A A	A	A	A	-	-	A A	A	A	A	-	-	-	-	-	-
1	46.728	9318	A B	-	A	B	A	B	A A	A	A	A	-	-	1	2	-	-
1	46.884	2256	B B	B	B	B	-	-	B B	B	B	B	-	-	-	-	-	-
1	46.884	2950	A A	A	A	A	-	-	A B	-	A	B	A	B	-	-	1	2
1	48.08	9341	A B	-	B	A	B	A	A B	-	B	A	B	A	-	-	-	-
1	48.08	9342	A B	-	B	A	B	A	A B	-	B	A	B	A	-	-	-	-
1	48.08	9343	B B	B	B	B	-	-	B B	B	B	B	-	-	-	-	-	-
1	48.287	704	A B	-	A	B	A	B	A B	-	A	B	A	B	-	-	-	-
1	48.538	9347	A B	-	B	A	B	A	A B	-	B	A	B	A	-	-	-	-
1	48.538	210	A B	-	B	A	B	A	A B	-	B	A	B	A	-	-	-	-
1	48.538	9348	A A	A	A	A	-	-	A A	A	A	A	-	-	-	-	-	-
1	48.538	9349	A B	-	A	B	A	B	A B	-	A	B	A	B	-	-	-	-
1	48.538	9350	A B	-	B	A	B	A	A B	-	B	A	B	A	-	-	-	-
1	48.538	9351	A A	A	A	A	-	-	A A	A	A	A	-	-	-	-	-	-
1	50.226	9358	A B	-	B	A	B	A	A B	-	B	A	B	A	-	-	-	-
1	50.226	9359	A A	A	A	A	-	-	A A	A	A	A	-	-	-	-	-	-
1	50.226	9360	A B	-	A	B	A	B	A B	-	A	B	A	B	-	-	-	-
1	50.713	592	B B	B	B	B	-	-	B B	B	B	B	-	-	-	-	-	-
1	50.713	9367	B B	B	B	B	-	-	B B	B	B	B	-	-	-	-	-	-
1	50.713	2284	A B	-	A	B	A	B	A B	-	A	B	A	B	-	-	-	-
1	50.713	9370	A A	A	A	A	-	-	A A	A	A	A	-	-	-	-	-	-
1	50.961	9371	A A	A	A	A	-	-	A A	A	A	A	-	-	-	-	-	-
1	50.961	2285	A B	-	A	B	A	B	A B	-	A	B	A	B	-	-	-	-
1	50.961	9373	B B	B	B	B	-	-	B B	B	B	B	-	-	-	-	-	-
1	50.961	9374	B B	B	B	B	-	-	B B	B	B	B	-	-	-	-	-	-
1	51.279	1051	A B	-	B	A	B	A	A B	-	B	A	B	A	-	-	-	-
1	51.279	1737	A B	-	A	B	A	B	A B	-	A	B	A	B	-	-	-	-
1	51.343	9376	A B	-	B	A	B	A	A B	-	B	A	B	A	-	-	-	-
1	51.343	1387	B B	B	B	B	-	-	B B	B	B	B	-	-	-	-	-	-
1	51.343	9379	B B	B	B	B	-	-	B B	B	B	B	-	-	-	-	-	-
1	51.343	9380	B B	B	B	B	-	-	B B	B	B	B	-	-	-	-	-	-
1	51.608	1739	B B	B	B	B	-	-	B B	B	B	B	-	-	-	-	-	-
1	52.029	570	A A	A	A	A	-	-	A A	A	A	A	-	-	-	-	-	-
1	52.128	2640	B B	B	B	B	-	-	B B	B	B	B	-	-	-	-	-	-
1	52.977	1744	B B	B	B	B	-	-	B B	B	B	B	-	-	-	-	-	-
1	52.977	9383	A A	A	A	A	-	-	A A	A	A	A	-	-	-	-	-	-
1	52.977	9384	A A	A	A	A	-	-	A A	A	A	A	-	-	-	-	-	-
1	52.977	2292	A B	-	A	B	A	B	A B	-	A	B	A	B	-	-	-	-
1	53.92	9411	A A	A	A	A	-	-	A A	A	A	A	-	-	-	-	-	-
1	53.92	9412	A A	A	A	A	-	-	A A	A	A	A	-	-	-	-	-	-
1	53.92	9415	B B	B	B	B	-	-	B B	B	B	B	-	-	-	-	-	-
1	55.372	15660	B B	B	B	B	-	-	B B	B	B	B	-	-	-	-	-	-
1	55.375	15661	B B	B	B	B	-	-	B B	B	B	B	-	-	-	-	-	-
1	55.375	15662	A B	-	A	B	A	B	A A	A	A	A	-	-	1	2	-	-
1	55.375	15665	B B	B	B	B	-	-	B B	B	B	B	-	-	-	-	-	-
1	55.375	15666	A A	A	A	A	-	-	A A	A	A	A	-	-	-	-	-	-
1	55.911	9417	A B	-	A	B	A	B	A A	A	A	A	-	-	1	2	-	-
1	55.911	9418	B B	B	B	B	-	-	B B	B	B	B	-	-	-	-	-	-
1	55.911	9419	A A	A	A	A	-	-	A A	A	A	A	-	-	-	-	-	-
1	55.911	9420	B B	B	B	B	-	-	B B	B	B	B	-	-	-	-	-	-
1	55.911	9421	A A	A	A	A	-	-	A A	A	A	A	-	-	-	-	-	-
1	56.19	3018	B B	B	B	B	-	-	B B	B	B	B	-	-	-	-	-	-
1	56.198	3019	A A	A	A	A	-	-	A A	A	A	A	-	-	-	-	-	-
1	56.214	1084	A B	-	B	A	B	A	A B	-	B	A	B	A	-	-	-	-
1	56.367	1780	A B	-	A	B	A	B	A B	-	A	B	A	B	-	-	-	-
1	56.367	9424	A B	-	A	B	A	B	A B	-	A	B	A	B	-	-	-	-
1	56.367	9425	A A	A	A	A	-	-	A A	A	A	A	-	-	-	-	-	-
1	56.367	9426	B B	B	B	B	-	-	B B	B	B	B	-	-	-	-	-	-
1	56.367	9427	A A	A	A	A	-	-	A A	A	A	A	-	-	-	-	-	-
1	56.367	516	A B	-	A	B	A	B	A A	A	A	A	-	-	1	2	-	-
1	56.567	723	A B	-	B	A	B	A	A B	-	B	A	B	A	-	-	-	-
1	58.223	9429	A A	A	A	A	-	-	A A	A	A	A	-	-	-	-	-	-
1	59.911	9431	A A	A	A	A	-	-	A A	A	A	A	-	-	-	-	-	-
1	59.911	9433	A B	-	B	A	B	A	B B	B	B	B	-	-	1	2	-	-
1	59.911	9434	B B	B	B	B	-	-	B B	B	B	B	-	-	-	-	-	-
1	59.911	1094	A B	-	B	A	B	A	A B	-	B	A	B	A	-	-	-	-
1	59.911	9435	A B	-	A	B	A	B	A B	-	A	B	A	B	-	-	-	-
1	59.911	9436	B B	B	B	B	-	-	B B	B	B	B	-	-	-	-	-	-
1	59.911	3027	A A	A	A	A	-	-	A A	A	A	A	-	-	-	-	-	-
1	59.911	1789	B B	B	B	B	-	-	B B	B	B	B	-	-	-	-	-	-
1	59.911	1790	A B	-	A	B	A	B	A B	-	A	B	A	B	-	-	-	-
1	59.992	9437	A A	A	A	A	-	-	A A	A	A	A	-	-	-	-	-	-
1	59.992	9439	A A	A	A	A	-	-	A A	A	A	A	-	-	-	-	-	-
1	59.992	9443	A B	-	B	A	B	A	B B	B	B	B	-	-	1	2	-	-
1	60.514	170	B B	B	B	B	-	-	B B	B	B	B	-	-	-	-	-	-
1	61.087	15668	B B	B	B	B	-	-	B B	B	B	B	-	-	-	-	-	-
1	61.087	15671	A B	-	A	B	A	B	A A	A	A	A	-	-	1	2	-	-
1	61.087	15672	A A	A	A	A	-	-	A A	A	A	A	-	-	-	-	-	-
1	61.087	15673	A A	A	A	A	-	-	A A	A	A	A	-	-	-	-	-	-
1	61.231	17274	A A	A	A	A	-	-	A A	A	A	A	-	-	-	-	-	-
1	61.231	17276	A B	-	B	A	B	A	B B	B	B	B	-	-	1	2	-	-
1	61.231	17277	B B	B	B	B	-	-	B B	B	B	B	-	-	-	-	-	-
1	61.231	17281	A A	A	A	A	-	-	A A	A	A	A	-	-	-	-	-	-
1	61.334	9446	A B	-	B	A	B	A	A B	-	B	A	B	A	-	-	-	-
1	61.334	9447	A B	-	B	A	B	A	A B	-	B	A	B	A	-	-	-	-
1	61.335	9448	B B	B	B	B	-	-	B B	B	B	B	-	-	-	-	-	-
1	61.345	481	A B	-	A	B	A	B	A B	-	A	B	A	B	-	-	-	-
1	61.384	3031	A B	-	B	A	B	A	B B	B	B	B	-	-	1	2	-	-
1	61.92	9450	A B	-	A	B	A	B	A A	A	A	A	-	-	1	2	-	-
1	61.92	3033	A B	-	B	A	B	A	B B	B	B	B	-	-	1	2	-	-
1	61.92	2343	B B	B	B	B	-	-	B B	B	B	B	-	-	-	-	-	-
1	61.92	9451	A A	A	A	A	-	-	A B	-	A	B	A	B	-	-	1	2
1	61.92	2344	B B	B	B	B	-	-	A B	-	B	A	B	A	-	-	1	2
1	62.469	15676	B B	B	B	B	-	-	B B	B	B	B	-	-	-	-	-	-
1	62.469	15680	A A	A	A	A	-	-	A A	A	A	A	-	-	-	-	-	-
1	62.469	15681	A B	-	A	B	A	B	A B	-	A	B	A	B	-	-	-	-
1	62.469	15682	A A	A	A	A	-	-	A A	A	A	A	-	-	-	-	-	-
1	62.469	15683	B B	B	B	B	-	-	B B	B	B	B	-	-	-	-	-	-
1	63.009	1408	B B	B	B	B	-	-	B B	B	B	B	-	-	-	-	-	-
1	63.009	9453	B B	B	B	B	-	-	B B	B	B	B	-	-	-	-	-	-
1	63.009	9454	A A	A	A	A	-	-	A A	A	A	A	-	-	-	-	-	-
1	63.009	9455	B B	B	B	B	-	-	B B	B	B	B	-	-	-	-	-	-
1	63.009	15684	A A	A	A	A	-	-	A A	A	A	A	-	-	-	-	-	-
1	63.009	15685	A A	A	A	A	-	-	A A	A	A	A	-	-	-	-	-	-
1	63.009	15686	A A	A	A	A	-	-	A A	A	A	A	-	-	-	-	-	-
2	0	15689	A A	A	A	A	-	-	A A	A	A	A	-	-	-	-	-	-
2	0.574	9464	A A	A	A	A	-	-	A B	-	A	B	A	B	-	-	1	2
2	0.574	9465	B B	B	B	B	-	-	A B	-	B	A	B	A	-	-	1	2
2	0.574	9466	A A	A	A	A	-	-	A B	-	A	B	A	B	-	-	1	2
2	0.907	17294	B B	B	B	B	-	-	A B	-	B	A	B	A	-	-	1	2
2	1.196	2746	A A	A	A	A	-	-	A A	A	A	A	-	-	-	-	-	-
2	1.196	2747	A A	A	A	A	-	-	A A	A	A	A	-	-	-	-	-	-
2	1.196	1500	B B	B	B	B	-	-	B B	B	B	B	-	-	-	-	-	-
2	1.196	805	A A	A	A	A	-	-	A A	A	A	A	-	-	-	-	-	-
2	1.352	9469	B B	B	B	B	-	-	A B	-	B	A	B	A	-	-	1	2
2	1.352	9470	A A	A	A	A	-	-	A B	-	A	B	A	B	-	-	1	2
2	1.352	3204	A A	A	A	A	-	-	A A	A	A	A	-	-	-	-	-	-
2	1.352	9472	A A	A	A	A	-	-	A B	-	A	B	A	B	-	-	1	2
2	1.352	1507	B B	B	B	B	-	-	A B	-	B	A	B	A	-	-	1	2
2	1.352	264	A A	A	A	A	-	-	A B	-	A	B	A	B	-	-	1	2
2	1.352	9475	B B	B	B	B	-	-	A B	-	B	A	B	A	-	-	1	2
2	1.352	9476	B B	B	B	B	-	-	B B	B	B	B	-	-	-	-	-	-
2	1.352	2031	B B	B	B	B	-	-	B B	B	B	B	-	-	-	-	-	-
2	1.352	2033	B B	B	B	B	-	-	A B	-	B	A	B	A	-	-	1	2
2	2.443	9478	A A	A	A	A	-	-	A A	A	A	A	-	-	-	-	-	-
2	2.443	9480	A A	A	A	A	-	-	A B	-	A	B	A	B	-	-	1	2
2	2.443	9481	A A	A	A	A	-	-	A B	-	A	B	A	B	-	-	1	2
2	2.443	9482	B B	B	B	B	-	-	A B	-	B	A	B	A	-	-	1	2
2	2.443	9483	B B	B	B	B	-	-	A B	-	B	A	B	A	-	-	1	2
2	2.443	9485	B B	B	B	B	-	-	B B	B	B	B	-	-	-	-	-	-
2	2.443	9486	A A	A	A	A	-	-	A B	-	A	B	A	B	-	-	1	2
2	2.443	9487	B B	B	B	B	-	-	B B	B	B	B	-	-	-	-	-	-
2	2.785	9583	A A	A	A	A	-	-	A A	A	A	A	-	-	-	-	-	-
2	2.785	9586	A A	A	A	A	-	-	A B	-	A	B	A	B	-	-	1	2
2	2.785	9587	A A	A	A	A	-	-	A A	A	A	A	-	-	-	-	-	-
2	2.785	9589	B B	B	B	B	-	-	B B	B	B	B	-	-	-	-	-	-
2	3.211	882	A A	A	A	A	-	-	A A	A	A	A	-	-	-	-	-	-
2	3.211	9492	A A	A	A	A	-	-	A A	A	A	A	-	-	-	-	-	-
2	3.211	9493	B B	B	B	B	-	-	A B	-	B	A	B	A	-	-	1	2
2	3.333	2580	B B	B	B	B	-	-	A B	-	B	A	B	A	-	-	1	2
2	3.333	886	A A	A	A	A	-	-	A B	-	A	B	A	B	-	-	1	2
2	3.333	2828	A A	A	A	A	-	-	A A	A	A	A	-	-	-	-	-	-
2	3.333	3227	A A	A	A	A	-	-	A A	A	A	A	-	-	-	-	-	-
2	3.342	2136	B B	B	B	B	-	-	B B	B	B	B	-	-	-	-	-	-
2	3.343	1322	B B	B	B	B	-	-	B B	B	B	B	-	-	-	-	-	-
2	3.348	2142	B B	B	B	B	-	-	A B	-	B	A	B	A	-	-	1	2
2	3.409	9494	A A	A	A	A	-	-	A A	A	A	A	-	-	-	-	-	-
2	3.409	9495	B B	B	B	B	-	-	B B	B	B	B	-	-	-	-	-	-
2	3.409	9496	A A	A	A	A	-	-	A B	-	A	B	A	B	-	-	1	2
2	3.409	9497	A A	A	A	A	-	-	A B	-	A	B	A	B	-	-	1	2
2	3.409	9498	A A	A	A	A	-	-	A B	-	A	B	A	B	-	-	1	2
2	4.615	2191	B B	B	B	B	-	-	B B	B	B	B	-	-	-	-	-	-
2	4.615	9499	B B	B	B	B	-	-	A B	-	B	A	B	A	-	-	1	2
2	4.615	9500	A A	A	A	A	-	-	A B	-	A	B	A	B	-	-	1	2
2	4.615	9501	B B	B	B	B	-	-	A B	-	B	A	B	A	-	-	1	2
2	4.724	1648	A A	A	A	A	-	-	A B	-	A	B	A	B	-	-	1	2
2	5.177	342	A A	A	A	A	-	-	A B	-	A	B	A	B	-	-	1	2
2	6.161	9502	B B	B	B	B	-	-	A B	-	B	A	B	A	-	-	1	2
2	6.161	9504	B B	B	B	B	-	-	B B	B	B	B	-	-	-	-	-	-
2	6.161	9505	A A	A	A	A	-	-	A B	-	A	B	A	B	-	-	1	2
2	6.161	9506	B B	B	B	B	-	-	A B	-	B	A	B	A	-	-	1	2
2	6.161	9507	B B	B	B	B	-	-	A B	-	B	A	B	A	-	-	1	2
2	6.161	9508	A A	A	A	A	-	-	A A	A	A	A	-	-	-	-	-	-
2	6.161	9510	B B	B	B	B	-	-	A B	-	B	A	B	A	-	-	1	2
2	6.6	9511	A A	A	A	A	-	-	A A	A	A	A	-	-	-	-	-	-
2	6.6	3260	A A	A	A	A	-	-	A A	A	A	A	-	-	-	-	-	-
2	6.6	9512	B B	B	B	B	-	-	A B	-	B	A	B	A	-	-	1	2
2	6.6	9513	A A	A	A	A	-	-	A B	-	A	B	A	B	-	-	1	2
2	6.6	2267	B B	B	B	B	-	-	B B	B	B	B	-	-	-	-	-	-
2	6.809	15696	A A	A	A	A	-	-	A B	-	A	B	A	B	-	-	1	2
2	7.156	17296	A A	A	A	A	-	-	A B	-	A	B	A	B	-	-	1	2
2	7.156	17297	B B	B	B	B	-	-	B B	B	B	B	-	-	-	-	-	-
2	7.156	17298	B B	B	B	B	-	-	A B	-	B	A	B	A	-	-	1	2
2	7.156	17299	B B	B	B	B	-	-	B B	B	B	B	-	-	-	-	-	-
2	7.156	17300	B B	B	B	B	-	-	B B	B	B	B	-	-	-	-	-	-
2	7.156	17301	A A	A	A	A	-	-	A B	-	A	B	A	B	-	-	1	2
2	7.156	17302	B B	B	B	B	-	-	B B	B	B	B	-	-	-	-	-	-
2	7.156	17303	B B	B	B	B	-	-	A B	-	B	A	B	A	-	-	1	2
2	7.156	17304	B B	B	B	B	-	-	B B	B	B	B	-	-	-	-	-	-
2	8.174	2645	B B	B	B	B	-	-	B B	B	B	B	-	-	-	-	-	-
2	8.174	1755	B B	B	B	B	-	-	A B	-	B	A	B	A	-	-	1	2
2	8.486	15697	A A	A	A	A	-	-	A B	-	A	B	A	B	-	-	1	2
2	8.486	15698	B B	B	B	B	-	-	B B	B	B	B	-	-	-	-	-	-
2	8.486	15699	B B	B	B	B	-	-	A B	-	B	A	B	A	-	-	1	2
2	8.486	15701	A A	A	A	A	-	-	A B	-	A	B	A	B	-	-	1	2
2	8.486	15702	B B	B	B	B	-	-	A B	-	B	A	B	A	-	-	1	2
2	8.486	2995	A A	A	A	A	-	-	A B	-	A	B	A	B	-	-	1	2
2	9.091	2331	B B	B	B	B	-	-	A B	-	B	A	B	A	-	-	1	2
2	9.091	365	B B	B	B	B	-	-	B B	B	B	B	-	-	-	-	-	-
2	9.091	1089	B B	B	B	B	-	-	A B	-	B	A	B	A	-	-	1	2
2	9.263	17306	A A	A	A	A	-	-	A B	-	A	B	A	B	-	-	1	2
2	9.263	17307	A A	A	A	A	-	-	A A	A	A	A	-	-	-	-	-	-
2	9.263	17308	A A	A	A	A	-	-	A A	A	A	A	-	-	-	-	-	-
2	9.263	17310	B B	B	B	B	-	-	A B	-	B	A	B	A	-	-	1	2
2	9.263	17311	B B	B	B	B	-	-	A B	-	B	A	B	A	-	-	1	2
2	9.73	3369	A A	A	A	A	-	-	A B	-	A	B	A	B	-	-	1	2
2	9.73	3370	B B	B	B	B	-	-	B B	B	B	B	-	-	-	-	-	-
2	9.994	2665	B B	B	B	B	-	-	B B	B	B	B	-	-	-	-	-	-
2	10.337	9519	B B	B	B	B	-	-	B B	B	B	B	-	-	-	-	-	-
2	10.337	3074	B B	B	B	B	-	-	A B	-	B	A	B	A	-	-	1	2
2	10.337	9520	B B	B	B	B	-	-	B B	B	B	B	-	-	-	-	-	-
2	10.337	9521	B B	B	B	B	-	-	A B	-	B	A	B	A	-	-	1	2
2	10.449	3075	A A	A	A	A	-	-	A B	-	A	B	A	B	-	-	1	2
2	10.449	18018	B B	B	B	B	-	-	B B	B	B	B	-	-	-	-	-	-
2	10.449	317	A A	A	A	A	-	-	A B	-	A	B	A	B	-	-	1	2
2	10.523	15704	B B	B	B	B	-	-	A B	-	B	A	B	A	-	-	1	2
2	10.696	1842	B B	B	B	B	-	-	B B	B	B	B	-	-	-	-	-	-
2	10.696	1153	A A	A	A	A	-	-	A B	-	A	B	A	B	-	-	1	2
2	10.696	2396	A A	A	A	A	-	-	A B	-	A	B	A	B	-	-	1	2
2	10.785	9524	A A	A	A	A	-	-	A B	-	A	B	A	B	-	-	1	2
2	10.785	9525	B B	B	B	B	-	-	B B	B	B	B	-	-	-	-	-	-
2	10.785	9527	B B	B	B	B	-	-	A B	-	B	A	B	A	-	-	1	2
2	10.785	9528	B B	B	B	B	-	-	B B	B	B	B	-	-	-	-	-	-
2	10.785	9529	B B	B	B	B	-	-	B B	B	B	B	-	-	-	-	-	-
2	10.785	9530	A A	A	A	A	-	-	A B	-	A	B	A	B	-	-	1	2
2	10.785	9531	B B	B	B	B	-	-	B B	B	B	B	-	-	-	-	-	-
2	10.785	9533	A A	A	A	A	-	-	A B	-	A	B	A	B	-	-	1	2
2	10.785	1154	A A	A	A	A	-	-	A A	A	A	A	-	-	-	-	-	-
2	11.642	17313	A A	A	A	A	-	-	A A	A	A	A	-	-	-	-	-	-
2	11.642	17314	B B	B	B	B	-	-	B B	B	B	B	-	-	-	-	-	-
2	11.642	17316	A A	A	A	A	-	-	A B	-	A	B	A	B	-	-	1	2
2	11.714	3299	A A	A	A	A	-	-	A A	A	A	A	-	-	-	-	-	-
2	11.714	2400	B B	B	B	B	-	-	B B	B	B	B	-	-	-	-	-	-
2	12.08	2401	B B	B	B	B	-	-	A B	-	B	A	B	A	-	-	1	2
2	12.581	1158	A A	A	A	A	-	-	A B	-	A	B	A	B	-	-	1	2
2	13.145	9539	A A	A	A	A	-	-	A A	A	A	A	-	-	-	-	-	-
2	13.145	9538	B B	B	B	B	-	-	B B	B	B	B	-	-	-	-	-	-
2	13.145	9536	A A	A	A	A	-	-	A A	A	A	A	-	-	-	-	-	-
2	13.145	2404	A B	-	A	B	A	B	A A	A	A	A	-	-	1	2	-	-
2	13.145	9535	A B	-	B	A	B	A	A B	-	B	A	B	A	-	-	-	-
2	14.081	9541	A B	-	A	B	A	B	A A	A	A	A	-	-	1	2	-	-
2	14.081	9542	A B	-	A	B	A	B	A A	A	A	A	-	-	1	2	-	-
2	14.081	744	A A	A	A	A	-	-	A A	A	A	A	-	-	-	-	-	-
2	14.081	9543	A B	-	A	B	A	B	A A	A	A	A	-	-	1	2	-	-
2	14.291	15709	A B	-	A	B	A	B	A A	A	A	A	-	-	1	2	-	-
2	14.291	2409	B B	B	B	B	-	-	A B	-	B	A	B	A	-	-	1	2
2	14.291	15710	A B	-	B	A	B	A	B B	B	B	B	-	-	1	2	-	-
2	14.291	15711	A B	-	A	B	A	B	A B	-	A	B	A	B	-	-	-	-
2	14.291	15712	A B	-	B	A	B	A	A B	-	B	A	B	A	-	-	-	-
2	15.283	2417	B B	B	B	B	-	-	A B	-	B	A	B	A	-	-	1	2
2	15.283	48	A B	-	B	A	B	A	B B	B	B	B	-	-	1	2	-	-
2	15.283	9546	B B	B	B	B	-	-	A B	-	B	A	B	A	-	-	1	2
2	15.283	2418	B B	B	B	B	-	-	A B	-	B	A	B	A	-	-	1	2
2	15.283	9547	A B	-	B	A	B	A	B B	B	B	B	-	-	1	2	-	-
2	15.283	9548	A B	-	A	B	A	B	A A	A	A	A	-	-	1	2	-	-
2	15.283	9549	A B	-	B	A	B	A	B B	B	B	B	-	-	1	2	-	-
2	15.283	9550	A B	-	A	B	A	B	A A	A	A	A	-	-	1	2	-	-
2	15.283	9551	B B	B	B	B	-	-	B B	B	B	B	-	-	-	-	-	-
2	15.283	9554	A B	-	B	A	B	A	B B	B	B	B	-	-	1	2	-	-
2	16.148	2429	A B	-	B	A	B	A	B B	B	B	B	-	-	1	2	-	-
2	16.405	9555	A B	-	A	B	A	B	A A	A	A	A	-	-	1	2	-	-
2	16.405	9558	A B	-	B	A	B	A	B B	B	B	B	-	-	1	2	-	-
2	16.405	9560	A B	-	A	B	A	B	A A	A	A	A	-	-	1	2	-	-
2	17.744	17879	B B	B	B	B	-	-	B B	B	B	B	-	-	-	-	-	-
2	17.744	17882	A A	A	A	A	-	-	A A	A	A	A	-	-	-	-	-	-
2	17.744	17883	A A	A	A	A	-	-	A B	-	A	B	A	B	-	-	1	2
2	17.744	17884	B B	B	B	B	-	-	B B	B	B	B	-	-	-	-	-	-
2	17.744	17885	A A	A	A	A	-	-	A B	-	A	B	A	B	-	-	1	2
2	17.744	17886	B B	B	B	B	-	-	B B	B	B	B	-	-	-	-	-	-
2	18.027	2446	B B	B	B	B	-	-	B B	B	B	B	-	-	-	-	-	-
2	19.008	2449	A B	-	A	B	A	B	A B	-	A	B	A	B	-	-	-	-
2	19.291	9569	A B	-	A	B	A	B	A A	A	A	A	-	-	1	2	-	-
2	19.291	9570	A B	-	A	B	A	B	A A	A	A	A	-	-	1	2	-	-
2	19.291	9572	B B	B	B	B	-	-	B B	B	B	B	-	-	-	-	-	-
2	19.291	1910	B B	B	B	B	-	-	B B	B	B	B	-	-	-	-	-	-
2	19.291	9576	B B	B	B	B	-	-	B B	B	B	B	-	-	-	-	-	-
2	19.291	9577	A B	-	A	B	A	B	A A	A	A	A	-	-	1	2	-	-
2	19.291	9578	A A	A	A	A	-	-	A A	A	A	A	-	-	-	-	-	-
2	19.497	17332	A B	-	A	B	A	B	A A	A	A	A	-	-	1	2	-	-
2	19.497	17333	A B	-	B	A	B	A	B B	B	B	B	-	-	1	2	-	-
2	19.497	17335	A B	-	B	A	B	A	B B	B	B	B	-	-	1	2	-	-
2	19.497	17336	A B	-	A	B	A	B	A A	A	A	A	-	-	1	2	-	-
2	19.548	3317	A A	A	A	A	-	-	A A	A	A	A	-	-	-	-	-	-
2	19.686	112	A B	-	B	A	B	A	B B	B	B	B	-	-	1	2	-	-
2	20.206	1916	B B	B	B	B	-	-	B B	B	B	B	-	-	-	-	-	-
2	20.206	1917	B B	B	B	B	-	-	A B	-	B	A	B	A	-	-	1	2
2	20.206	1438	B B	B	B	B	-	-	A B	-	B	A	B	A	-	-	1	2
2	20.206	1918	B B	B	B	B	-	-	B B	B	B	B	-	-	-	-	-	-
2	20.206	1203	A B	-	B	A	B	A	A B	-	B	A	B	A	-	-	-	-
2	20.634	3132	A A	A	A	A	-	-	A A	A	A	A	-	-	-	-	-	-
2	20.634	2469	B B	B	B	B	-	-	B B	B	B	B	-	-	-	-	-	-
2	20.634	9581	A B	-	A	B	A	B	A B	-	A	B	A	B	-	-	-	-
2	21.443	17887	A B	-	B	A	B	A	B B	B	B	B	-	-	1	2	-	-
2	21.443	17888	A B	-	A	B	A	B	A A	A	A	A	-	-	1	2	-	-
2	21.443	17889	A B	-	B	A	B	A	A B	-	B	A	B	A	-	-	-	-
2	21.802	17346	A B	-	A	B	A	B	A A	A	A	A	-	-	1	2	-	-
2	21.802	17348	A B	-	B	A	B	A	B B	B	B	B	-	-	1	2	-	-
2	21.802	17349	A B	-	B	A	B	A	B B	B	B	B	-	-	1	2	-	-
2	21.802	17350	B B	B	B	B	-	-	B B	B	B	B	-	-	-	-	-	-
2	21.802	17351	A B	-	B	A	B	A	B B	B	B	B	-	-	1	2	-	-
2	22.838	3148	A A	A	A	A	-	-	A B	-	A	B	A	B	-	-	1	2
2	22.846	17355	A B	-	A	B	A	B	A B	-	A	B	A	B	-	-	-	-
2	22.846	17354	A B	-	A	B	A	B	A B	-	A	B	A	B	-	-	-	-
2	22.846	17352	B B	B	B	B	-	-	A B	-	B	A	B	A	-	-	1	2
2	22.929	159	A B	-	A	B	A	B	A A	A	A	A	-	-	1	2	-	-
2	22.929	1932	A B	-	B	A	B	A	B B	B	B	B	-	-	1	2	-	-
2	22.929	2485	B B	B	B	B	-	-	B B	B	B	B	-	-	-	-	-	-
2	22.929	1225	A A	A	A	A	-	-	A A	A	A	A	-	-	-	-	-	-
2	22.929	3147	A A	A	A	A	-	-	A A	A	A	A	-	-	-	-	-	-
2	24.098	9603	A A	A	A	A	-	-	A A	A	A	A	-	-	-	-	-	-
2	24.359	9605	A B	-	B	A	B	A	A B	-	B	A	B	A	-	-	-	-
2	24.359	9606	B B	B	B	B	-	-	A B	-	B	A	B	A	-	-	1	2
2	24.359	9607	A A	A	A	A	-	-	A A	A	A	A	-	-	-	-	-	-
2	24.359	9609	A B	-	A	B	A	B	A A	A	A	A	-	-	1	2	-	-
2	24.359	9610	A B	-	B	A	B	A	B B	B	B	B	-	-	1	2	-	-
2	24.359	9611	A B	-	A	B	A	B	A B	-	A	B	A	B	-	-	-	-
2	24.359	9612	A B	-	A	B	A	B	A B	-	A	B	A	B	-	-	-	-
2	25.806	9614	A B	-	B	A	B	A	B B	B	B	B	-	-	1	2	-	-
2	25.806	9615	A B	-	B	A	B	A	A B	-	B	A	B	A	-	-	-	-
2	25.806	1963	B B	B	B	B	-	-	B B	B	B	B	-	-	-	-	-	-
2	25.806	3341	A B	-	B	A	B	A	B B	B	B	B	-	-	1	2	-	-
2	25.92	1261	A B	-	A	B	A	B	A A	A	A	A	-	-	1	2	-	-
2	25.932	1262	A A	A	A	A	-	-	A A	A	A	A	-	-	-	-	-	-
2	26.279	11398	B B	B	B	B	-	-	B B	B	B	B	-	-	-	-	-	-
2	26.279	11399	A B	-	B	A	B	A	B B	B	B	B	-	-	1	2	-	-
2	26.343	777	A A	A	A	A	-	-	A A	A	A	A	-	-	-	-	-	-
2	26.435	2716	A A	A	A	A	-	-	A B	-	A	B	A	B	-	-	1	2
2	26.494	1988	B B	B	B	B	-	-	A B	-	B	A	B	A	-	-	1	2
2	26.539	15725	A B	-	B	A	B	A	B B	B	B	B	-	-	1	2	-	-
2	26.539	15726	A B	-	A	B	A	B	A A	A	A	A	-	-	1	2	-	-
2	26.539	282	A B	-	A	B	A	B	A A	A	A	A	-	-	1	2	-	-
2	26.71	1451	B B	B	B	B	-	-	A B	-	B	A	B	A	-	-	1	2
2	27.036	15720	A A	A	A	A	-	-	A A	A	A	A	-	-	-	-	-	-
2	27.036	15721	A A	A	A	A	-	-	A B	-	A	B	A	B	-	-	1	2
2	28.36	9647	B B	B	B	B	-	-	A B	-	B	A	B	A	-	-	1	2
2	29.28	17363	A A	A	A	A	-	-	A B	-	A	B	A	B	-	-	1	2
2	29.28	17367	A A	A	A	A	-	-	A B	-	A	B	A	B	-	-	1	2
2	29.545	2536	A A	A	A	A	-	-	A B	-	A	B	A	B	-	-	1	2
2	29.545	1281	B B	B	B	B	-	-	B B	B	B	B	-	-	-	-	-	-
2	29.912	9648	A A	A	A	A	-	-	A B	-	A	B	A	B	-	-	1	2
2	29.912	9649	A A	A	A	A	-	-	A A	A	A	A	-	-	-	-	-	-
2	29.912	9650	A A	A	A	A	-	-	A B	-	A	B	A	B	-	-	1	2
2	29.912	9651	A A	A	A	A	-	-	A A	A	A	A	-	-	-	-	-	-
2	29.912	9652	A A	A	A	A	-	-	A A	A	A	A	-	-	-	-	-	-
2	29.912	9653	A A	A	A	A	-	-	A B	-	A	B	A	B	-	-	1	2
2	29.912	2726	A A	A	A	A	-	-	A A	A	A	A	-	-	-	-	-	-
2	29.912	9654	B B	B	B	B	-	-	A B	-	B	A	B	A	-	-	1	2
2	29.912	9655	A A	A	A	A	-	-	A B	-	A	B	A	B	-	-	1	2
2	29.912	9656	B B	B	B	B	-	-	A B	-	B	A	B	A	-	-	1	2
2	30.173	2727	A A	A	A	A	-	-	A A	A	A	A	-	-	-	-	-	-
2	30.173	2729	A A	A	A	A	-	-	A A	A	A	A	-	-	-	-	-	-
2	30.173	253	B B	B	B	B	-	-	A B	-	B	A	B	A	-	-	1	2
2	30.721	9657	A A	A	A	A	-	-	A A	A	A	A	-	-	-	-	-	-
2	30.721	9659	B B	B	B	B	-	-	A B	-	B	A	B	A	-	-	1	2
2	30.721	176	B B	B	B	B	-	-	A B	-	B	A	B	A	-	-	1	2
2	30.721	794	A A	A	A	A	-	-	A A	A	A	A	-	-	-	-	-	-
2	30.721	9660	A A	A	A	A	-	-	A B	-	A	B	A	B	-	-	1	2
2	30.721	9664	A A	A	A	A	-	-	A A	A	A	A	-	-	-	-	-	-
2	30.721	9665	B B	B	B	B	-	-	A B	-	B	A	B	A	-	-	1	2
2	30.811	2539	B B	B	B	B	-	-	B B	B	B	B	-	-	-	-	-	-
2	30.811	795	A A	A	A	A	-	-	A A	A	A	A	-	-	-	-	-	-
2	31.065	2012	B B	B	B	B	-	-	B B	B	B	B	-	-	-	-	-	-
2	31.065	2013	B B	B	B	B	-	-	B B	B	B	B	-	-	-	-	-	-
2	31.065	2541	B B	B	B	B	-	-	A B	-	B	A	B	A	-	-	1	2
2	31.065	2734	A A	A	A	A	-	-	A A	A	A	A	-	-	-	-	-	-
2	31.065	3197	A A	A	A	A	-	-	A A	A	A	A	-	-	-	-	-	-
2	31.065	632	A A	A	A	A	-	-	A A	A	A	A	-	-	-	-	-	-
2	31.678	11732	A A	A	A	A	-	-	A A	A	A	A	-	-	-	-	-	-
2	31.978	1514	B B	B	B	B	-	-	A B	-	B	A	B	A	-	-	1	2
2	32.499	1511	B B	B	B	B	-	-	A B	-	B	A	B	A	-	-	1	2
2	32.663	338	A A	A	A	A	-	-	A A	A	A	A	-	-	-	-	-	-
2	32.663	9679	B B	B	B	B	-	-	B B	B	B	B	-	-	-	-	-	-
2	32.663	2034	B B	B	B	B	-	-	A B	-	B	A	B	A	-	-	1	2
2	32.663	9677	A A	A	A	A	-	-	A A	A	A	A	-	-	-	-	-	-
2	32.663	9675	B B	B	B	B	-	-	B B	B	B	B	-	-	-	-	-	-
2	32.663	9674	B B	B	B	B	-	-	B B	B	B	B	-	-	-	-	-	-
2	32.663	9673	A A	A	A	A	-	-	A B	-	A	B	A	B	-	-	1	2
2	32.663	9672	B B	B	B	B	-	-	A B	-	B	A	B	A	-	-	1	2
2	32.663	1510	B B	B	B	B	-	-	A B	-	B	A	B	A	-	-	1	2
2	32.891	15733	B B	B	B	B	-	-	B B	B	B	B	-	-	-	-	-	-
2	32.891	15732	B B	B	B	B	-	-	A B	-	B	A	B	A	-	-	1	2
2	32.891	15731	A A	A	A	A	-	-	A B	-	A	B	A	B	-	-	1	2
2	34.065	1520	B B	B	B	B	-	-	B B	B	B	B	-	-	-	-	-	-
2	34.065	1521	B B	B	B	B	-	-	A B	-	B	A	B	A	-	-	1	2
2	34.065	2767	A A	A	A	A	-	-	A A	A	A	A	-	-	-	-	-	-
2	34.065	2552	B B	B	B	B	-	-	A B	-	B	A	B	A	-	-	1	2
2	34.471	9688	B B	B	B	B	-	-	A B	-	B	A	B	A	-	-	1	2
2	34.471	9689	A A	A	A	A	-	-	A A	A	A	A	-	-	-	-	-	-
2	34.471	9690	A A	A	A	A	-	-	A A	A	A	A	-	-	-	-	-	-
2	34.471	89	B B	B	B	B	-	-	B B	B	B	B	-	-	-	-	-	-
2	34.974	17371	B B	B	B	B	-	-	B B	B	B	B	-	-	-	-	-	-
2	34.974	17373	A B	-	B	A	B	A	B B	B	B	B	-	-	1	2	-	-
2	34.974	17374	A B	-	A	B	A	B	A A	A	A	A	-	-	1	2	-	-
2	35.23	1298	A B	-	A	B	A	B	A A	A	A	A	-	-	1	2	-	-
2	35.397	9692	A B	-	B	A	B	A	B B	B	B	B	-	-	1	2	-	-
2	35.397	9695	A B	-	B	A	B	A	B B	B	B	B	-	-	1	2	-	-
2	35.397	9696	A B	-	A	B	A	B	A A	A	A	A	-	-	1	2	-	-
2	35.397	9697	A A	A	A	A	-	-	A A	A	A	A	-	-	-	-	-	-
2	35.397	9699	A A	A	A	A	-	-	A A	A	A	A	-	-	-	-	-	-
2	36.175	9700	A B	-	B	A	B	A	B B	B	B	B	-	-	1	2	-	-
2	36.175	9701	B B	B	B	B	-	-	B B	B	B	B	-	-	-	-	-	-
2	36.175	9702	A B	-	A	B	A	B	A A	A	A	A	-	-	1	2	-	-
2	36.175	9703	A B	-	B	A	B	A	B B	B	B	B	-	-	1	2	-	-
2	36.175	9705	A A	A	A	A	-	-	A A	A	A	A	-	-	-	-	-	-
2	36.175	9706	A A	A	A	A	-	-	A A	A	A	A	-	-	-	-	-	-
2	36.175	9707	A B	-	A	B	A	B	A A	A	A	A	-	-	1	2	-	-
2	36.175	9708	A B	-	A	B	A	B	A A	A	A	A	-	-	1	2	-	-
2	36.175	9709	B B	B	B	B	-	-	B B	B	B	B	-	-	-	-	-	-
2	36.175	9710	A A	A	A	A	-	-	A A	A	A	A	-	-	-	-	-	-
2	36.369	76	A B	-	B	A	B	A	B B	B	B	B	-	-	1	2	-	-
2	36.796	9713	A B	-	B	A	B	A	B B	B	B	B	-	-	1	2	-	-
2	36.796	1532	A B	-	A	B	A	B	A A	A	A	A	-	-	1	2	-	-
2	36.796	9716	B B	B	B	B	-	-	B B	B	B	B	-	-	-	-	-	-
2	37.022	1300	B B	B	B	B	-	-	B B	B	B	B	-	-	-	-	-	-
2	37.022	33	A B	-	A	B	A	B	A A	A	A	A	-	-	1	2	-	-
2	37.022	829	A B	-	B	A	B	A	B B	B	B	B	-	-	1	2	-	-
2	37.022	2063	A B	-	A	B	A	B	A A	A	A	A	-	-	1	2	-	-
2	37.282	830	A A	A	A	A	-	-	A A	A	A	A	-	-	-	-	-	-
2	37.867	9717	B B	B	B	B	-	-	B B	B	B	B	-	-	-	-	-	-
2	37.867	9718	A B	-	B	A	B	A	B B	B	B	B	-	-	1	2	-	-
2	37.867	9719	B B	B	B	B	-	-	B B	B	B	B	-	-	-	-	-	-
2	37.867	9720	B B	B	B	B	-	-	B B	B	B	B	-	-	-	-	-	-
2	37.867	9721	A B	-	A	B	A	B	A A	A	A	A	-	-	1	2	-	-
2	37.867	9722	A B	-	B	A	B	A	B B	B	B	B	-	-	1	2	-	-
2	38.486	2070	B B	B	B	B	-	-	B B	B	B	B	-	-	-	-	-	-
2	38.546	1304	B B	B	B	B	-	-	B B	B	B	B	-	-	-	-	-	-
2	38.546	9724	A B	-	B	A	B	A	B B	B	B	B	-	-	1	2	-	-
2	38.546	2071	B B	B	B	B	-	-	B B	B	B	B	-	-	-	-	-	-
2	38.546	9725	A A	A	A	A	-	-	A A	A	A	A	-	-	-	-	-	-
2	38.546	9726	B B	B	B	B	-	-	B B	B	B	B	-	-	-	-	-	-
2	38.546	9727	B B	B	B	B	-	-	B B	B	B	B	-	-	-	-	-	-
2	38.546	91	A B	-	B	A	B	A	B B	B	B	B	-	-	1	2	-	-
2	38.546	2072	B B	B	B	B	-	-	B B	B	B	B	-	-	-	-	-	-
2	38.9	9731	B B	B	B	B	-	-	B B	B	B	B	-	-	-	-	-	-
2	38.9	9732	B B	B	B	B	-	-	B B	B	B	B	-	-	-	-	-	-
2	38.9	9733	B B	B	B	B	-	-	B B	B	B	B	-	-	-	-	-	-
2	38.9	9734	A B	-	A	B	A	B	A A	A	A	A	-	-	1	2	-	-
2	38.9	9735	B B	B	B	B	-	-	B B	B	B	B	-	-	-	-	-	-
2	38.913	2565	A B	-	A	B	A	B	A A	A	A	A	-	-	1	2	-	-
2	38.913	2086	A B	-	A	B	A	B	A A	A	A	A	-	-	1	2	-	-
2	38.913	9736	A A	A	A	A	-	-	A A	A	A	A	-	-	-	-	-	-
2	38.913	9737	B B	B	B	B	-	-	B B	B	B	B	-	-	-	-	-	-
2	38.913	9738	A A	A	A	A	-	-	A A	A	A	A	-	-	-	-	-	-
2	38.913	9739	B B	B	B	B	-	-	B B	B	B	B	-	-	-	-	-	-
2	39.31	9742	B B	B	B	B	-	-	B B	B	B	B	-	-	-	-	-	-
2	39.31	9744	A A	A	A	A	-	-	A A	A	A	A	-	-	-	-	-	-
2	39.31	571	A A	A	A	A	-	-	A A	A	A	A	-	-	-	-	-	-
2	39.402	15737	A B	-	B	A	B	A	A B	-	B	A	B	A	-	-	-	-
2	39.402	15738	A B	-	B	A	B	A	A B	-	B	A	B	A	-	-	-	-
2	39.402	15739	A B	-	A	B	A	B	A B	-	A	B	A	B	-	-	-	-
2	40.497	860	A A	A	A	A	-	-	A A	A	A	A	-	-	-	-	-	-
2	40.779	15090	B B	B	B	B	-	-	B B	B	B	B	-	-	-	-	-	-
2	40.779	15089	A B	-	A	B	A	B	A B	-	A	B	A	B	-	-	-	-
2	40.779	15088	A A	A	A	A	-	-	A A	A	A	A	-	-	-	-	-	-
2	40.779	15086	B B	B	B	B	-	-	B B	B	B	B	-	-	-	-	-	-
2	40.779	15084	B B	B	B	B	-	-	B B	B	B	B	-	-	-	-	-	-
2	40.779	15083	A B	-	A	B	A	B	A B	-	A	B	A	B	-	-	-	-
2	40.779	15082	A B	-	B	A	B	A	A B	-	B	A	B	A	-	-	-	-
2	40.788	9749	B B	B	B	B	-	-	B B	B	B	B	-	-	-	-	-	-
2	40.788	9750	B B	B	B	B	-	-	B B	B	B	B	-	-	-	-	-	-
2	40.788	9751	A B	-	A	B	A	B	A B	-	A	B	A	B	-	-	-	-
2	40.788	9752	A B	-	B	A	B	A	A B	-	B	A	B	A	-	-	-	-
2	40.788	9754	A A	A	A	A	-	-	A A	A	A	A	-	-	-	-	-	-
2	41.806	9756	A A	A	A	A	-	-	A A	A	A	A	-	-	-	-	-	-
2	41.806	9757	A B	-	A	B	A	B	A B	-	A	B	A	B	-	-	-	-
2	41.806	868	A B	-	A	B	A	B	A B	-	A	B	A	B	-	-	-	-
2	41.806	2099	A B	-	B	A	B	A	A B	-	B	A	B	A	-	-	-	-
2	41.806	9758	A A	A	A	A	-	-	A A	A	A	A	-	-	-	-	-	-
2	41.806	9759	B B	B	B	B	-	-	B B	B	B	B	-	-	-	-	-	-
2	41.806	9760	A A	A	A	A	-	-	A A	A	A	A	-	-	-	-	-	-
2	41.806	9761	A A	A	A	A	-	-	A A	A	A	A	-	-	-	-	-	-
2	41.806	9762	B B	B	B	B	-	-	B B	B	B	B	-	-	-	-	-	-
2	41.806	9763	A B	-	A	B	A	B	A B	-	A	B	A	B	-	-	-	-
2	41.806	9764	A B	-	B	A	B	A	A B	-	B	A	B	A	-	-	-	-
2	42.102	9765	A A	A	A	A	-	-	A A	A	A	A	-	-	-	-	-	-
2	42.102	9766	A A	A	A	A	-	-	A B	-	A	B	A	B	-	-	1	2
2	43.994	9772	B B	B	B	B	-	-	B B	B	B	B	-	-	-	-	-	-
2	43.994	9773	A B	-	B	A	B	A	B B	B	B	B	-	-	1	2	-	-
2	43.994	9774	A B	-	A	B	A	B	A A	A	A	A	-	-	1	2	-	-
2	43.994	9775	B B	B	B	B	-	-	B B	B	B	B	-	-	-	-	-	-
2	44.199	1576	A B	-	B	A	B	A	B B	B	B	B	-	-	1	2	-	-
2	44.199	1577	A B	-	B	A	B	A	A B	-	B	A	B	A	-	-	-	-
2	44.199	2111	B B	B	B	B	-	-	B B	B	B	B	-	-	-	-	-	-
2	44.199	2816	A B	-	A	B	A	B	A B	-	A	B	A	B	-	-	-	-
2	44.694	6306	A A	A	A	A	-	-	A B	-	A	B	A	B	-	-	1	2
2	44.694	6307	B B	B	B	B	-	-	B B	B	B	B	-	-	-	-	-	-
2	44.694	6308	A B	-	B	A	B	A	B B	B	B	B	-	-	1	2	-	-
2	44.694	6309	B B	B	B	B	-	-	A B	-	B	A	B	A	-	-	1	2
2	44.694	6310	B B	B	B	B	-	-	B B	B	B	B	-	-	-	-	-	-
2	44.694	6311	B B	B	B	B	-	-	B B	B	B	B	-	-	-	-	-	-
2	44.975	9102	B B	B	B	B	-	-	B B	B	B	B	-	-	-	-	-	-
2	44.975	9101	A B	-	A	B	A	B	A B	-	A	B	A	B	-	-	-	-
2	45.599	9783	A B	-	A	B	A	B	A B	-	A	B	A	B	-	-	-	-
2	45.599	9784	B B	B	B	B	-	-	B B	B	B	B	-	-	-	-	-	-
2	45.599	9785	A A	A	A	A	-	-	A A	A	A	A	-	-	-	-	-	-
2	45.599	2579	B B	B	B	B	-	-	B B	B	B	B	-	-	-	-	-	-
2	45.599	2823	B B	B	B	B	-	-	A B	-	B	A	B	A	-	-	1	2
2	45.599	9787	A B	-	B	A	B	A	B B	B	B	B	-	-	1	2	-	-
2	45.671	884	B B	B	B	B	-	-	A B	-	B	A	B	A	-	-	1	2
2	45.753	2825	B B	B	B	B	-	-	A B	-	B	A	B	A	-	-	1	2
2	46.013	2131	A B	-	A	B	A	B	A B	-	A	B	A	B	-	-	-	-
2	46.013	1590	A A	A	A	A	-	-	A B	-	A	B	A	B	-	-	1	2
2	46.013	1591	A B	-	A	B	A	B	A B	-	A	B	A	B	-	-	-	-
2	46.013	2827	B B	B	B	B	-	-	A B	-	B	A	B	A	-	-	1	2
2	46.092	9790	A A	A	A	A	-	-	A B	-	A	B	A	B	-	-	1	2
2	46.092	9791	B B	B	B	B	-	-	A B	-	B	A	B	A	-	-	1	2
2	46.092	9794	B B	B	B	B	-	-	A B	-	B	A	B	A	-	-	1	2
2	46.514	15751	B B	B	B	B	-	-	A B	-	B	A	B	A	-	-	1	2
2	46.514	15750	A A	A	A	A	-	-	A B	-	A	B	A	B	-	-	1	2
2	46.56	9797	B B	B	B	B	-	-	A B	-	B	A	B	A	-	-	1	2
2	46.56	887	B B	B	B	B	-	-	A B	-	B	A	B	A	-	-	1	2
2	46.56	9798	B B	B	B	B	-	-	B B	B	B	B	-	-	-	-	-	-
2	46.56	888	A A	A	A	A	-	-	A A	A	A	A	-	-	-	-	-	-
2	46.56	9799	A A	A	A	A	-	-	A B	-	A	B	A	B	-	-	1	2
2	46.56	9800	B B	B	B	B	-	-	A B	-	B	A	B	A	-	-	1	2
2	46.56	9801	A B	-	A	B	A	B	A A	A	A	A	-	-	1	2	-	-
2	46.811	2134	A A	A	A	A	-	-	A B	-	A	B	A	B	-	-	1	2
2	46.811	3226	B B	B	B	B	-	-	A B	-	B	A	B	A	-	-	1	2
2	46.811	889	B B	B	B	B	-	-	A B	-	B	A	B	A	-	-	1	2
2	46.811	241	A A	A	A	A	-	-	A A	A	A	A	-	-	-	-	-	-
2	46.811	1592	B B	B	B	B	-	-	B B	B	B	B	-	-	-	-	-	-
2	47.47	2830	B B	B	B	B	-	-	A B	-	B	A	B	A	-	-	1	2
2	47.885	897	A A	A	A	A	-	-	A A	A	A	A	-	-	-	-	-	-
2	48.001	9802	B B	B	B	B	-	-	A B	-	B	A	B	A	-	-	1	2
2	48.001	9807	A B	-	A	B	A	B	A B	-	A	B	A	B	-	-	-	-
2	48.001	9808	A A	A	A	A	-	-	A A	A	A	A	-	-	-	-	-	-
2	48.001	9809	B B	B	B	B	-	-	A B	-	B	A	B	A	-	-	1	2
2	48.001	9810	B B	B	B	B	-	-	B B	B	B	B	-	-	-	-	-	-
2	48.549	9841	A A	A	A	A	-	-	A A	A	A	A	-	-	-	-	-	-
2	48.549	9842	B B	B	B	B	-	-	A B	-	B	A	B	A	-	-	1	2
2	48.549	9844	A A	A	A	A	-	-	A B	-	A	B	A	B	-	-	1	2
2	48.549	915	A A	A	A	A	-	-	A A	A	A	A	-	-	-	-	-	-
2	48.549	9846	B B	B	B	B	-	-	A B	-	B	A	B	A	-	-	1	2
2	48.549	9847	B B	B	B	B	-	-	A B	-	B	A	B	A	-	-	1	2
2	48.549	9848	B B	B	B	B	-	-	B B	B	B	B	-	-	-	-	-	-
2	48.709	477	A A	A	A	A	-	-	A B	-	A	B	A	B	-	-	1	2
2	48.92	9851	B B	B	B	B	-	-	B B	B	B	B	-	-	-	-	-	-
2	48.92	9853	A A	A	A	A	-	-	A B	-	A	B	A	B	-	-	1	2
2	48.979	16191	A A	A	A	A	-	-	A B	-	A	B	A	B	-	-	1	2
2	48.979	16190	A A	A	A	A	-	-	A B	-	A	B	A	B	-	-	1	2
2	48.979	16189	A A	A	A	A	-	-	A B	-	A	B	A	B	-	-	1	2
2	48.979	16188	A A	A	A	A	-	-	A A	A	A	A	-	-	-	-	-	-
2	49.001	9893	B B	B	B	B	-	-	B B	B	B	B	-	-	-	-	-	-
2	49.001	9891	B B	B	B	B	-	-	A B	-	B	A	B	A	-	-	1	2
2	49.001	9890	B B	B	B	B	-	-	B B	B	B	B	-	-	-	-	-	-
2	49.001	9889	A A	A	A	A	-	-	A B	-	A	B	A	B	-	-	1	2
2	49.229	943	A A	A	A	A	-	-	A A	A	A	A	-	-	-	-	-	-
2	49.229	2879	A A	A	A	A	-	-	A A	A	A	A	-	-	-	-	-	-
2	49.347	9887	B B	B	B	B	-	-	B B	B	B	B	-	-	-	-	-	-
2	49.347	9886	B B	B	B	B	-	-	B B	B	B	B	-	-	-	-	-	-
2	49.562	9860	A A	A	A	A	-	-	A B	-	A	B	A	B	-	-	1	2
2	49.562	9861	B B	B	B	B	-	-	B B	B	B	B	-	-	-	-	-	-
2	49.562	9862	B B	B	B	B	-	-	B B	B	B	B	-	-	-	-	-	-
2	49.562	9863	B B	B	B	B	-	-	B B	B	B	B	-	-	-	-	-	-
2	49.562	9864	A A	A	A	A	-	-	A A	A	A	A	-	-	-	-	-	-
2	49.562	9866	B B	B	B	B	-	-	B B	B	B	B	-	-	-	-	-	-
2	49.562	9867	B B	B	B	B	-	-	B B	B	B	B	-	-	-	-	-	-
2	49.562	9868	B B	B	B	B	-	-	A B	-	B	A	B	A	-	-	1	2
2	49.562	9869	B B	B	B	B	-	-	B B	B	B	B	-	-	-	-	-	-
2	49.831	5342	B B	B	B	B	-	-	B B	B	B	B	-	-	-	-	-	-
2	49.831	5343	B B	B	B	B	-	-	B B	B	B	B	-	-	-	-	-	-
2	49.831	5345	A B	-	B	A	B	A	B B	B	B	B	-	-	1	2	-	-
2	49.831	5346	B B	B	B	B	-	-	B B	B	B	B	-	-	-	-	-	-
2	49.831	5349	A B	-	B	A	B	A	B B	B	B	B	-	-	1	2	-	-
2	50.195	9901	A B	-	B	A	B	A	A B	-	B	A	B	A	-	-	-	-
2	50.565	9903	A A	A	A	A	-	-	A A	A	A	A	-	-	-	-	-	-
2	50.565	9904	A B	-	A	B	A	B	A B	-	A	B	A	B	-	-	-	-
2	50.565	1645	A B	-	A	B	A	B	A B	-	A	B	A	B	-	-	-	-
2	51.141	9905	B B	B	B	B	-	-	A B	-	B	A	B	A	-	-	1	2
2	51.141	9906	B B	B	B	B	-	-	B B	B	B	B	-	-	-	-	-	-
2	51.141	9907	B B	B	B	B	-	-	B B	B	B	B	-	-	-	-	-	-
2	51.358	1349	A B	-	A	B	A	B	A B	-	A	B	A	B	-	-	-	-
2	51.358	9910	A B	-	B	A	B	A	A B	-	B	A	B	A	-	-	-	-
2	51.358	9911	B B	B	B	B	-	-	B B	B	B	B	-	-	-	-	-	-
2	51.358	1350	A B	-	A	B	A	B	A B	-	A	B	A	B	-	-	-	-
2	51.396	2901	A A	A	A	A	-	-	A A	A	A	A	-	-	-	-	-	-
2	51.397	2203	A B	-	A	B	A	B	A B	-	A	B	A	B	-	-	-	-
2	51.398	218	B B	B	B	B	-	-	B B	B	B	B	-	-	-	-	-	-
2	51.507	3351	B B	B	B	B	-	-	B B	B	B	B	-	-	-	-	-	-
2	51.507	3349	A A	A	A	A	-	-	A A	A	A	A	-	-	-	-	-	-
2	51.507	3350	B B	B	B	B	-	-	B B	B	B	B	-	-	-	-	-	-
2	51.508	3357	B B	B	B	B	-	-	B B	B	B	B	-	-	-	-	-	-
2	52.643	15757	B B	B	B	B	-	-	B B	B	B	B	-	-	-	-	-	-
2	52.643	15756	A B	-	B	A	B	A	A B	-	A	B	A	B	-	-	-	-
2	52.668	489	B B	B	B	B	-	-	B B	B	B	B	-	-	-	-	-	-
2	52.854	17487	A A	A	A	A	-	-	A B	-	B	A	B	A	-	-	2	1
2	52.854	17486	A A	A	A	A	-	-	A A	A	A	A	-	-	-	-	-	-
2	52.854	17484	B B	B	B	B	-	-	A B	-	A	B	A	B	-	-	2	1
2	52.875	517	B B	B	B	B	-	-	B B	B	B	B	-	-	-	-	-	-
2	52.875	9956	B B	B	B	B	-	-	B B	B	B	B	-	-	-	-	-	-
2	52.875	9955	A B	-	B	A	B	A	B B	B	B	B	-	-	1	2	-	-
2	52.875	9954	B B	B	B	B	-	-	B B	B	B	B	-	-	-	-	-	-
2	52.875	9953	B B	B	B	B	-	-	B B	B	B	B	-	-	-	-	-	-
2	52.986	5264	A A	A	A	A	-	-	A B	-	B	A	B	A	-	-	2	1
2	53.028	1662	B B	B	B	B	-	-	A B	-	A	B	A	B	-	-	2	1
2	53.028	446	A B	-	A	B	A	B	A A	A	A	A	-	-	1	2	-	-
2	53.028	2618	A B	-	B	A	B	A	A B	-	A	B	A	B	-	-	-	-
2	53.028	690	A A	A	A	A	-	-	A B	-	B	A	B	A	-	-	2	1
2	53.212	16320	B B	B	B	B	-	-	A B	-	A	B	A	B	-	-	2	1
2	53.231	12281	A A	A	A	A	-	-	A B	-	B	A	B	A	-	-	2	1
2	53.231	12280	B B	B	B	B	-	-	A B	-	A	B	A	B	-	-	2	1
2	53.231	12279	B B	B	B	B	-	-	B B	B	B	B	-	-	-	-	-	-
2	53.396	9927	A A	A	A	A	-	-	A A	A	A	A	-	-	-	-	-	-
2	53.396	1668	B B	B	B	B	-	-	B B	B	B	B	-	-	-	-	-	-
2	53.396	9928	B B	B	B	B	-	-	A B	-	A	B	A	B	-	-	2	1
2	53.396	9929	A A	A	A	A	-	-	A A	A	A	A	-	-	-	-	-	-
2	53.457	53	A A	A	A	A	-	-	A A	A	A	A	-	-	-	-	-	-
2	53.457	2221	A A	A	A	A	-	-	A B	-	B	A	B	A	-	-	2	1
2	53.457	2222	B B	B	B	B	-	-	B B	B	B	B	-	-	-	-	-	-
2	53.88	9940	A A	A	A	A	-	-	A A	A	A	A	-	-	-	-	-	-
2	53.88	9942	A A	A	A	A	-	-	A B	-	B	A	B	A	-	-	2	1
2	53.88	9943	A B	-	B	A	B	A	A B	-	A	B	A	B	-	-	-	-
2	53.88	9944	A B	-	B	A	B	A	B B	B	B	B	-	-	1	2	-	-
2	53.88	9945	A A	A	A	A	-	-	A B	-	B	A	B	A	-	-	2	1
2	54.633	9947	B B	B	B	B	-	-	B B	B	B	B	-	-	-	-	-	-
2	54.633	999	A A	A	A	A	-	-	A B	-	B	A	B	A	-	-	2	1
2	54.633	9948	A A	A	A	A	-	-	A B	-	B	A	B	A	-	-	2	1
2	54.633	9951	B B	B	B	B	-	-	A B	-	A	B	A	B	-	-	2	1
2	54.633	9952	A A	A	A	A	-	-	A A	A	A	A	-	-	-	-	-	-
2	54.658	2923	A A	A	A	A	-	-	A A	A	A	A	-	-	-	-	-	-
2	54.658	2924	A A	A	A	A	-	-	A B	-	B	A	B	A	-	-	2	1
2	54.658	695	A A	A	A	A	-	-	A B	-	B	A	B	A	-	-	2	1
2	54.658	2231	B B	B	B	B	-	-	B B	B	B	B	-	-	-	-	-	-
2	54.658	1001	A B	-	A	B	A	B	A A	A	A	A	-	-	1	2	-	-
2	54.658	998	B B	B	B	B	-	-	A B	-	A	B	A	B	-	-	2	1
2	54.856	3259	A A	A	A	A	-	-	A A	A	A	A	-	-	-	-	-	-
2	54.856	9986	A B	-	B	A	B	A	A B	-	A	B	A	B	-	-	-	-
2	55.014	9987	B B	B	B	B	-	-	A B	-	A	B	A	B	-	-	2	1
2	55.014	9989	B B	B	B	B	-	-	B B	B	B	B	-	-	-	-	-	-
2	55.014	9990	B B	B	B	B	-	-	B B	B	B	B	-	-	-	-	-	-
2	55.093	1382	B B	B	B	B	-	-	B B	B	B	B	-	-	-	-	-	-
2	55.093	1381	B B	B	B	B	-	-	A B	-	A	B	A	B	-	-	2	1
2	55.093	1036	A A	A	A	A	-	-	A B	-	B	A	B	A	-	-	2	1
2	55.172	2271	B B	B	B	B	-	-	A B	-	A	B	A	B	-	-	2	1
2	56.008	10003	A B	-	A	B	A	B	A A	A	A	A	-	-	1	2	-	-
2	56.008	10005	A B	-	A	B	A	B	A B	-	B	A	B	A	-	-	-	-
2	56.008	10006	A B	-	B	A	B	A	A B	-	A	B	A	B	-	-	-	-
2	56.008	2278	A B	-	B	A	B	A	A B	-	A	B	A	B	-	-	-	-
2	56.008	2963	A B	-	A	B	A	B	A B	-	B	A	B	A	-	-	-	-
2	56.008	2279	B B	B	B	B	-	-	A B	-	A	B	A	B	-	-	2	1
2	56.008	1723	B B	B	B	B	-	-	A B	-	A	B	A	B	-	-	2	1
2	56.824	15778	A B	-	A	B	A	B	A B	-	B	A	B	A	-	-	-	-
2	56.931	10017	A A	A	A	A	-	-	A A	A	A	A	-	-	-	-	-	-
2	56.931	10018	B B	B	B	B	-	-	B B	B	B	B	-	-	-	-	-	-
2	56.931	10019	A B	-	A	B	A	B	A B	-	B	A	B	A	-	-	-	-
2	56.931	10021	A A	A	A	A	-	-	A A	A	A	A	-	-	-	-	-	-
2	56.931	10024	A A	A	A	A	-	-	A A	A	A	A	-	-	-	-	-	-
2	57.35	288	A B	-	A	B	A	B	A A	A	A	A	-	-	1	2	-	-
2	58.082	2296	B B	B	B	B	-	-	B B	B	B	B	-	-	-	-	-	-
2	58.088	1389	A B	-	A	B	A	B	A A	A	A	A	-	-	1	2	-	-
2	58.324	10025	A A	A	A	A	-	-	A A	A	A	A	-	-	-	-	-	-
2	58.324	10026	B B	B	B	B	-	-	A B	-	A	B	A	B	-	-	2	1
2	58.324	10028	B B	B	B	B	-	-	B B	B	B	B	-	-	-	-	-	-
2	58.324	10029	A A	A	A	A	-	-	A B	-	B	A	B	A	-	-	2	1
2	58.324	10030	A A	A	A	A	-	-	A B	-	B	A	B	A	-	-	2	1
2	58.324	10031	B B	B	B	B	-	-	B B	B	B	B	-	-	-	-	-	-
2	58.324	10032	B B	B	B	B	-	-	B B	B	B	B	-	-	-	-	-	-
2	58.324	10033	A B	-	A	B	A	B	A B	-	B	A	B	A	-	-	-	-
2	58.94	1748	B B	B	B	B	-	-	B B	B	B	B	-	-	-	-	-	-
2	59.253	10035	A B	-	B	A	B	A	A B	-	A	B	A	B	-	-	-	-
2	59.253	10036	A B	-	A	B	A	B	A A	A	A	A	-	-	1	2	-	-
2	59.253	10037	B B	B	B	B	-	-	A B	-	A	B	A	B	-	-	2	1
2	59.494	3366	A A	A	A	A	-	-	A B	-	B	A	B	A	-	-	2	1
2	59.841	714	A A	A	A	A	-	-	A A	A	A	A	-	-	-	-	-	-
2	59.841	1758	B B	B	B	B	-	-	B B	B	B	B	-	-	-	-	-	-
2	60.444	3358	A B	-	A	B	A	B	A B	-	B	A	B	A	-	-	-	-
2	60.444	1065	A A	A	A	A	-	-	A B	-	B	A	B	A	-	-	2	1
2	60.444	499	A B	-	A	B	A	B	A B	-	B	A	B	A	-	-	-	-
2	60.444	1762	A B	-	B	A	B	A	A B	-	A	B	A	B	-	-	-	-
2	60.444	10040	A B	-	B	A	B	A	B B	B	B	B	-	-	1	2	-	-
2	60.444	2310	A A	A	A	A	-	-	A B	-	B	A	B	A	-	-	2	1
2	60.513	3360	A B	-	B	A	B	A	B B	B	B	B	-	-	1	2	-	-
2	60.513	3364	A A	A	A	A	-	-	A A	A	A	A	-	-	-	-	-	-
2	60.997	15785	A B	-	B	A	B	A	A B	-	A	B	A	B	-	-	-	-
2	60.997	15786	A A	A	A	A	-	-	A B	-	B	A	B	A	-	-	2	1
2	61.317	3275	A A	A	A	A	-	-	A A	A	A	A	-	-	-	-	-	-
2	61.317	716	A A	A	A	A	-	-	A A	A	A	A	-	-	-	-	-	-
2	61.389	2999	A A	A	A	A	-	-	A A	A	A	A	-	-	-	-	-	-
2	61.59	10042	B B	B	B	B	-	-	A B	-	A	B	A	B	-	-	2	1
2	61.59	10043	B B	B	B	B	-	-	B B	B	B	B	-	-	-	-	-	-
2	61.59	10044	B B	B	B	B	-	-	B B	B	B	B	-	-	-	-	-	-
2	61.59	10045	A B	-	A	B	A	B	A A	A	A	A	-	-	1	2	-	-
2	61.59	10046	B B	B	B	B	-	-	A B	-	A	B	A	B	-	-	2	1
2	61.59	10047	B B	B	B	B	-	-	B B	B	B	B	-	-	-	-	-	-
2	61.59	183	- -	-	B	A	-	-	A B	-	A	B	A	B	-	-	-	-
2	61.59	10048	B B	B	B	B	-	-	A B	-	A	B	A	B	-	-	2	1
2	61.59	10049	A B	-	B	A	B	A	A B	-	A	B	A	B	-	-	-	-
2	61.59	10050	A B	-	A	B	A	B	A B	-	B	A	B	A	-	-	-	-
2	61.59	10051	A B	-	A	B	A	B	A A	A	A	A	-	-	1	2	-	-
2	61.899	17389	A A	A	A	A	-	-	A B	-	B	A	B	A	-	-	2	1
2	61.899	17391	A A	A	A	A	-	-	A B	-	B	A	B	A	-	-	2	1
2	61.899	17392	B B	B	B	B	-	-	A B	-	A	B	A	B	-	-	2	1
2	61.899	17393	A A	A	A	A	-	-	A A	A	A	A	-	-	-	-	-	-
2	62.038	3353	B B	B	B	B	-	-	B B	B	B	B	-	-	-	-	-	-
2	62.041	3355	B B	B	B	B	-	-	B B	B	B	B	-	-	-	-	-	-
2	62.041	3354	A A	A	A	A	-	-	A A	A	A	A	-	-	-	-	-	-
2	62.042	3356	A A	A	A	A	-	-	A A	A	A	A	-	-	-	-	-	-
2	62.576	3365	A A	A	A	A	-	-	A A	A	A	A	-	-	-	-	-	-
2	62.833	15791	A A	A	A	A	-	-	A A	A	A	A	-	-	-	-	-	-
2	62.833	15794	B B	B	B	B	-	-	A B	-	A	B	A	B	-	-	2	1
2	62.919	10052	A B	-	B	A	B	A	A B	-	A	B	A	B	-	-	-	-
2	62.919	10054	B B	B	B	B	-	-	A B	-	A	B	A	B	-	-	2	1
2	62.919	10055	A B	-	A	B	A	B	A A	A	A	A	-	-	1	2	-	-
2	62.919	10056	B B	B	B	B	-	-	B B	B	B	B	-	-	-	-	-	-
2	62.919	10057	A A	A	A	A	-	-	A B	-	B	A	B	A	-	-	2	1
2	63.593	12171	A A	A	A	A	-	-	A B	-	B	A	B	A	-	-	2	1
2	63.593	12172	B B	B	B	B	-	-	A B	-	A	B	A	B	-	-	2	1
2	63.593	12173	B B	B	B	B	-	-	A B	-	A	B	A	B	-	-	2	1
2	63.593	12174	B B	B	B	B	-	-	B B	B	B	B	-	-	-	-	-	-
2	63.593	12175	A A	A	A	A	-	-	A B	-	B	A	B	A	-	-	2	1
2	63.593	12177	B B	B	B	B	-	-	B B	B	B	B	-	-	-	-	-	-
2	63.593	12178	B B	B	B	B	-	-	A B	-	A	B	A	B	-	-	2	1
2	63.593	12180	B B	B	B	B	-	-	A B	-	A	B	A	B	-	-	2	1
2	63.593	12181	B B	B	B	B	-	-	B B	B	B	B	-	-	-	-	-	-
2	63.774	10058	B B	B	B	B	-	-	B B	B	B	B	-	-	-	-	-	-
2	63.774	10059	B B	B	B	B	-	-	A B	-	A	B	A	B	-	-	2	1
2	63.774	10061	A A	A	A	A	-	-	A B	-	B	A	B	A	-	-	2	1
2	63.774	10062	A A	A	A	A	-	-	A B	-	B	A	B	A	-	-	2	1
2	63.774	10063	B B	B	B	B	-	-	A B	-	A	B	A	B	-	-	2	1
2	63.774	10064	B B	B	B	B	-	-	B B	B	B	B	-	-	-	-	-	-
2	63.774	10065	A A	A	A	A	-	-	A B	-	B	A	B	A	-	-	2	1
2	63.774	3010	A B	-	A	B	A	B	A A	A	A	A	-	-	1	2	-	-
2	63.967	3011	A A	A	A	A	-	-	A A	A	A	A	-	-	-	-	-	-
2	64.143	15800	A A	A	A	A	-	-	A A	A	A	A	-	-	-	-	-	-
2	64.143	15801	A A	A	A	A	-	-	A B	-	B	A	B	A	-	-	2	1
2	64.143	15802	B B	B	B	B	-	-	A B	-	A	B	A	B	-	-	2	1
2	64.234	304	B B	B	B	B	-	-	A B	-	A	B	A	B	-	-	2	1
2	64.287	10067	B B	B	B	B	-	-	B B	B	B	B	-	-	-	-	-	-
2	64.287	10068	A B	-	A	B	A	B	A A	A	A	A	-	-	1	2	-	-
2	64.287	10069	B B	B	B	B	-	-	B B	B	B	B	-	-	-	-	-	-
2	64.287	10070	A B	-	A	B	A	B	A A	A	A	A	-	-	1	2	-	-
2	64.287	10071	A B	-	A	B	A	B	A A	A	A	A	-	-	1	2	-	-
2	64.287	10073	B B	B	B	B	-	-	B B	B	B	B	-	-	-	-	-	-
2	64.587	15803	A B	-	B	A	B	A	B B	B	B	B	-	-	1	2	-	-
2	64.587	15804	A A	A	A	A	-	-	A A	A	A	A	-	-	-	-	-	-
2	64.587	15806	- -	-	B	A	-	-	- -	-	A	B	-	-	-	-	-	-
2	64.587	15807	A B	-	B	A	B	A	A B	-	A	B	A	B	-	-	-	-
2	64.986	3013	A B	-	A	B	A	B	A B	-	B	A	B	A	-	-	-	-
2	64.986	720	A B	-	A	B	A	B	A A	A	A	A	-	-	1	2	-	-
2	64.986	1080	A A	A	A	A	-	-	A B	-	B	A	B	A	-	-	2	1
2	64.986	2330	B B	B	B	B	-	-	B B	B	B	B	-	-	-	-	-	-
2	64.986	1081	A A	A	A	A	-	-	A A	A	A	A	-	-	-	-	-	-
2	65.758	10076	B B	B	B	B	-	-	B B	B	B	B	-	-	-	-	-	-
2	65.758	10077	A B	-	B	A	B	A	- -	-	A	B	-	-	-	-	-	-
2	65.758	10078	B B	B	B	B	-	-	B B	B	B	B	-	-	-	-	-	-
2	65.758	10079	B B	B	B	B	-	-	B B	B	B	B	-	-	-	-	-	-
2	67.179	17394	A A	A	A	A	-	-	A A	A	A	A	-	-	-	-	-	-
2	67.617	3030	A A	A	A	A	-	-	A A	A	A	A	-	-	-	-	-	-
2	67.775	10088	A A	A	A	A	-	-	A B	-	B	A	B	A	-	-	2	1
2	67.775	10090	B B	B	B	B	-	-	B B	B	B	B	-	-	-	-	-	-
2	67.775	10091	A A	A	A	A	-	-	A A	A	A	A	-	-	-	-	-	-
2	67.776	10093	A A	A	A	A	-	-	A A	A	A	A	-	-	-	-	-	-
2	70.061	3286	A A	A	A	A	-	-	A A	A	A	A	-	-	-	-	-	-
2	70.061	2354	A B	-	A	B	A	B	A A	A	A	A	-	-	1	2	-	-
2	70.061	10097	A B	-	A	B	A	B	A A	A	A	A	-	-	1	2	-	-
2	70.061	10098	B B	B	B	B	-	-	A B	-	A	B	A	B	-	-	2	1
2	70.061	10099	B B	B	B	B	-	-	B B	B	B	B	-	-	-	-	-	-
2	70.061	10102	A A	A	A	A	-	-	A A	A	A	A	-	-	-	-	-	-
2	70.174	1800	A B	-	B	A	B	A	A B	-	A	B	A	B	-	-	-	-
2	70.605	1410	A B	-	A	B	A	B	A B	-	B	A	B	A	-	-	-	-
2	70.866	1411	A B	-	B	A	B	A	B B	B	B	B	-	-	1	2	-	-
2	70.931	2355	B B	B	B	B	-	-	A B	-	A	B	A	B	-	-	2	1
2	71.177	1801	B B	B	B	B	-	-	B B	B	B	B	-	-	-	-	-	-
2	71.21	193	A A	A	A	A	-	-	A A	A	A	A	-	-	-	-	-	-
2	71.214	1110	A A	A	A	A	-	-	A A	A	A	A	-	-	-	-	-	-
2	71.24	3043	A B	-	A	B	A	B	A A	A	A	A	-	-	1	2	-	-
2	71.261	1802	A B	-	B	A	B	A	B B	B	B	B	-	-	1	2	-	-
2	71.301	3044	- -	-	-	-	-	-	A A	A	A	A	-	-	-	-	-	-
2	71.782	16955	A B	-	A	B	A	B	A A	A	A	A	-	-	1	2	-	-
2	71.782	16954	A B	-	B	A	B	A	A B	-	A	B	A	B	-	-	-	-
2	72.003	10111	B B	B	B	B	-	-	A B	-	A	B	A	B	-	-	2	1
2	72.003	10112	A B	-	A	B	A	B	A A	A	A	A	-	-	1	2	-	-
2	72.003	10113	B B	B	B	B	-	-	B B	B	B	B	-	-	-	-	-	-
2	72.003	10116	A A	A	A	A	-	-	A A	A	A	A	-	-	-	-	-	-
2	72.003	10117	A A	A	A	A	-	-	A A	A	A	A	-	-	-	-	-	-
2	72.003	1128	A B	-	A	B	A	B	A A	A	A	A	-	-	1	2	-	-
2	72.249	568	A B	-	B	A	B	A	B B	B	B	B	-	-	1	2	-	-
2	72.305	17398	A B	-	A	B	A	B	A A	A	A	A	-	-	1	2	-	-
2	72.305	17399	A B	-	A	B	A	B	A A	A	A	A	-	-	1	2	-	-
2	72.305	17400	A A	A	A	A	-	-	A A	A	A	A	-	-	-	-	-	-
2	73.197	10122	A B	-	B	A	B	A	B B	B	B	B	-	-	1	2	-	-
2	74.394	10124	A B	-	A	B	A	B	A A	A	A	A	-	-	1	2	-	-
2	74.394	10126	A B	-	B	A	B	A	B B	B	B	B	-	-	1	2	-	-
2	74.394	10127	A B	-	A	B	A	B	A B	-	B	A	B	A	-	-	-	-
2	74.394	10128	A B	-	A	B	A	B	A B	-	B	A	B	A	-	-	-	-
2	74.394	10129	A B	-	A	B	A	B	A A	A	A	A	-	-	1	2	-	-
2	74.394	10130	A B	-	A	B	A	B	A B	-	B	A	B	A	-	-	-	-
2	75.038	1822	A A	A	A	A	-	-	A B	-	B	A	B	A	-	-	2	1
2	75.038	3296	A A	A	A	A	-	-	A A	A	A	A	-	-	-	-	-	-
2	75.347	10133	A B	-	A	B	A	B	A A	A	A	A	-	-	1	2	-	-
2	75.347	10134	A B	-	A	B	A	B	A A	A	A	A	-	-	1	2	-	-
2	75.347	10139	A B	-	B	A	B	A	B B	B	B	B	-	-	1	2	-	-
2	75.347	1137	A B	-	B	A	B	A	B B	B	B	B	-	-	1	2	-	-
2	75.667	1138	A B	-	A	B	A	B	A A	A	A	A	-	-	1	2	-	-
2	75.667	3067	A B	-	A	B	A	B	A A	A	A	A	-	-	1	2	-	-
2	76.262	10142	A A	A	A	A	-	-	A A	A	A	A	-	-	-	-	-	-
2	76.262	10143	B B	B	B	B	-	-	B B	B	B	B	-	-	-	-	-	-
2	76.262	10144	B B	B	B	B	-	-	B B	B	B	B	-	-	-	-	-	-
2	76.262	10145	A B	-	A	B	A	B	A B	-	B	A	B	A	-	-	-	-
2	76.262	10147	A A	A	A	A	-	-	A A	A	A	A	-	-	-	-	-	-
2	76.262	10148	B B	B	B	B	-	-	B B	B	B	B	-	-	-	-	-	-
2	76.328	1825	B B	B	B	B	-	-	B B	B	B	B	-	-	-	-	-	-
2	76.692	10149	A B	-	A	B	A	B	A B	-	A	B	A	B	-	-	-	-
2	76.692	10150	A B	-	B	A	B	A	B B	B	B	B	-	-	1	2	-	-
2	76.692	2379	B B	B	B	B	-	-	B B	B	B	B	-	-	-	-	-	-
2	76.692	1140	A B	-	B	A	B	A	B B	B	B	B	-	-	1	2	-	-
2	76.692	10153	A B	-	B	A	B	A	B B	B	B	B	-	-	1	2	-	-
2	76.692	10157	A B	-	A	B	A	B	A B	-	B	A	B	A	-	-	-	-
2	76.692	1827	A B	-	B	A	B	A	B B	B	B	B	-	-	1	2	-	-
2	76.855	3070	A B	-	B	A	B	A	B B	B	B	B	-	-	1	2	-	-
2	76.855	2380	A B	-	A	B	A	B	A A	A	A	A	-	-	1	2	-	-
2	77.37	3071	A A	A	A	A	-	-	A A	A	A	A	-	-	-	-	-	-
2	77.37	1828	B B	B	B	B	-	-	B B	B	B	B	-	-	-	-	-	-
2	77.37	1141	A A	A	A	A	-	-	A A	A	A	A	-	-	-	-	-	-
2	78.055	10162	B B	B	B	B	-	-	B B	B	B	B	-	-	-	-	-	-
2	78.055	10163	B B	B	B	B	-	-	B B	B	B	B	-	-	-	-	-	-
2	78.416	1831	A B	-	A	B	A	B	A A	A	A	A	-	-	1	2	-	-
2	78.416	10165	B B	B	B	B	-	-	B B	B	B	B	-	-	-	-	-	-
2	78.416	10166	A B	-	A	B	A	B	A A	A	A	A	-	-	1	2	-	-
2	78.416	10167	B B	B	B	B	-	-	B B	B	B	B	-	-	-	-	-	-
2	78.416	10168	A B	-	B	A	B	A	B B	B	B	B	-	-	1	2	-	-
2	78.416	10169	B B	B	B	B	-	-	A B	-	A	B	A	B	-	-	2	1
2	78.416	1420	B B	B	B	B	-	-	A B	-	A	B	A	B	-	-	2	1
2	78.416	530	A B	-	B	A	B	A	B B	B	B	B	-	-	1	2	-	-
2	78.416	1421	A B	-	A	B	A	B	A A	A	A	A	-	-	1	2	-	-
3	0	12276	B B	B	B	B	-	-	B B	B	B	B	-	-	-	-	-	-
3	0.01	12274	B B	B	B	B	-	-	B B	B	B	B	-	-	-	-	-	-
3	0.018	12271	B B	B	B	B	-	-	B B	B	B	B	-	-	-	-	-	-
3	0.172	764	A A	A	A	A	-	-	A A	A	A	A	-	-	-	-	-	-
3	0.232	1924	B B	B	B	B	-	-	B B	B	B	B	-	-	-	-	-	-
3	0.247	1216	A A	A	A	A	-	-	A A	A	A	A	-	-	-	-	-	-
3	0.39	2488	B B	B	B	B	-	-	B B	B	B	B	-	-	-	-	-	-
3	1.714	1980	B B	B	B	B	-	-	B B	B	B	B	-	-	-	-	-	-
3	1.871	10190	B B	B	B	B	-	-	B B	B	B	B	-	-	-	-	-	-
3	1.871	10192	A B	-	A	B	A	B	A A	A	A	A	-	-	1	2	-	-
3	1.871	10194	A A	A	A	A	-	-	A A	A	A	A	-	-	-	-	-	-
3	1.871	10195	A B	-	B	A	B	A	B B	B	B	B	-	-	1	2	-	-
3	1.871	10196	B B	B	B	B	-	-	B B	B	B	B	-	-	-	-	-	-
3	1.952	160	A A	A	A	A	-	-	A B	-	A	B	A	B	-	-	1	2
3	1.952	774	A B	-	A	B	A	B	A A	A	A	A	-	-	1	2	-	-
3	1.952	1987	A B	-	B	A	B	A	A B	-	B	A	B	A	-	-	-	-
3	2.124	1278	B B	B	B	B	-	-	B B	B	B	B	-	-	-	-	-	-
3	2.124	784	A A	A	A	A	-	-	A A	A	A	A	-	-	-	-	-	-
3	2.205	785	A B	-	A	B	A	B	A A	A	A	A	-	-	1	2	-	-
3	2.205	2724	A A	A	A	A	-	-	A A	A	A	A	-	-	-	-	-	-
3	2.205	225	A B	-	B	A	B	A	B B	B	B	B	-	-	1	2	-	-
3	2.637	10488	A A	A	A	A	-	-	A A	A	A	A	-	-	-	-	-	-
3	2.9	598	B B	B	B	B	-	-	B B	B	B	B	-	-	-	-	-	-
3	3.031	5825	A A	A	A	A	-	-	A A	A	A	A	-	-	-	-	-	-
3	3.031	5824	B B	B	B	B	-	-	B B	B	B	B	-	-	-	-	-	-
3	3.031	5823	A A	A	A	A	-	-	A B	-	A	B	A	B	-	-	1	2
3	3.031	5822	B B	B	B	B	-	-	B B	B	B	B	-	-	-	-	-	-
3	3.031	5820	A A	A	A	A	-	-	A A	A	A	A	-	-	-	-	-	-
3	3.031	5819	B B	B	B	B	-	-	A B	-	B	A	B	A	-	-	1	2
3	3.031	5818	A A	A	A	A	-	-	A B	-	A	B	A	B	-	-	1	2
3	3.15	596	B B	B	B	B	-	-	B B	B	B	B	-	-	-	-	-	-
3	3.411	2106	A A	A	A	A	-	-	A A	A	A	A	-	-	-	-	-	-
3	3.787	1595	B B	B	B	B	-	-	B B	B	B	B	-	-	-	-	-	-
3	3.916	10201	B B	B	B	B	-	-	B B	B	B	B	-	-	-	-	-	-
3	3.916	10202	B B	B	B	B	-	-	B B	B	B	B	-	-	-	-	-	-
3	3.916	10204	A A	A	A	A	-	-	A B	-	A	B	A	B	-	-	1	2
3	3.916	10205	A A	A	A	A	-	-	A A	A	A	A	-	-	-	-	-	-
3	3.916	10206	A A	A	A	A	-	-	A A	A	A	A	-	-	-	-	-	-
3	4.6	4231	B B	B	B	B	-	-	B B	B	B	B	-	-	-	-	-	-
3	4.6	4232	B B	B	B	B	-	-	A B	-	B	A	B	A	-	-	1	2
3	5.697	2200	A A	A	A	A	-	-	A A	A	A	A	-	-	-	-	-	-
3	6.244	4094	A A	A	A	A	-	-	A A	A	A	A	-	-	-	-	-	-
3	6.316	1670	B B	B	B	B	-	-	B B	B	B	B	-	-	-	-	-	-
3	6.316	10211	B B	B	B	B	-	-	B B	B	B	B	-	-	-	-	-	-
3	6.316	10212	B B	B	B	B	-	-	B B	B	B	B	-	-	-	-	-	-
3	6.316	10213	A A	A	A	A	-	-	A A	A	A	A	-	-	-	-	-	-
3	6.316	10215	A A	A	A	A	-	-	A A	A	A	A	-	-	-	-	-	-
3	6.316	10216	B B	B	B	B	-	-	B B	B	B	B	-	-	-	-	-	-
3	6.316	10217	A A	A	A	A	-	-	A A	A	A	A	-	-	-	-	-	-
3	6.316	10218	A A	A	A	A	-	-	A A	A	A	A	-	-	-	-	-	-
3	6.48	509	A A	A	A	A	-	-	A A	A	A	A	-	-	-	-	-	-
3	7.044	16825	B B	B	B	B	-	-	B B	B	B	B	-	-	-	-	-	-
3	7.044	16821	B B	B	B	B	-	-	B B	B	B	B	-	-	-	-	-	-
3	7.81	10220	B B	B	B	B	-	-	B B	B	B	B	-	-	-	-	-	-
3	7.81	10219	A A	A	A	A	-	-	A A	A	A	A	-	-	-	-	-	-
3	8.303	15818	B B	B	B	B	-	-	B B	B	B	B	-	-	-	-	-	-
3	8.303	15819	A A	A	A	A	-	-	A A	A	A	A	-	-	-	-	-	-
3	8.303	15820	A A	A	A	A	-	-	A A	A	A	A	-	-	-	-	-	-
3	8.303	15821	A A	A	A	A	-	-	A A	A	A	A	-	-	-	-	-	-
3	8.303	15822	B B	B	B	B	-	-	A B	-	B	A	B	A	-	-	1	2
3	8.303	15823	B B	B	B	B	-	-	A B	-	B	A	B	A	-	-	1	2
3	8.303	15824	A A	A	A	A	-	-	A B	-	A	B	A	B	-	-	1	2
3	8.303	15825	A A	A	A	A	-	-	A A	A	A	A	-	-	-	-	-	-
3	9.075	3060	A A	A	A	A	-	-	A A	A	A	A	-	-	-	-	-	-
3	9.366	2376	B B	B	B	B	-	-	B B	B	B	B	-	-	-	-	-	-
3	9.486	1823	A A	A	A	A	-	-	A A	A	A	A	-	-	-	-	-	-
3	9.486	10229	B B	B	B	B	-	-	A B	-	B	A	B	A	-	-	1	2
3	9.486	10230	B B	B	B	B	-	-	B B	B	B	B	-	-	-	-	-	-
3	9.486	61	A A	A	A	A	-	-	A A	A	A	A	-	-	-	-	-	-
3	9.711	10232	B B	B	B	B	-	-	A B	-	B	A	B	A	-	-	1	2
3	9.711	10233	A A	A	A	A	-	-	A B	-	A	B	A	B	-	-	1	2
3	9.711	10234	B B	B	B	B	-	-	A B	-	B	A	B	A	-	-	1	2
3	9.994	10236	B B	B	B	B	-	-	A B	-	B	A	B	A	-	-	1	2
3	9.994	10240	A A	A	A	A	-	-	A A	A	A	A	-	-	-	-	-	-
3	9.994	10241	A A	A	A	A	-	-	A A	A	A	A	-	-	-	-	-	-
3	9.994	10242	B B	B	B	B	-	-	A B	-	B	A	B	A	-	-	1	2
3	9.994	10244	B B	B	B	B	-	-	B B	B	B	B	-	-	-	-	-	-
3	10.038	17822	A A	A	A	A	-	-	A B	-	A	B	A	B	-	-	1	2
3	10.038	17821	A A	A	A	A	-	-	A A	A	A	A	-	-	-	-	-	-
3	10.28	106	A A	A	A	A	-	-	A B	-	A	B	A	B	-	-	1	2
3	10.592	10246	A A	A	A	A	-	-	A A	A	A	A	-	-	-	-	-	-
3	10.592	10247	B B	B	B	B	-	-	A B	-	B	A	B	A	-	-	1	2
3	10.592	10249	B B	B	B	B	-	-	B B	B	B	B	-	-	-	-	-	-
3	10.592	10250	A A	A	A	A	-	-	A A	A	A	A	-	-	-	-	-	-
3	10.592	10251	A A	A	A	A	-	-	A A	A	A	A	-	-	-	-	-	-
3	10.592	10252	B B	B	B	B	-	-	B B	B	B	B	-	-	-	-	-	-
3	10.592	2415	A A	A	A	A	-	-	A A	A	A	A	-	-	-	-	-	-
3	10.592	10253	B B	B	B	B	-	-	B B	B	B	B	-	-	-	-	-	-
3	10.592	10254	B B	B	B	B	-	-	B B	B	B	B	-	-	-	-	-	-
3	10.71	2419	B B	B	B	B	-	-	B B	B	B	B	-	-	-	-	-	-
3	11.232	10255	B B	B	B	B	-	-	B B	B	B	B	-	-	-	-	-	-
3	11.232	10256	A A	A	A	A	-	-	A A	A	A	A	-	-	-	-	-	-
3	11.232	10257	A A	A	A	A	-	-	A A	A	A	A	-	-	-	-	-	-
3	11.232	10258	B B	B	B	B	-	-	B B	B	B	B	-	-	-	-	-	-
3	11.232	10259	B B	B	B	B	-	-	B B	B	B	B	-	-	-	-	-	-
3	11.232	453	B B	B	B	B	-	-	B B	B	B	B	-	-	-	-	-	-
3	11.232	10261	B B	B	B	B	-	-	B B	B	B	B	-	-	-	-	-	-
3	13.321	1432	A A	A	A	A	-	-	A A	A	A	A	-	-	-	-	-	-
3	13.37	3118	A A	A	A	A	-	-	A A	A	A	A	-	-	-	-	-	-
3	13.37	10265	A A	A	A	A	-	-	A A	A	A	A	-	-	-	-	-	-
3	13.37	10266	B B	B	B	B	-	-	B B	B	B	B	-	-	-	-	-	-
3	13.37	10267	B B	B	B	B	-	-	B B	B	B	B	-	-	-	-	-	-
3	13.828	1433	B B	B	B	B	-	-	B B	B	B	B	-	-	-	-	-	-
3	13.828	2458	B B	B	B	B	-	-	B B	B	B	B	-	-	-	-	-	-
3	14.314	10268	B B	B	B	B	-	-	B B	B	B	B	-	-	-	-	-	-
3	14.314	10269	B B	B	B	B	-	-	B B	B	B	B	-	-	-	-	-	-
3	14.314	10271	A A	A	A	A	-	-	A A	A	A	A	-	-	-	-	-	-
3	14.314	10274	B B	B	B	B	-	-	B B	B	B	B	-	-	-	-	-	-
3	14.314	1435	B B	B	B	B	-	-	B B	B	B	B	-	-	-	-	-	-
3	14.314	10275	A A	A	A	A	-	-	A B	-	A	B	A	B	-	-	1	2
3	14.314	10276	A A	A	A	A	-	-	A A	A	A	A	-	-	-	-	-	-
3	14.377	2462	B B	B	B	B	-	-	B B	B	B	B	-	-	-	-	-	-
3	14.614	46	A A	A	A	A	-	-	A B	-	A	B	A	B	-	-	1	2
3	15.332	2468	B B	B	B	B	-	-	A B	-	B	A	B	A	-	-	1	2
3	15.332	760	A A	A	A	A	-	-	A A	A	A	A	-	-	-	-	-	-
3	15.441	10279	B B	B	B	B	-	-	A B	-	B	A	B	A	-	-	1	2
3	15.441	10280	B B	B	B	B	-	-	B B	B	B	B	-	-	-	-	-	-
3	15.441	10281	A A	A	A	A	-	-	A A	A	A	A	-	-	-	-	-	-
3	15.441	1920	A A	A	A	A	-	-	A A	A	A	A	-	-	-	-	-	-
3	15.441	10283	A A	A	A	A	-	-	A B	-	A	B	A	B	-	-	1	2
3	15.983	17292	B B	B	B	B	-	-	B B	B	B	B	-	-	-	-	-	-
3	15.983	17291	B B	B	B	B	-	-	A B	-	B	A	B	A	-	-	1	2
3	15.983	17290	B B	B	B	B	-	-	A B	-	B	A	B	A	-	-	1	2
3	15.983	17289	A A	A	A	A	-	-	A B	-	A	B	A	B	-	-	1	2
3	15.983	17288	B B	B	B	B	-	-	B B	B	B	B	-	-	-	-	-	-
3	15.983	17287	A A	A	A	A	-	-	A A	A	A	A	-	-	-	-	-	-
3	15.983	17286	B B	B	B	B	-	-	B B	B	B	B	-	-	-	-	-	-
3	15.983	17285	A A	A	A	A	-	-	A A	A	A	A	-	-	-	-	-	-
3	15.983	17284	B B	B	B	B	-	-	B B	B	B	B	-	-	-	-	-	-
3	15.983	17283	A A	A	A	A	-	-	A B	-	A	B	A	B	-	-	1	2
3	16.608	10284	A A	A	A	A	-	-	A A	A	A	A	-	-	-	-	-	-
3	16.608	10285	B B	B	B	B	-	-	B B	B	B	B	-	-	-	-	-	-
3	16.608	10286	A A	A	A	A	-	-	A A	A	A	A	-	-	-	-	-	-
3	16.608	10287	A A	A	A	A	-	-	A A	A	A	A	-	-	-	-	-	-
3	16.608	10288	B B	B	B	B	-	-	B B	B	B	B	-	-	-	-	-	-
3	16.881	10289	B B	B	B	B	-	-	B B	B	B	B	-	-	-	-	-	-
3	16.881	1219	A A	A	A	A	-	-	A B	-	A	B	A	B	-	-	1	2
3	16.881	10291	B B	B	B	B	-	-	B B	B	B	B	-	-	-	-	-	-
3	16.881	10294	A A	A	A	A	-	-	A A	A	A	A	-	-	-	-	-	-
3	16.881	10295	B B	B	B	B	-	-	A B	-	B	A	B	A	-	-	1	2
3	16.892	1221	A A	A	A	A	-	-	A A	A	A	A	-	-	-	-	-	-
3	16.892	1930	B B	B	B	B	-	-	A B	-	B	A	B	A	-	-	1	2
3	16.892	325	A A	A	A	A	-	-	A B	-	A	B	A	B	-	-	1	2
3	18.109	10297	A A	A	A	A	-	-	A A	A	A	A	-	-	-	-	-	-
3	18.109	10298	A A	A	A	A	-	-	A A	A	A	A	-	-	-	-	-	-
3	18.109	10300	B B	B	B	B	-	-	A B	-	B	A	B	A	-	-	1	2
3	18.109	10302	B B	B	B	B	-	-	A B	-	B	A	B	A	-	-	1	2
3	18.109	10303	B B	B	B	B	-	-	B B	B	B	B	-	-	-	-	-	-
3	18.109	10304	B B	B	B	B	-	-	B B	B	B	B	-	-	-	-	-	-
3	18.926	10305	B B	B	B	B	-	-	B B	B	B	B	-	-	-	-	-	-
3	18.926	10306	B B	B	B	B	-	-	B B	B	B	B	-	-	-	-	-	-
3	18.926	10307	A B	-	A	B	A	B	A A	A	A	A	-	-	1	2	-	-
3	18.926	10309	B B	B	B	B	-	-	B B	B	B	B	-	-	-	-	-	-
3	18.926	10312	A B	-	B	A	B	A	B B	B	B	B	-	-	1	2	-	-
3	19.94	10313	A A	A	A	A	-	-	A A	A	A	A	-	-	-	-	-	-
3	19.943	10316	B B	B	B	B	-	-	B B	B	B	B	-	-	-	-	-	-
3	19.943	10317	A A	A	A	A	-	-	A A	A	A	A	-	-	-	-	-	-
3	19.943	10318	A B	-	B	A	B	A	B B	B	B	B	-	-	1	2	-	-
3	19.943	10319	A B	-	B	A	B	A	B B	B	B	B	-	-	1	2	-	-
3	19.943	10320	B B	B	B	B	-	-	B B	B	B	B	-	-	-	-	-	-
3	19.943	10321	A A	A	A	A	-	-	A A	A	A	A	-	-	-	-	-	-
3	19.943	10322	B B	B	B	B	-	-	B B	B	B	B	-	-	-	-	-	-
3	20.027	1953	B B	B	B	B	-	-	B B	B	B	B	-	-	-	-	-	-
3	20.027	1253	A A	A	A	A	-	-	A A	A	A	A	-	-	-	-	-	-
3	20.027	1954	A B	-	B	A	B	A	B B	B	B	B	-	-	1	2	-	-
3	21.026	15832	A A	A	A	A	-	-	A A	A	A	A	-	-	-	-	-	-
3	21.041	15833	B B	B	B	B	-	-	B B	B	B	B	-	-	-	-	-	-
3	21.041	15834	A A	A	A	A	-	-	A A	A	A	A	-	-	-	-	-	-
3	21.041	15835	A A	A	A	A	-	-	A A	A	A	A	-	-	-	-	-	-
3	21.041	15836	A B	-	B	A	B	A	B B	B	B	B	-	-	1	2	-	-
3	21.052	10323	B B	B	B	B	-	-	B B	B	B	B	-	-	-	-	-	-
3	21.052	10327	B B	B	B	B	-	-	B B	B	B	B	-	-	-	-	-	-
3	21.052	10329	B B	B	B	B	-	-	B B	B	B	B	-	-	-	-	-	-
3	21.929	10330	A B	-	B	A	B	A	A B	-	B	A	B	A	-	-	-	-
3	21.929	10333	A A	A	A	A	-	-	A A	A	A	A	-	-	-	-	-	-
3	21.929	1968	A B	-	A	B	A	B	A B	-	A	B	A	B	-	-	-	-
3	21.929	2706	A B	-	A	B	A	B	A B	-	A	B	A	B	-	-	-	-
3	21.929	3174	A A	A	A	A	-	-	A A	A	A	A	-	-	-	-	-	-
3	21.952	1267	A A	A	A	A	-	-	A A	A	A	A	-	-	-	-	-	-
3	22.211	1452	B B	B	B	B	-	-	B B	B	B	B	-	-	-	-	-	-
3	22.481	1271	A A	A	A	A	-	-	A A	A	A	A	-	-	-	-	-	-
3	22.594	10337	A A	A	A	A	-	-	A A	A	A	A	-	-	-	-	-	-
3	22.594	10339	A A	A	A	A	-	-	A A	A	A	A	-	-	-	-	-	-
3	23.032	15838	A A	A	A	A	-	-	A A	A	A	A	-	-	-	-	-	-
3	23.032	15840	B B	B	B	B	-	-	B B	B	B	B	-	-	-	-	-	-
3	23.032	15841	A A	A	A	A	-	-	A A	A	A	A	-	-	-	-	-	-
3	23.032	15842	B B	B	B	B	-	-	B B	B	B	B	-	-	-	-	-	-
3	23.033	15843	B B	B	B	B	-	-	B B	B	B	B	-	-	-	-	-	-
3	23.981	17903	A A	A	A	A	-	-	A A	A	A	A	-	-	-	-	-	-
3	23.981	17904	B B	B	B	B	-	-	B B	B	B	B	-	-	-	-	-	-
3	23.981	17907	B B	B	B	B	-	-	B B	B	B	B	-	-	-	-	-	-
3	23.998	17409	A A	A	A	A	-	-	A A	A	A	A	-	-	-	-	-	-
3	24.032	17410	B B	B	B	B	-	-	B B	B	B	B	-	-	-	-	-	-
3	24.032	17411	A A	A	A	A	-	-	A A	A	A	A	-	-	-	-	-	-
3	24.109	3346	A A	A	A	A	-	-	A A	A	A	A	-	-	-	-	-	-
3	24.109	10342	B B	B	B	B	-	-	B B	B	B	B	-	-	-	-	-	-
3	24.109	10343	B B	B	B	B	-	-	B B	B	B	B	-	-	-	-	-	-
3	24.109	10344	B B	B	B	B	-	-	B B	B	B	B	-	-	-	-	-	-
3	24.109	10346	A A	A	A	A	-	-	A A	A	A	A	-	-	-	-	-	-
3	24.225	2529	B B	B	B	B	-	-	B B	B	B	B	-	-	-	-	-	-
3	24.822	10349	B B	B	B	B	-	-	B B	B	B	B	-	-	-	-	-	-
3	24.822	10351	A A	A	A	A	-	-	A A	A	A	A	-	-	-	-	-	-
3	24.822	10352	A A	A	A	A	-	-	A A	A	A	A	-	-	-	-	-	-
3	24.822	10353	B B	B	B	B	-	-	B B	B	B	B	-	-	-	-	-	-
3	24.822	10354	A A	A	A	A	-	-	A A	A	A	A	-	-	-	-	-	-
3	26.352	10357	B B	B	B	B	-	-	B B	B	B	B	-	-	-	-	-	-
3	26.352	2532	B B	B	B	B	-	-	B B	B	B	B	-	-	-	-	-	-
3	26.352	10358	A A	A	A	A	-	-	A A	A	A	A	-	-	-	-	-	-
3	26.352	10359	A A	A	A	A	-	-	A A	A	A	A	-	-	-	-	-	-
3	26.352	10360	B B	B	B	B	-	-	B B	B	B	B	-	-	-	-	-	-
3	26.76	3192	A A	A	A	A	-	-	A A	A	A	A	-	-	-	-	-	-
3	26.76	3193	A A	A	A	A	-	-	A A	A	A	A	-	-	-	-	-	-
3	27.495	1989	A B	-	A	B	A	B	A B	-	A	B	A	B	-	-	-	-
3	27.495	229	A A	A	A	A	-	-	A A	A	A	A	-	-	-	-	-	-
3	27.857	83	A B	-	B	A	B	A	A B	-	B	A	B	A	-	-	-	-
3	27.946	15850	B B	B	B	B	-	-	B B	B	B	B	-	-	-	-	-	-
3	27.946	15852	A B	-	B	A	B	A	A B	-	B	A	B	A	-	-	-	-
3	27.946	15853	B B	B	B	B	-	-	B B	B	B	B	-	-	-	-	-	-
3	27.959	15251	A B	-	A	B	A	B	A B	-	A	B	A	B	-	-	-	-
3	27.959	15252	B B	B	B	B	-	-	B B	B	B	B	-	-	-	-	-	-
3	27.959	15253	A A	A	A	A	-	-	A A	A	A	A	-	-	-	-	-	-
3	28.891	1475	B B	B	B	B	-	-	B B	B	B	B	-	-	-	-	-	-
3	29.076	10376	A B	-	A	B	A	B	A B	-	A	B	A	B	-	-	-	-
3	29.076	2731	A B	-	A	B	A	B	A B	-	A	B	A	B	-	-	-	-
3	29.596	15546	A B	-	A	B	A	B	A B	-	A	B	A	B	-	-	-	-
3	29.91	1483	B B	B	B	B	-	-	B B	B	B	B	-	-	-	-	-	-
3	30.044	17413	A B	-	A	B	A	B	A B	-	A	B	A	B	-	-	-	-
3	30.044	17414	B B	B	B	B	-	-	B B	B	B	B	-	-	-	-	-	-
3	30.108	3198	A B	-	B	A	B	A	A B	-	B	A	B	A	-	-	-	-
3	30.108	10377	A A	A	A	A	-	-	A A	A	A	A	-	-	-	-	-	-
3	30.108	10378	A B	-	A	B	A	B	A B	-	A	B	A	B	-	-	-	-
3	30.108	10380	A B	-	B	A	B	A	A B	-	B	A	B	A	-	-	-	-
3	30.108	10381	A A	A	A	A	-	-	A A	A	A	A	-	-	-	-	-	-
3	30.108	10382	B B	B	B	B	-	-	B B	B	B	B	-	-	-	-	-	-
3	30.337	10384	B B	B	B	B	-	-	B B	B	B	B	-	-	-	-	-	-
3	30.337	10389	A B	-	A	B	A	B	A B	-	A	B	A	B	-	-	-	-
3	31.154	10392	B B	B	B	B	-	-	B B	B	B	B	-	-	-	-	-	-
3	31.154	10393	A A	A	A	A	-	-	A A	A	A	A	-	-	-	-	-	-
3	31.156	10394	B B	B	B	B	-	-	B B	B	B	B	-	-	-	-	-	-
3	31.16	10395	B B	B	B	B	-	-	B B	B	B	B	-	-	-	-	-	-
3	31.16	467	A A	A	A	A	-	-	A A	A	A	A	-	-	-	-	-	-
3	31.164	10396	A A	A	A	A	-	-	A A	A	A	A	-	-	-	-	-	-
3	31.165	10397	A A	A	A	A	-	-	A A	A	A	A	-	-	-	-	-	-
3	31.203	2029	B B	B	B	B	-	-	B B	B	B	B	-	-	-	-	-	-
3	31.468	13267	A A	A	A	A	-	-	A A	A	A	A	-	-	-	-	-	-
3	-	13265	B B	B	B	B	-	-	B B	B	B	B	-	-	-	-	-	-
3	31.468	13263	A A	A	A	A	-	-	A A	A	A	A	-	-	-	-	-	-
3	31.468	13262	B B	B	B	B	-	-	B B	B	B	B	-	-	-	-	-	-
3	31.506	10398	A A	A	A	A	-	-	A A	A	A	A	-	-	-	-	-	-
3	31.506	10399	A A	A	A	A	-	-	A A	A	A	A	-	-	-	-	-	-
3	31.506	10401	A A	A	A	A	-	-	A A	A	A	A	-	-	-	-	-	-
3	31.576	9366	B B	B	B	B	-	-	B B	B	B	B	-	-	-	-	-	-
3	31.88	1519	A A	A	A	A	-	-	A A	A	A	A	-	-	-	-	-	-
3	32.681	10403	B B	B	B	B	-	-	B B	B	B	B	-	-	-	-	-	-
3	32.681	10404	A A	A	A	A	-	-	A A	A	A	A	-	-	-	-	-	-
3	32.681	10405	A A	A	A	A	-	-	A A	A	A	A	-	-	-	-	-	-
3	32.681	10406	B B	B	B	B	-	-	B B	B	B	B	-	-	-	-	-	-
3	32.681	10408	A A	A	A	A	-	-	A A	A	A	A	-	-	-	-	-	-
3	32.802	10410	B B	B	B	B	-	-	B B	B	B	B	-	-	-	-	-	-
3	32.894	6570	B B	B	B	B	-	-	B B	B	B	B	-	-	-	-	-	-
3	32.894	6571	A A	A	A	A	-	-	A A	A	A	A	-	-	-	-	-	-
3	32.894	6572	A A	A	A	A	-	-	A A	A	A	A	-	-	-	-	-	-
3	32.894	6573	A A	A	A	A	-	-	A A	A	A	A	-	-	-	-	-	-
3	33.491	10414	B B	B	B	B	-	-	B B	B	B	B	-	-	-	-	-	-
3	33.491	2054	A A	A	A	A	-	-	A A	A	A	A	-	-	-	-	-	-
3	33.491	10415	A A	A	A	A	-	-	A A	A	A	A	-	-	-	-	-	-
3	33.491	10416	A A	A	A	A	-	-	A A	A	A	A	-	-	-	-	-	-
3	33.491	2055	B B	B	B	B	-	-	B B	B	B	B	-	-	-	-	-	-
3	34.548	10422	A A	A	A	A	-	-	A A	A	A	A	-	-	-	-	-	-
3	34.642	10424	A A	A	A	A	-	-	A A	A	A	A	-	-	-	-	-	-
3	34.642	10425	B B	B	B	B	-	-	A B	-	B	A	B	A	-	-	1	2
3	34.642	10426	B B	B	B	B	-	-	B B	B	B	B	-	-	-	-	-	-
3	34.642	10428	A A	A	A	A	-	-	A B	-	A	B	A	B	-	-	1	2
3	34.642	2074	B B	B	B	B	-	-	B B	B	B	B	-	-	-	-	-	-
3	34.642	10429	A A	A	A	A	-	-	A A	A	A	A	-	-	-	-	-	-
3	34.642	10431	A A	A	A	A	-	-	A B	-	A	B	A	B	-	-	1	2
3	34.829	532	A A	A	A	A	-	-	A A	A	A	A	-	-	-	-	-	-
3	34.829	839	A A	A	A	A	-	-	A A	A	A	A	-	-	-	-	-	-
3	35.053	16074	B B	B	B	B	-	-	B B	B	B	B	-	-	-	-	-	-
3	35.053	16075	A A	A	A	A	-	-	A B	-	A	B	A	B	-	-	1	2
3	35.053	16076	B B	B	B	B	-	-	B B	B	B	B	-	-	-	-	-	-
3	35.053	16078	B B	B	B	B	-	-	B B	B	B	B	-	-	-	-	-	-
3	35.053	16080	A A	A	A	A	-	-	A A	A	A	A	-	-	-	-	-	-
3	35.053	16081	B B	B	B	B	-	-	A B	-	B	A	B	A	-	-	1	2
3	35.053	16082	B B	B	B	B	-	-	B B	B	B	B	-	-	-	-	-	-
3	35.299	13413	B B	B	B	B	-	-	B B	B	B	B	-	-	-	-	-	-
3	35.299	13412	A A	A	A	A	-	-	A B	-	A	B	A	B	-	-	1	2
3	35.299	13411	A A	A	A	A	-	-	A A	A	A	A	-	-	-	-	-	-
3	35.299	13410	A A	A	A	A	-	-	A A	A	A	A	-	-	-	-	-	-
3	36.196	10448	A A	A	A	A	-	-	A A	A	A	A	-	-	-	-	-	-
3	36.196	10446	A A	A	A	A	-	-	A B	-	A	B	A	B	-	-	1	2
3	36.389	5913	B B	B	B	B	-	-	A B	-	B	A	B	A	-	-	1	2
3	36.425	856	A A	A	A	A	-	-	A A	A	A	A	-	-	-	-	-	-
3	36.425	2805	A A	A	A	A	-	-	A A	A	A	A	-	-	-	-	-	-
3	36.425	3219	A A	A	A	A	-	-	A A	A	A	A	-	-	-	-	-	-
3	36.425	10452	B B	B	B	B	-	-	B B	B	B	B	-	-	-	-	-	-
3	37.255	658	A A	A	A	A	-	-	A A	A	A	A	-	-	-	-	-	-
3	37.255	240	A A	A	A	A	-	-	A A	A	A	A	-	-	-	-	-	-
3	37.255	864	A A	A	A	A	-	-	A A	A	A	A	-	-	-	-	-	-
3	37.257	2097	B B	B	B	B	-	-	B B	B	B	B	-	-	-	-	-	-
3	37.386	10466	B B	B	B	B	-	-	B B	B	B	B	-	-	-	-	-	-
3	37.386	10468	B B	B	B	B	-	-	B B	B	B	B	-	-	-	-	-	-
3	37.479	15473	B B	B	B	B	-	-	B B	B	B	B	-	-	-	-	-	-
3	37.479	1582	B B	B	B	B	-	-	B B	B	B	B	-	-	-	-	-	-
3	37.506	15860	B B	B	B	B	-	-	B B	B	B	B	-	-	-	-	-	-
3	37.51	15861	A A	A	A	A	-	-	A A	A	A	A	-	-	-	-	-	-
3	37.63	1583	B B	B	B	B	-	-	B B	B	B	B	-	-	-	-	-	-
3	37.899	9958	A B	-	B	A	B	A	A B	-	B	A	B	A	-	-	-	-
3	37.899	9959	B B	B	B	B	-	-	B B	B	B	B	-	-	-	-	-	-
3	37.899	9962	B B	B	B	B	-	-	B B	B	B	B	-	-	-	-	-	-
3	37.953	10491	B B	B	B	B	-	-	B B	B	B	B	-	-	-	-	-	-
3	37.953	10492	B B	B	B	B	-	-	B B	B	B	B	-	-	-	-	-	-
3	37.953	10493	B B	B	B	B	-	-	B B	B	B	B	-	-	-	-	-	-
3	37.953	10494	A B	-	B	A	B	A	A B	-	B	A	B	A	-	-	-	-
3	37.953	10495	B B	B	B	B	-	-	B B	B	B	B	-	-	-	-	-	-
3	37.956	15863	B B	B	B	B	-	-	B B	B	B	B	-	-	-	-	-	-
3	37.956	2133	A B	-	A	B	A	B	A B	-	A	B	A	B	-	-	-	-
3	37.956	15865	A B	-	A	B	A	B	A B	-	A	B	A	B	-	-	-	-
3	37.956	555	A B	-	B	A	B	A	A B	-	B	A	B	A	-	-	-	-
3	37.956	12768	A B	-	A	B	A	B	A B	-	A	B	A	B	-	-	-	-
3	37.956	12766	B B	B	B	B	-	-	B B	B	B	B	-	-	-	-	-	-
3	38.048	15867	B B	B	B	B	-	-	B B	B	B	B	-	-	-	-	-	-
3	38.05	10496	A A	A	A	A	-	-	A A	A	A	A	-	-	-	-	-	-
3	38.05	10497	B B	B	B	B	-	-	B B	B	B	B	-	-	-	-	-	-
3	38.474	10504	A B	-	B	A	B	A	A B	-	B	A	B	A	-	-	-	-
3	38.474	10505	A B	-	A	B	A	B	A B	-	A	B	A	B	-	-	-	-
3	38.474	10506	B B	B	B	B	-	-	B B	B	B	B	-	-	-	-	-	-
3	-	10508	A A	A	A	A	-	-	A A	A	A	A	-	-	-	-	-	-
3	38.474	10509	A B	-	A	B	A	B	A B	-	A	B	A	B	-	-	-	-
3	39.05	10511	B B	B	B	B	-	-	B B	B	B	B	-	-	-	-	-	-
3	39.05	10514	A B	-	B	A	B	A	A B	-	B	A	B	A	-	-	-	-
3	39.05	10515	A B	-	A	B	A	B	A B	-	A	B	A	B	-	-	-	-
3	39.05	10516	B B	B	B	B	-	-	B B	B	B	B	-	-	-	-	-	-
3	39.528	10518	A B	-	B	A	B	A	A B	-	B	A	B	A	-	-	-	-
3	39.528	10519	A B	-	B	A	B	A	A B	-	B	A	B	A	-	-	-	-
3	39.528	10520	A B	-	A	B	A	B	A B	-	A	B	A	B	-	-	-	-
3	39.528	10526	A A	A	A	A	-	-	A A	A	A	A	-	-	-	-	-	-
3	-	10527	B B	B	B	B	-	-	B B	B	B	B	-	-	-	-	-	-
3	39.628	542	A B	-	B	A	B	A	A B	-	B	A	B	A	-	-	-	-
3	39.728	10550	A B	-	A	B	A	B	A B	-	A	B	A	B	-	-	-	-
3	39.728	10549	B B	B	B	B	-	-	B B	B	B	B	-	-	-	-	-	-
3	39.728	10548	A B	-	A	B	A	B	A B	-	A	B	A	B	-	-	-	-
3	39.728	10546	B B	B	B	B	-	-	B B	B	B	B	-	-	-	-	-	-
3	39.728	10545	A B	-	B	A	B	A	A B	-	B	A	B	A	-	-	-	-
3	39.873	17899	A B	-	A	B	A	B	A B	-	A	B	A	B	-	-	-	-
3	40.211	10262	A B	-	A	B	A	B	A B	-	A	B	A	B	-	-	-	-
3	40.32	10561	B B	B	B	B	-	-	B B	B	B	B	-	-	-	-	-	-
3	40.32	10562	A B	-	A	B	A	B	A B	-	A	B	A	B	-	-	-	-
3	40.32	10565	A A	A	A	A	-	-	A A	A	A	A	-	-	-	-	-	-
3	40.519	18012	A B	-	A	B	A	B	A B	-	A	B	A	B	-	-	-	-
3	40.78	2181	B B	B	B	B	-	-	B B	B	B	B	-	-	-	-	-	-
3	41.148	2891	A B	-	B	A	B	A	A B	-	B	A	B	A	-	-	-	-
3	41.155	1646	A B	-	A	B	A	B	A B	-	A	B	A	B	-	-	-	-
3	41.155	10570	B B	B	B	B	-	-	B B	B	B	B	-	-	-	-	-	-
3	41.155	10571	B B	B	B	B	-	-	B B	B	B	B	-	-	-	-	-	-
3	41.155	10572	A B	-	B	A	B	A	A B	-	B	A	B	A	-	-	-	-
3	41.155	10573	A B	-	B	A	B	A	A B	-	B	A	B	A	-	-	-	-
3	41.155	10574	A B	-	A	B	A	B	A B	-	A	B	A	B	-	-	-	-
3	41.155	10575	A A	A	A	A	-	-	A A	A	A	A	-	-	-	-	-	-
3	41.155	10576	B B	B	B	B	-	-	B B	B	B	B	-	-	-	-	-	-
3	41.155	10577	B B	B	B	B	-	-	B B	B	B	B	-	-	-	-	-	-
3	41.268	2193	B B	B	B	B	-	-	B B	B	B	B	-	-	-	-	-	-
3	41.62	244	B B	B	B	B	-	-	B B	B	B	B	-	-	-	-	-	-
3	42.063	10578	B B	B	B	B	-	-	B B	B	B	B	-	-	-	-	-	-
3	42.066	10579	B B	B	B	B	-	-	B B	B	B	B	-	-	-	-	-	-
3	42.066	10580	A B	-	B	A	B	A	A B	-	B	A	B	A	-	-	-	-
3	42.066	10581	A A	A	A	A	-	-	A A	A	A	A	-	-	-	-	-	-
3	42.066	10582	A B	-	B	A	B	A	A B	-	B	A	B	A	-	-	-	-
3	42.066	10583	B B	B	B	B	-	-	B B	B	B	B	-	-	-	-	-	-
3	42.066	10584	A B	-	A	B	A	B	A B	-	A	B	A	B	-	-	-	-
3	42.259	15320	B B	B	B	B	-	-	B B	B	B	B	-	-	-	-	-	-
3	42.45	17098	A A	A	A	A	-	-	A A	A	A	A	-	-	-	-	-	-
3	42.458	17097	B B	B	B	B	-	-	B B	B	B	B	-	-	-	-	-	-
3	42.458	17096	B B	B	B	B	-	-	B B	B	B	B	-	-	-	-	-	-
3	42.458	17095	A A	A	A	A	-	-	A A	A	A	A	-	-	-	-	-	-
3	42.458	17094	B B	B	B	B	-	-	B B	B	B	B	-	-	-	-	-	-
3	42.726	15275	B B	B	B	B	-	-	B B	B	B	B	-	-	-	-	-	-
3	42.832	10585	A A	A	A	A	-	-	A A	A	A	A	-	-	-	-	-	-
3	42.933	17729	B B	B	B	B	-	-	B B	B	B	B	-	-	-	-	-	-
3	42.933	17730	A A	A	A	A	-	-	A A	A	A	A	-	-	-	-	-	-
3	42.933	17732	B B	B	B	B	-	-	B B	B	B	B	-	-	-	-	-	-
3	43.144	2616	B B	B	B	B	-	-	B B	B	B	B	-	-	-	-	-	-
3	43.144	10587	B B	B	B	B	-	-	B B	B	B	B	-	-	-	-	-	-
3	43.144	10588	A A	A	A	A	-	-	A A	A	A	A	-	-	-	-	-	-
3	43.144	10590	B B	B	B	B	-	-	B B	B	B	B	-	-	-	-	-	-
3	43.54	4819	A A	A	A	A	-	-	A A	A	A	A	-	-	-	-	-	-
3	43.675	10591	B B	B	B	B	-	-	B B	B	B	B	-	-	-	-	-	-
3	43.675	10592	B B	B	B	B	-	-	B B	B	B	B	-	-	-	-	-	-
3	43.675	10593	A A	A	A	A	-	-	A A	A	A	A	-	-	-	-	-	-
3	43.675	982	A A	A	A	A	-	-	A B	-	B	A	B	A	-	-	2	1
3	43.729	10595	B B	B	B	B	-	-	B B	B	B	B	-	-	-	-	-	-
3	44.304	366	A A	A	A	A	-	-	A A	A	A	A	-	-	-	-	-	-
3	44.304	2912	A A	A	A	A	-	-	A B	-	B	A	B	A	-	-	2	1
3	44.304	1357	B B	B	B	B	-	-	A B	-	A	B	A	B	-	-	2	1
3	44.679	10597	A A	A	A	A	-	-	A A	A	A	A	-	-	-	-	-	-
3	44.679	10598	A A	A	A	A	-	-	A A	A	A	A	-	-	-	-	-	-
3	44.679	10599	B B	B	B	B	-	-	B B	B	B	B	-	-	-	-	-	-
3	45.243	10606	A A	A	A	A	-	-	A A	A	A	A	-	-	-	-	-	-
3	45.243	10608	B B	B	B	B	-	-	B B	B	B	B	-	-	-	-	-	-
3	45.243	10609	A A	A	A	A	-	-	A A	A	A	A	-	-	-	-	-	-
3	45.514	15471	A B	-	A	B	A	B	A A	A	A	A	-	-	1	2	-	-
3	45.737	8558	A A	A	A	A	-	-	A A	A	A	A	-	-	-	-	-	-
3	46.179	10611	B B	B	B	B	-	-	B B	B	B	B	-	-	-	-	-	-
3	46.179	10612	A A	A	A	A	-	-	A A	A	A	A	-	-	-	-	-	-
3	46.179	10613	A A	A	A	A	-	-	A A	A	A	A	-	-	-	-	-	-
3	46.179	323	A B	-	B	A	B	A	B B	B	B	B	-	-	1	2	-	-
3	46.179	10615	A B	-	A	B	A	B	A A	A	A	A	-	-	1	2	-	-
3	46.179	10616	B B	B	B	B	-	-	B B	B	B	B	-	-	-	-	-	-
3	46.179	10617	A B	-	B	A	B	A	B B	B	B	B	-	-	1	2	-	-
3	46.816	9057	B B	B	B	B	-	-	B B	B	B	B	-	-	-	-	-	-
3	46.816	9059	A A	A	A	A	-	-	A A	A	A	A	-	-	-	-	-	-
3	46.816	9061	A B	-	B	A	B	A	B B	B	B	B	-	-	1	2	-	-
3	46.963	10619	B B	B	B	B	-	-	B B	B	B	B	-	-	-	-	-	-
3	46.963	10623	A A	A	A	A	-	-	A A	A	A	A	-	-	-	-	-	-
3	46.963	10624	B B	B	B	B	-	-	B B	B	B	B	-	-	-	-	-	-
3	47.639	10627	A B	-	B	A	B	A	B B	B	B	B	-	-	1	2	-	-
3	47.639	10628	B B	B	B	B	-	-	B B	B	B	B	-	-	-	-	-	-
3	47.639	175	B B	B	B	B	-	-	B B	B	B	B	-	-	-	-	-	-
3	47.639	10629	B B	B	B	B	-	-	B B	B	B	B	-	-	-	-	-	-
3	47.639	10630	A A	A	A	A	-	-	A A	A	A	A	-	-	-	-	-	-
3	47.639	10631	B B	B	B	B	-	-	B B	B	B	B	-	-	-	-	-	-
3	48.092	2929	A A	A	A	A	-	-	A A	A	A	A	-	-	-	-	-	-
3	48.422	15877	A A	A	A	A	-	-	A A	A	A	A	-	-	-	-	-	-
3	49.344	17419	A A	A	A	A	-	-	A A	A	A	A	-	-	-	-	-	-
3	49.344	17423	A B	-	A	B	A	B	A A	A	A	A	-	-	1	2	-	-
3	49.761	10632	A A	A	A	A	-	-	A A	A	A	A	-	-	-	-	-	-
3	49.761	488	A A	A	A	A	-	-	A A	A	A	A	-	-	-	-	-	-
3	49.761	10635	B B	B	B	B	-	-	B B	B	B	B	-	-	-	-	-	-
3	49.761	10636	A A	A	A	A	-	-	A A	A	A	A	-	-	-	-	-	-
3	49.761	10637	A A	A	A	A	-	-	A A	A	A	A	-	-	-	-	-	-
3	51.033	11401	A B	-	B	A	B	A	B B	B	B	B	-	-	1	2	-	-
3	51.033	11400	A B	-	B	A	B	A	B B	B	B	B	-	-	1	2	-	-
3	51.256	16071	A A	A	A	A	-	-	A A	A	A	A	-	-	-	-	-	-
3	51.256	16070	B B	B	B	B	-	-	B B	B	B	B	-	-	-	-	-	-
3	51.256	16069	A B	-	B	A	B	A	B B	B	B	B	-	-	1	2	-	-
3	51.256	16068	A B	-	A	B	A	B	A A	A	A	A	-	-	1	2	-	-
3	51.256	16067	B B	B	B	B	-	-	B B	B	B	B	-	-	-	-	-	-
3	51.256	16066	A B	-	B	A	B	A	B B	B	B	B	-	-	1	2	-	-
3	51.986	1022	A A	A	A	A	-	-	A A	A	A	A	-	-	-	-	-	-
3	51.986	10638	B B	B	B	B	-	-	B B	B	B	B	-	-	-	-	-	-
3	51.986	10639	A B	-	A	B	A	B	A A	A	A	A	-	-	1	2	-	-
3	51.986	10640	B B	B	B	B	-	-	B B	B	B	B	-	-	-	-	-	-
3	51.986	10641	B B	B	B	B	-	-	B B	B	B	B	-	-	-	-	-	-
3	51.986	10642	B B	B	B	B	-	-	B B	B	B	B	-	-	-	-	-	-
3	51.986	10643	A B	-	B	A	B	A	B B	B	B	B	-	-	1	2	-	-
3	51.986	10645	A B	-	B	A	B	A	B B	B	B	B	-	-	1	2	-	-
3	51.986	1700	A B	-	B	A	B	A	B B	B	B	B	-	-	1	2	-	-
3	51.986	10646	A B	-	A	B	A	B	A A	A	A	A	-	-	1	2	-	-
3	52.14	525	A A	A	A	A	-	-	A A	A	A	A	-	-	-	-	-	-
3	52.744	15886	B B	B	B	B	-	-	B B	B	B	B	-	-	-	-	-	-
3	52.744	15888	B B	B	B	B	-	-	B B	B	B	B	-	-	-	-	-	-
3	52.928	2631	B B	B	B	B	-	-	B B	B	B	B	-	-	-	-	-	-
3	52.928	458	A A	A	A	A	-	-	A A	A	A	A	-	-	-	-	-	-
3	52.928	10647	A B	-	B	A	B	A	B B	B	B	B	-	-	1	2	-	-
3	52.928	10648	A B	-	A	B	A	B	A A	A	A	A	-	-	1	2	-	-
3	52.928	10649	A A	A	A	A	-	-	A A	A	A	A	-	-	-	-	-	-
3	52.928	10650	B B	B	B	B	-	-	B B	B	B	B	-	-	-	-	-	-
3	52.928	10651	A A	A	A	A	-	-	A A	A	A	A	-	-	-	-	-	-
3	53.155	2632	B B	B	B	B	-	-	A B	-	A	B	A	B	-	-	2	1
3	53.165	1708	B B	B	B	B	-	-	B B	B	B	B	-	-	-	-	-	-
3	53.527	1713	B B	B	B	B	-	-	A B	-	A	B	A	B	-	-	2	1
3	53.527	10652	A A	A	A	A	-	-	A B	-	B	A	B	A	-	-	2	1
3	53.826	2956	A A	A	A	A	-	-	A B	-	B	A	B	A	-	-	2	1
3	53.826	1714	B B	B	B	B	-	-	A B	-	A	B	A	B	-	-	2	1
3	53.826	447	B B	B	B	B	-	-	B B	B	B	B	-	-	-	-	-	-
3	53.982	15894	A B	-	B	A	B	A	A B	-	A	B	A	B	-	-	-	-
3	53.982	15895	B B	B	B	B	-	-	A B	-	A	B	A	B	-	-	2	1
3	54.311	191	B B	B	B	B	-	-	B B	B	B	B	-	-	-	-	-	-
3	54.393	15896	A B	-	A	B	A	B	A A	A	A	A	-	-	1	2	-	-
3	54.393	15899	A A	A	A	A	-	-	A B	-	B	A	B	A	-	-	2	1
3	54.393	15900	A A	A	A	A	-	-	A B	-	B	A	B	A	-	-	2	1
3	54.393	15901	B B	B	B	B	-	-	A B	-	A	B	A	B	-	-	2	1
3	54.974	10663	A B	-	B	A	B	A	B B	B	B	B	-	-	1	2	-	-
3	54.974	10664	A B	-	B	A	B	A	B B	B	B	B	-	-	1	2	-	-
3	54.974	10665	A A	A	A	A	-	-	A B	-	B	A	B	A	-	-	2	1
3	54.974	10666	A A	A	A	A	-	-	A B	-	B	A	B	A	-	-	2	1
3	54.974	10667	B B	B	B	B	-	-	B B	B	B	B	-	-	-	-	-	-
3	54.974	10669	A B	-	B	A	B	A	B B	B	B	B	-	-	1	2	-	-
3	55.631	10672	A A	A	A	A	-	-	A B	-	B	A	B	A	-	-	2	1
3	55.631	10673	A A	A	A	A	-	-	A B	-	B	A	B	A	-	-	2	1
3	55.631	10674	A B	-	B	A	B	A	A B	-	A	B	A	B	-	-	-	-
3	55.631	10675	B B	B	B	B	-	-	A B	-	A	B	A	B	-	-	2	1
3	55.631	10676	A A	A	A	A	-	-	A A	A	A	A	-	-	-	-	-	-
3	-	2967	A A	A	A	A	-	-	A C	-	C	A	C	A	-	-	-	1
3	55.631	1725	B B	B	B	B	-	-	A B	-	A	B	A	B	-	-	2	1
3	55.822	1045	A B	-	B	A	B	A	A B	-	A	B	A	B	-	-	-	-
3	56.768	10677	A B	-	B	A	B	A	B B	B	B	B	-	-	1	2	-	-
3	56.768	1736	A B	-	A	B	A	B	A A	A	A	A	-	-	1	2	-	-
3	58.068	10689	B B	B	B	B	-	-	B B	B	B	B	-	-	-	-	-	-
3	58.068	10690	A B	-	A	B	A	B	A B	-	B	A	B	A	-	-	-	-
3	58.068	10693	A A	A	A	A	-	-	A A	A	A	A	-	-	-	-	-	-
3	58.068	10694	A B	-	A	B	A	B	A B	-	B	A	B	A	-	-	-	-
3	58.068	10696	A B	-	B	A	B	A	A B	-	A	B	A	B	-	-	-	-
3	58.068	10697	B B	B	B	B	-	-	B B	B	B	B	-	-	-	-	-	-
3	58.068	10698	A A	A	A	A	-	-	A B	-	B	A	B	A	-	-	2	1
3	58.388	614	A A	A	A	A	-	-	A B	-	B	A	B	A	-	-	2	1
3	58.919	10700	A A	A	A	A	-	-	A A	A	A	A	-	-	-	-	-	-
3	58.919	10703	B B	B	B	B	-	-	B B	B	B	B	-	-	-	-	-	-
3	58.919	10704	B B	B	B	B	-	-	A B	-	A	B	A	B	-	-	2	1
3	58.919	10705	B B	B	B	B	-	-	A B	-	A	B	A	B	-	-	2	1
3	58.919	10707	A B	-	B	A	B	A	B B	B	B	B	-	-	1	2	-	-
3	58.919	10708	A A	A	A	A	-	-	A B	-	B	A	B	A	-	-	2	1
3	58.919	10709	A B	-	B	A	B	A	B B	B	B	B	-	-	1	2	-	-
3	59.868	10721	B B	B	B	B	-	-	B B	B	B	B	-	-	-	-	-	-
3	59.868	10720	A B	-	B	A	B	A	B B	B	B	B	-	-	1	2	-	-
3	59.868	10718	A A	A	A	A	-	-	A B	-	B	A	B	A	-	-	2	1
3	59.965	1064	A A	A	A	A	-	-	A A	A	A	A	-	-	-	-	-	-
3	59.965	1754	A B	-	A	B	A	B	A A	A	A	A	-	-	1	2	-	-
3	60.034	15911	B B	B	B	B	-	-	B B	B	B	B	-	-	-	-	-	-
3	60.034	15913	A B	-	A	B	A	B	A B	-	B	A	B	A	-	-	-	-
3	60.13	1070	A A	A	A	A	-	-	A B	-	B	A	B	A	-	-	2	1
3	60.191	718	A B	-	B	A	B	A	A B	-	A	B	A	B	-	-	-	-
3	60.455	3537	B B	B	B	B	-	-	A B	-	A	B	A	B	-	-	2	1
3	60.455	3536	B B	B	B	B	-	-	A B	-	A	B	A	B	-	-	2	1
3	60.455	3534	B B	B	B	B	-	-	B B	B	B	B	-	-	-	-	-	-
3	60.455	3533	A B	-	B	A	B	A	A B	-	A	B	A	B	-	-	-	-
3	60.455	3532	B B	B	B	B	-	-	A B	-	A	B	A	B	-	-	2	1
3	60.455	3531	B B	B	B	B	-	-	A B	-	A	B	A	B	-	-	2	1
3	60.455	3530	A B	-	B	A	B	A	B B	B	B	B	-	-	1	2	-	-
3	60.977	10723	A A	A	A	A	-	-	A A	A	A	A	-	-	-	-	-	-
3	60.991	10725	A A	A	A	A	-	-	A B	-	B	A	B	A	-	-	2	1
3	60.991	10727	B B	B	B	B	-	-	B B	B	B	B	-	-	-	-	-	-
3	60.991	1396	B B	B	B	B	-	-	B B	B	B	B	-	-	-	-	-	-
3	60.991	255	B B	B	B	B	-	-	A B	-	A	B	A	B	-	-	2	1
3	60.991	1774	B B	B	B	B	-	-	B B	B	B	B	-	-	-	-	-	-
3	61.043	1077	A A	A	A	A	-	-	A A	A	A	A	-	-	-	-	-	-
3	61.092	3526	A A	A	A	A	-	-	A A	A	A	A	-	-	-	-	-	-
3	61.092	3525	A A	A	A	A	-	-	A B	-	B	A	B	A	-	-	2	1
3	61.092	3524	A A	A	A	A	-	-	A A	A	A	A	-	-	-	-	-	-
3	61.092	3523	B B	B	B	B	-	-	B B	B	B	B	-	-	-	-	-	-
3	61.092	3522	A B	-	B	A	B	A	B B	B	B	B	-	-	1	2	-	-
3	61.092	3521	A B	-	A	B	A	B	A B	-	B	A	B	A	-	-	-	-
3	61.092	3520	B B	B	B	B	-	-	A B	-	A	B	A	B	-	-	2	1
3	61.092	3519	A B	-	B	A	B	A	B B	B	B	B	-	-	1	2	-	-
3	61.319	10757	A B	-	A	B	A	B	A A	A	A	A	-	-	1	2	-	-
3	61.319	10758	B B	B	B	B	-	-	B B	B	B	B	-	-	-	-	-	-
3	61.319	10759	A B	-	A	B	A	B	A B	-	B	A	B	A	-	-	-	-
3	61.319	10760	A B	-	A	B	A	B	A B	-	B	A	B	A	-	-	-	-
3	61.617	17994	A B	-	A	B	A	B	A A	A	A	A	-	-	1	2	-	-
3	61.617	17991	A A	A	A	A	-	-	A A	A	A	A	-	-	-	-	-	-
3	61.617	17990	A B	-	B	A	B	A	B B	B	B	B	-	-	1	2	-	-
3	61.617	17989	B B	B	B	B	-	-	A B	-	A	B	A	B	-	-	2	1
3	61.786	17755	B B	B	B	B	-	-	A B	-	A	B	A	B	-	-	2	1
3	61.786	17756	B B	B	B	B	-	-	A B	-	A	B	A	B	-	-	2	1
3	62.096	14230	A A	A	A	A	-	-	A B	-	B	A	B	A	-	-	2	1
3	63.127	721	A A	A	A	A	-	-	A A	A	A	A	-	-	-	-	-	-
3	63.282	17431	A B	-	A	B	A	B	A A	A	A	A	-	-	1	2	-	-
3	63.282	17432	B B	B	B	B	-	-	B B	B	B	B	-	-	-	-	-	-
3	63.282	17433	B B	B	B	B	-	-	A B	-	A	B	A	B	-	-	2	1
3	63.282	17434	A B	-	B	A	B	A	A B	-	A	B	A	B	-	-	-	-
3	63.282	1779	A B	-	A	B	A	B	A B	-	B	A	B	A	-	-	-	-
3	63.282	1082	A B	-	A	B	A	B	A A	A	A	A	-	-	1	2	-	-
3	63.282	17435	A B	-	B	A	B	A	B B	B	B	B	-	-	1	2	-	-
3	63.282	17436	A B	-	A	B	A	B	A A	A	A	A	-	-	1	2	-	-
3	63.401	10729	B B	B	B	B	-	-	A B	-	A	B	A	B	-	-	2	1
3	63.401	10730	A B	-	B	A	B	A	B B	B	B	B	-	-	1	2	-	-
3	63.417	1085	B B	B	B	B	-	-	A B	-	A	B	A	B	-	-	2	1
3	-	469	A A	A	A	A	-	-	A B	-	B	A	B	A	-	-	2	1
3	63.449	3279	A A	A	A	A	-	-	A A	A	A	A	-	-	-	-	-	-
3	63.744	10736	A A	A	A	A	-	-	A A	A	A	A	-	-	-	-	-	-
3	63.744	10737	B B	B	B	B	-	-	A B	-	A	B	A	B	-	-	2	1
3	63.744	10738	A A	A	A	A	-	-	A B	-	B	A	B	A	-	-	2	1
3	64.379	15919	A A	A	A	A	-	-	A B	-	B	A	B	A	-	-	2	1
3	64.379	15921	- -	-	B	A	-	-	A B	-	A	B	A	B	-	-	-	-
3	64.379	15922	A A	A	A	A	-	-	A A	A	A	A	-	-	-	-	-	-
3	64.743	2357	A B	-	A	B	A	B	A B	-	B	A	B	A	-	-	-	-
3	64.743	10769	A A	A	A	A	-	-	A B	-	B	A	B	A	-	-	2	1
3	64.743	10770	A B	-	B	A	B	A	B B	B	B	B	-	-	1	2	-	-
3	64.743	10771	A A	A	A	A	-	-	A B	-	B	A	B	A	-	-	2	1
3	64.743	1412	B B	B	B	B	-	-	A B	-	A	B	A	B	-	-	2	1
3	64.743	10776	A B	-	B	A	B	A	B B	B	B	B	-	-	1	2	-	-
3	64.743	1804	A B	-	A	B	A	B	A B	-	B	A	B	A	-	-	-	-
3	64.743	3288	A A	A	A	A	-	-	A B	-	B	A	B	A	-	-	2	1
3	64.895	2358	B B	B	B	B	-	-	B B	B	B	B	-	-	-	-	-	-
3	65.37	1414	A B	-	A	B	A	B	A B	-	B	A	B	A	-	-	-	-
3	65.701	10778	B B	B	B	B	-	-	B B	B	B	B	-	-	-	-	-	-
3	65.701	10779	A B	-	B	A	B	A	A B	-	A	B	A	B	-	-	-	-
3	65.701	10782	A A	A	A	A	-	-	A A	A	A	A	-	-	-	-	-	-
3	65.701	10783	B B	B	B	B	-	-	B B	B	B	B	-	-	-	-	-	-
3	65.701	10784	A B	-	B	A	B	A	A B	-	A	B	A	B	-	-	-	-
3	66.01	17437	A A	A	A	A	-	-	A A	A	A	A	-	-	-	-	-	-
3	66.363	10785	A B	-	A	B	A	B	A B	-	B	A	B	A	-	-	-	-
3	66.363	10786	A B	-	A	B	A	B	A B	-	B	A	B	A	-	-	-	-
3	66.363	10788	A A	A	A	A	-	-	A A	A	A	A	-	-	-	-	-	-
3	66.363	10789	A A	A	A	A	-	-	A A	A	A	A	-	-	-	-	-	-
3	66.363	10791	A B	-	B	A	B	A	A B	-	A	B	A	B	-	-	-	-
3	66.363	10792	A B	-	A	B	A	B	A B	-	B	A	B	A	-	-	-	-
3	66.363	10793	A A	A	A	A	-	-	A A	A	A	A	-	-	-	-	-	-
3	66.363	10794	B B	B	B	B	-	-	B B	B	B	B	-	-	-	-	-	-
3	66.363	3292	A B	-	A	B	A	B	A B	-	B	A	B	A	-	-	-	-
3	66.71	192	A B	-	B	A	B	A	A B	-	A	B	A	B	-	-	-	-
3	66.71	1118	B B	B	B	B	-	-	B B	B	B	B	-	-	-	-	-	-
3	66.71	2660	A B	-	A	B	A	B	A B	-	B	A	B	A	-	-	-	-
3	67.297	15923	B B	B	B	B	-	-	B B	B	B	B	-	-	-	-	-	-
3	67.297	15925	A B	-	B	A	B	A	B B	B	B	B	-	-	1	2	-	-
3	68.275	17438	B B	B	B	B	-	-	B B	B	B	B	-	-	-	-	-	-
3	68.275	17439	A B	-	A	B	A	B	A A	A	A	A	-	-	1	2	-	-
3	68.275	17440	B B	B	B	B	-	-	B B	B	B	B	-	-	-	-	-	-
3	69.217	10795	B B	B	B	B	-	-	B B	B	B	B	-	-	-	-	-	-
3	69.217	10796	A B	-	B	A	B	A	B B	B	B	B	-	-	1	2	-	-
3	69.217	10797	A A	A	A	A	-	-	A A	A	A	A	-	-	-	-	-	-
3	69.217	10798	A B	-	A	B	A	B	A A	A	A	A	-	-	1	2	-	-
3	69.217	10801	A A	A	A	A	-	-	A A	A	A	A	-	-	-	-	-	-
3	69.217	10805	A A	A	A	A	-	-	A A	A	A	A	-	-	-	-	-	-
3	69.439	417	B B	B	B	B	-	-	B B	B	B	B	-	-	-	-	-	-
3	69.439	3056	A A	A	A	A	-	-	A A	A	A	A	-	-	-	-	-	-
3	69.439	1812	B B	B	B	B	-	-	B B	B	B	B	-	-	-	-	-	-
3	70.355	10854	A A	A	A	A	-	-	A A	A	A	A	-	-	-	-	-	-
3	70.355	10853	B B	B	B	B	-	-	B B	B	B	B	-	-	-	-	-	-
3	70.355	10852	A A	A	A	A	-	-	A A	A	A	A	-	-	-	-	-	-
3	70.355	10847	A A	A	A	A	-	-	A A	A	A	A	-	-	-	-	-	-
3	70.355	10844	A B	-	B	A	B	A	B B	B	B	B	-	-	1	2	-	-
3	70.355	10843	A B	-	A	B	A	B	A A	A	A	A	-	-	1	2	-	-
3	70.724	10813	B B	B	B	B	-	-	B B	B	B	B	-	-	-	-	-	-
3	70.724	10815	A A	A	A	A	-	-	A A	A	A	A	-	-	-	-	-	-
3	70.724	10819	A B	-	B	A	B	A	B B	B	B	B	-	-	1	2	-	-
3	71.126	3295	A A	A	A	A	-	-	A A	A	A	A	-	-	-	-	-	-
3	71.126	1130	A A	A	A	A	-	-	A A	A	A	A	-	-	-	-	-	-
3	71.126	1417	A B	-	A	B	A	B	A A	A	A	A	-	-	1	2	-	-
3	71.126	1818	A B	-	A	B	A	B	A A	A	A	A	-	-	1	2	-	-
3	71.126	2369	B B	B	B	B	-	-	B B	B	B	B	-	-	-	-	-	-
3	71.424	15927	A B	-	B	A	B	A	B B	B	B	B	-	-	1	2	-	-
3	71.424	15928	A B	-	A	B	A	B	A A	A	A	A	-	-	1	2	-	-
3	71.424	15929	A B	-	A	B	A	B	A A	A	A	A	-	-	1	2	-	-
3	71.638	115	A B	-	A	B	A	B	A A	A	A	A	-	-	1	2	-	-
3	71.638	1131	A B	-	B	A	B	A	B B	B	B	B	-	-	1	2	-	-
3	72.592	10823	B B	B	B	B	-	-	B B	B	B	B	-	-	-	-	-	-
3	72.592	10824	A B	-	B	A	B	A	B B	B	B	B	-	-	1	2	-	-
3	72.592	10825	A A	A	A	A	-	-	A A	A	A	A	-	-	-	-	-	-
3	72.592	10826	A B	-	B	A	B	A	B B	B	B	B	-	-	1	2	-	-
3	73.567	10827	A B	-	B	A	B	A	B B	B	B	B	-	-	1	2	-	-
3	73.567	10828	A B	-	B	A	B	A	B B	B	B	B	-	-	1	2	-	-
3	73.567	10829	A B	-	A	B	A	B	A A	A	A	A	-	-	1	2	-	-
3	73.567	10831	A B	-	A	B	A	B	A A	A	A	A	-	-	1	2	-	-
3	73.567	10832	A A	A	A	A	-	-	A A	A	A	A	-	-	-	-	-	-
3	73.567	10833	A B	-	A	B	A	B	A A	A	A	A	-	-	1	2	-	-
3	73.602	355	A B	-	A	B	A	B	A A	A	A	A	-	-	1	2	-	-
3	73.694	17441	A B	-	B	A	B	A	B B	B	B	B	-	-	1	2	-	-
3	73.694	17442	A B	-	A	B	A	B	A A	A	A	A	-	-	1	2	-	-
3	73.694	17443	A B	-	B	A	B	A	B B	B	B	B	-	-	1	2	-	-
3	73.694	17444	A B	-	A	B	A	B	A A	A	A	A	-	-	1	2	-	-
3	73.694	17445	A B	-	B	A	B	A	B B	B	B	B	-	-	1	2	-	-
3	73.947	10836	A B	-	B	A	B	A	B B	B	B	B	-	-	1	2	-	-
3	73.947	10837	A A	A	A	A	-	-	A A	A	A	A	-	-	-	-	-	-
3	73.947	1824	A B	-	A	B	A	B	A A	A	A	A	-	-	1	2	-	-
3	73.947	2664	A B	-	A	B	A	B	A A	A	A	A	-	-	1	2	-	-
3	73.947	10840	B B	B	B	B	-	-	B B	B	B	B	-	-	-	-	-	-
3	73.947	10841	A B	-	A	B	A	B	A A	A	A	A	-	-	1	2	-	-
3	73.947	10842	A B	-	A	B	A	B	A A	A	A	A	-	-	1	2	-	-
4	0	14058	B B	B	B	B	-	-	A B	-	A	B	A	B	-	-	2	1
4	0	14057	B B	B	B	B	-	-	B B	B	B	B	-	-	-	-	-	-
4	0	14055	B B	B	B	B	-	-	A B	-	A	B	A	B	-	-	2	1
4	0	14053	A B	-	A	B	A	B	A B	-	A	B	A	B	-	-	-	-
4	0	14051	A B	-	B	A	B	A	A B	-	B	A	B	A	-	-	-	-
4	0.031	9641	B B	B	B	B	-	-	A B	-	A	B	A	B	-	-	2	1
4	0.169	14049	A B	-	A	B	A	B	A B	-	A	B	A	B	-	-	-	-
4	0.169	14046	A A	A	A	A	-	-	A A	A	A	A	-	-	-	-	-	-
4	0.169	14045	B B	B	B	B	-	-	B B	B	B	B	-	-	-	-	-	-
4	1.153	14044	B B	B	B	B	-	-	A B	-	A	B	A	B	-	-	2	1
4	1.153	14043	A B	-	B	A	B	A	A B	-	B	A	B	A	-	-	-	-
4	1.153	14041	A A	A	A	A	-	-	A B	-	B	A	B	A	-	-	2	1
4	1.153	14040	B B	B	B	B	-	-	A B	-	A	B	A	B	-	-	2	1
4	1.153	14037	B B	B	B	B	-	-	A B	-	A	B	A	B	-	-	2	1
4	1.153	14036	B B	B	B	B	-	-	B B	B	B	B	-	-	-	-	-	-
4	1.153	14034	B B	B	B	B	-	-	B B	B	B	B	-	-	-	-	-	-
4	1.642	14030	A A	A	A	A	-	-	A A	A	A	A	-	-	-	-	-	-
4	1.642	14029	A B	-	A	B	A	B	B B	B	B	B	-	-	2	1	-	-
4	1.642	14028	A B	-	B	A	B	A	A B	-	B	A	B	A	-	-	-	-
4	1.746	16724	A A	A	A	A	-	-	A B	-	B	A	B	A	-	-	2	1
4	1.746	16723	A A	A	A	A	-	-	A B	-	B	A	B	A	-	-	2	1
4	1.746	16722	A A	A	A	A	-	-	A B	-	B	A	B	A	-	-	2	1
4	1.746	16721	B B	B	B	B	-	-	A B	-	A	B	A	B	-	-	2	1
4	2.592	16720	A B	-	B	A	B	A	A A	A	A	A	-	-	2	1	-	-
4	2.592	16718	A B	-	B	A	B	A	A A	A	A	A	-	-	2	1	-	-
4	2.592	16717	A B	-	B	A	B	A	A A	A	A	A	-	-	2	1	-	-
4	2.592	16716	A A	A	A	A	-	-	A A	A	A	A	-	-	-	-	-	-
4	4.381	14021	B B	B	B	B	-	-	B B	B	B	B	-	-	-	-	-	-
4	4.381	14020	A B	-	B	A	B	A	A B	-	B	A	B	A	-	-	-	-
4	4.381	14019	A B	-	A	B	A	B	B B	B	B	B	-	-	2	1	-	-
4	4.381	14018	B B	B	B	B	-	-	A B	-	A	B	A	B	-	-	2	1
4	4.381	14017	A B	-	B	A	B	A	A A	A	A	A	-	-	2	1	-	-
4	5.454	15185	A A	A	A	A	-	-	A A	A	A	A	-	-	-	-	-	-
4	5.454	15187	A B	-	A	B	A	B	A B	-	A	B	A	B	-	-	-	-
4	5.932	15189	A B	-	A	B	A	B	A B	-	A	B	A	B	-	-	-	-
4	5.932	15191	A B	-	B	A	B	A	A B	-	B	A	B	A	-	-	-	-
4	5.932	15193	B B	B	B	B	-	-	B B	B	B	B	-	-	-	-	-	-
4	6.7	15198	B B	B	B	B	-	-	B B	B	B	B	-	-	-	-	-	-
4	6.7	15199	A A	A	A	A	-	-	A A	A	A	A	-	-	-	-	-	-
4	8.526	14068	A B	-	A	B	A	B	B B	B	B	B	-	-	2	1	-	-
4	8.526	14065	A B	-	B	A	B	A	A A	A	A	A	-	-	2	1	-	-
4	8.526	14064	A B	-	A	B	A	B	B B	B	B	B	-	-	2	1	-	-
4	8.526	14063	A B	-	B	A	B	A	A A	A	A	A	-	-	2	1	-	-
4	8.526	14062	A A	A	A	A	-	-	A A	A	A	A	-	-	-	-	-	-
4	8.847	9516	A A	A	A	A	-	-	A A	A	A	A	-	-	-	-	-	-
4	11.203	769	A A	A	A	A	-	-	A A	A	A	A	-	-	-	-	-	-
4	11.203	1247	A B	-	B	A	B	A	A A	A	A	A	-	-	2	1	-	-
4	11.282	10860	A B	-	A	B	A	B	B B	B	B	B	-	-	2	1	-	-
4	11.282	10861	A B	-	B	A	B	A	A B	-	B	A	B	A	-	-	-	-
4	11.282	1951	A B	-	A	B	A	B	B B	B	B	B	-	-	2	1	-	-
4	11.282	10862	B B	B	B	B	-	-	B B	B	B	B	-	-	-	-	-	-
4	11.282	10863	B B	B	B	B	-	-	A B	-	A	B	A	B	-	-	2	1
4	11.282	10864	B B	B	B	B	-	-	B B	B	B	B	-	-	-	-	-	-
4	11.282	2503	B B	B	B	B	-	-	B B	B	B	B	-	-	-	-	-	-
4	11.282	1959	B B	B	B	B	-	-	B B	B	B	B	-	-	-	-	-	-
4	12.147	17447	A B	-	A	B	A	B	B B	B	B	B	-	-	2	1	-	-
4	12.552	10866	A B	-	A	B	A	B	B B	B	B	B	-	-	2	1	-	-
4	12.552	10867	A B	-	A	B	A	B	B B	B	B	B	-	-	2	1	-	-
4	12.552	10870	A B	-	A	B	A	B	A B	-	A	B	A	B	-	-	-	-
4	12.552	10871	B B	B	B	B	-	-	B B	B	B	B	-	-	-	-	-	-
4	12.552	10872	A B	-	A	B	A	B	B B	B	B	B	-	-	2	1	-	-
4	12.552	10873	A B	-	A	B	A	B	B B	B	B	B	-	-	2	1	-	-
4	13.406	6849	A B	-	B	A	B	A	A A	A	A	A	-	-	2	1	-	-
4	13.691	10874	A A	A	A	A	-	-	A B	-	B	A	B	A	-	-	2	1
4	13.691	10875	A B	-	A	B	A	B	B B	B	B	B	-	-	2	1	-	-
4	13.691	10876	A B	-	B	A	B	A	A A	A	A	A	-	-	2	1	-	-
4	13.691	10877	A A	A	A	A	-	-	A A	A	A	A	-	-	-	-	-	-
4	13.691	10878	A B	-	A	B	A	B	B B	B	B	B	-	-	2	1	-	-
4	13.691	10879	A B	-	B	A	B	A	A A	A	A	A	-	-	2	1	-	-
4	13.691	10880	B B	B	B	B	-	-	B B	B	B	B	-	-	-	-	-	-
4	13.691	10881	A B	-	A	B	A	B	A B	-	A	B	A	B	-	-	-	-
4	14.137	8164	A A	A	A	A	-	-	A B	-	B	A	B	A	-	-	2	1
4	14.137	8165	B B	B	B	B	-	-	A B	-	A	B	A	B	-	-	2	1
4	14.137	8166	A B	-	A	B	A	B	B B	B	B	B	-	-	2	1	-	-
4	14.137	8168	B B	B	B	B	-	-	B B	B	B	B	-	-	-	-	-	-
4	14.611	17450	B B	B	B	B	-	-	A B	-	A	B	A	B	-	-	2	1
4	14.611	17452	A A	A	A	A	-	-	A A	A	A	A	-	-	-	-	-	-
4	14.611	17453	A A	A	A	A	-	-	A A	A	A	A	-	-	-	-	-	-
4	14.819	10891	A B	-	A	B	A	B	B B	B	B	B	-	-	2	1	-	-
4	14.819	2627	A B	-	A	B	A	B	B B	B	B	B	-	-	2	1	-	-
4	14.819	10893	A A	A	A	A	-	-	A A	A	A	A	-	-	-	-	-	-
4	14.819	10894	A B	-	A	B	A	B	A B	-	A	B	A	B	-	-	-	-
4	14.819	10895	A A	A	A	A	-	-	A B	-	B	A	B	A	-	-	2	1
4	16.181	7205	B B	B	B	B	-	-	A B	-	A	B	A	B	-	-	2	1
4	16.181	7206	B B	B	B	B	-	-	A B	-	A	B	A	B	-	-	2	1
4	16.181	7207	B B	B	B	B	-	-	B B	B	B	B	-	-	-	-	-	-
4	16.181	7209	A B	-	A	B	A	B	A B	-	A	B	A	B	-	-	-	-
4	16.181	7210	A B	-	B	A	B	A	A B	-	B	A	B	A	-	-	-	-
4	16.261	17455	B B	B	B	B	-	-	B B	B	B	B	-	-	-	-	-	-
4	16.261	17456	A B	-	B	A	B	A	A B	-	B	A	B	A	-	-	-	-
4	16.261	17457	A A	A	A	A	-	-	A A	A	A	A	-	-	-	-	-	-
4	16.261	17458	A B	-	B	A	B	A	A B	-	B	A	B	A	-	-	-	-
4	16.577	10899	A A	A	A	A	-	-	A B	-	B	A	B	A	-	-	2	1
4	16.577	10900	B B	B	B	B	-	-	A B	-	A	B	A	B	-	-	2	1
4	16.795	17908	A A	A	A	A	-	-	A A	A	A	A	-	-	-	-	-	-
4	16.795	17909	A B	-	A	B	A	B	A B	-	A	B	A	B	-	-	-	-
4	16.795	17910	A A	A	A	A	-	-	A B	-	B	A	B	A	-	-	2	1
4	16.8	17911	B B	B	B	B	-	-	B B	B	B	B	-	-	-	-	-	-
4	16.936	10901	B B	B	B	B	-	-	B B	B	B	B	-	-	-	-	-	-
4	16.936	10902	A B	-	B	A	B	A	A B	-	B	A	B	A	-	-	-	-
4	16.936	10903	A A	A	A	A	-	-	A B	-	B	A	B	A	-	-	2	1
4	16.936	10905	B B	B	B	B	-	-	A B	-	A	B	A	B	-	-	2	1
4	16.936	10906	B B	B	B	B	-	-	A B	-	A	B	A	B	-	-	2	1
4	16.936	10908	B B	B	B	B	-	-	B B	B	B	B	-	-	-	-	-	-
4	16.936	10909	A A	A	A	A	-	-	A B	-	B	A	B	A	-	-	2	1
4	16.936	10910	A A	A	A	A	-	-	A A	A	A	A	-	-	-	-	-	-
4	17.957	10911	B B	B	B	B	-	-	B B	B	B	B	-	-	-	-	-	-
4	17.957	1856	B B	B	B	B	-	-	A B	-	A	B	A	B	-	-	2	1
4	17.957	1857	B B	B	B	B	-	-	A B	-	A	B	A	B	-	-	2	1
4	18.2	1860	B B	B	B	B	-	-	B B	B	B	B	-	-	-	-	-	-
4	18.2	10917	A B	-	A	B	A	B	A B	-	A	B	A	B	-	-	-	-
4	18.2	2670	B B	B	B	B	-	-	B B	B	B	B	-	-	-	-	-	-
4	18.2	10918	A B	-	B	A	B	A	A B	-	B	A	B	A	-	-	-	-
4	18.2	10919	B B	B	B	B	-	-	A B	-	A	B	A	B	-	-	2	1
4	18.2	10920	B B	B	B	B	-	-	A B	-	A	B	A	B	-	-	2	1
4	18.2	2671	A B	-	B	A	B	A	A B	-	B	A	B	A	-	-	-	-
4	18.2	10921	A B	-	B	A	B	A	A A	A	A	A	-	-	2	1	-	-
4	18.218	15955	A B	-	A	B	A	B	A B	-	A	B	A	B	-	-	-	-
4	18.452	1171	A B	-	B	A	B	A	A A	A	A	A	-	-	2	1	-	-
4	18.452	2408	B B	B	B	B	-	-	A B	-	A	B	A	B	-	-	2	1
4	18.91	15958	B B	B	B	B	-	-	A B	-	A	B	A	B	-	-	2	1
4	19.274	10925	A B	-	B	A	B	A	A A	A	A	A	-	-	2	1	-	-
4	19.274	10926	A A	A	A	A	-	-	A B	-	B	A	B	A	-	-	2	1
4	19.274	10927	A B	-	B	A	B	A	A A	A	A	A	-	-	2	1	-	-
4	19.274	10928	B B	B	B	B	-	-	B B	B	B	B	-	-	-	-	-	-
4	19.274	10929	B B	B	B	B	-	-	A B	-	A	B	A	B	-	-	2	1
4	19.274	10930	A B	-	A	B	A	B	B B	B	B	B	-	-	2	1	-	-
4	19.274	10932	B B	B	B	B	-	-	B B	B	B	B	-	-	-	-	-	-
4	19.421	2428	B B	B	B	B	-	-	B B	B	B	B	-	-	-	-	-	-
4	19.664	3470	A B	-	A	B	A	B	B B	B	B	B	-	-	2	1	-	-
4	19.664	3471	B B	B	B	B	-	-	A B	-	A	B	A	B	-	-	2	1
4	19.664	3472	A B	-	B	A	B	A	A B	-	B	A	B	A	-	-	-	-
4	19.664	3473	B B	B	B	B	-	-	B B	B	B	B	-	-	-	-	-	-
4	19.664	3474	A A	A	A	A	-	-	A B	-	B	A	B	A	-	-	2	1
4	19.664	3475	A A	A	A	A	-	-	A A	A	A	A	-	-	-	-	-	-
4	19.664	3476	A A	A	A	A	-	-	A B	-	B	A	B	A	-	-	2	1
4	19.664	3477	A B	-	A	B	A	B	A B	-	A	B	A	B	-	-	-	-
4	19.671	14461	B B	B	B	B	-	-	A B	-	A	B	A	B	-	-	2	1
4	19.672	14462	B B	B	B	B	-	-	B B	B	B	B	-	-	-	-	-	-
4	20.705	14464	A A	A	A	A	-	-	A A	A	A	A	-	-	-	-	-	-
4	20.705	14465	A A	A	A	A	-	-	A B	-	B	A	B	A	-	-	2	1
4	20.705	14466	B B	B	B	B	-	-	B B	B	B	B	-	-	-	-	-	-
4	20.705	14467	B B	B	B	B	-	-	B B	B	B	B	-	-	-	-	-	-
4	20.705	14469	A B	-	A	B	A	B	A B	-	A	B	A	B	-	-	-	-
4	20.705	14470	A A	A	A	A	-	-	A A	A	A	A	-	-	-	-	-	-
4	20.705	14471	B B	B	B	B	-	-	A B	-	A	B	A	B	-	-	2	1
4	20.742	16901	B B	B	B	B	-	-	B B	B	B	B	-	-	-	-	-	-
4	20.742	16899	B B	B	B	B	-	-	B B	B	B	B	-	-	-	-	-	-
4	20.742	16898	B B	B	B	B	-	-	A B	-	A	B	A	B	-	-	2	1
4	21.092	12215	B B	B	B	B	-	-	B B	B	B	B	-	-	-	-	-	-
4	21.092	12217	B B	B	B	B	-	-	B B	B	B	B	-	-	-	-	-	-
4	21.092	12219	A A	A	A	A	-	-	A B	-	B	A	B	A	-	-	2	1
4	21.702	10933	A A	A	A	A	-	-	A B	-	B	A	B	A	-	-	2	1
4	21.702	10935	B B	B	B	B	-	-	B B	B	B	B	-	-	-	-	-	-
4	21.702	10936	B B	B	B	B	-	-	B B	B	B	B	-	-	-	-	-	-
4	21.702	10937	B B	B	B	B	-	-	A B	-	A	B	A	B	-	-	2	1
4	21.702	10939	A B	-	B	A	B	A	A A	A	A	A	-	-	2	1	-	-
4	21.702	10940	B B	B	B	B	-	-	A B	-	A	B	A	B	-	-	2	1
4	22.086	2445	A A	A	A	A	-	-	A B	-	B	A	B	A	-	-	2	1
4	22.086	752	A B	-	A	B	A	B	A B	-	A	B	A	B	-	-	-	-
4	22.223	15960	A A	A	A	A	-	-	A A	A	A	A	-	-	-	-	-	-
4	22.223	15961	A A	A	A	A	-	-	A A	A	A	A	-	-	-	-	-	-
4	22.223	15962	A A	A	A	A	-	-	A B	-	B	A	B	A	-	-	2	1
4	22.225	10943	A A	A	A	A	-	-	A A	A	A	A	-	-	-	-	-	-
4	22.225	10945	B B	B	B	B	-	-	A B	-	A	B	A	B	-	-	2	1
4	22.225	10946	A A	A	A	A	-	-	A B	-	B	A	B	A	-	-	2	1
4	22.225	10947	B B	B	B	B	-	-	B B	B	B	B	-	-	-	-	-	-
4	22.225	10948	A A	A	A	A	-	-	A A	A	A	A	-	-	-	-	-	-
4	22.768	10958	A A	A	A	A	-	-	A B	-	B	A	B	A	-	-	2	1
4	22.768	10959	B B	B	B	B	-	-	A B	-	A	B	A	B	-	-	2	1
4	22.768	10961	A A	A	A	A	-	-	A A	A	A	A	-	-	-	-	-	-
4	22.768	10964	B B	B	B	B	-	-	A B	-	A	B	A	B	-	-	2	1
4	22.768	10965	B B	B	B	B	-	-	A B	-	A	B	A	B	-	-	2	1
4	22.768	10966	B B	B	B	B	-	-	A B	-	A	B	A	B	-	-	2	1
4	22.921	14269	B B	B	B	B	-	-	B B	B	B	B	-	-	-	-	-	-
4	22.921	14270	B B	B	B	B	-	-	B B	B	B	B	-	-	-	-	-	-
4	22.921	14271	B B	B	B	B	-	-	A B	-	A	B	A	B	-	-	2	1
4	22.921	14272	B B	B	B	B	-	-	B B	B	B	B	-	-	-	-	-	-
4	22.921	14275	B B	B	B	B	-	-	A B	-	A	B	A	B	-	-	2	1
4	22.921	14276	B B	B	B	B	-	-	A B	-	A	B	A	B	-	-	2	1
4	22.921	14277	B B	B	B	B	-	-	B B	B	B	B	-	-	-	-	-	-
4	22.925	14267	A A	A	A	A	-	-	A A	A	A	A	-	-	-	-	-	-
4	22.925	14265	B B	B	B	B	-	-	A B	-	A	B	A	B	-	-	2	1
4	22.925	14264	A A	A	A	A	-	-	A A	A	A	A	-	-	-	-	-	-
4	22.925	14263	B B	B	B	B	-	-	B B	B	B	B	-	-	-	-	-	-
4	22.925	14262	A B	-	B	A	B	A	A B	-	B	A	B	A	-	-	-	-
4	22.963	14258	B B	B	B	B	-	-	B B	B	B	B	-	-	-	-	-	-
4	22.964	14257	B B	B	B	B	-	-	B B	B	B	B	-	-	-	-	-	-
4	22.964	14256	B B	B	B	B	-	-	A B	-	A	B	A	B	-	-	2	1
4	22.964	14254	B B	B	B	B	-	-	A B	-	A	B	A	B	-	-	2	1
4	23.01	12904	B B	B	B	B	-	-	B B	B	B	B	-	-	-	-	-	-
4	23.399	10973	B B	B	B	B	-	-	B B	B	B	B	-	-	-	-	-	-
4	23.399	10974	A A	A	A	A	-	-	A B	-	B	A	B	A	-	-	2	1
4	23.399	10975	B B	B	B	B	-	-	A B	-	A	B	A	B	-	-	2	1
4	23.399	10976	A A	A	A	A	-	-	A A	A	A	A	-	-	-	-	-	-
4	23.399	3145	A A	A	A	A	-	-	A B	-	B	A	B	A	-	-	2	1
4	23.399	10977	B B	B	B	B	-	-	B B	B	B	B	-	-	-	-	-	-
4	23.484	1443	A B	-	A	B	A	B	B B	B	B	B	-	-	2	1	-	-
4	23.484	2483	B B	B	B	B	-	-	B B	B	B	B	-	-	-	-	-	-
4	23.484	10980	B B	B	B	B	-	-	A B	-	A	B	A	B	-	-	2	1
4	23.499	1222	A A	A	A	A	-	-	A A	A	A	A	-	-	-	-	-	-
4	23.5	133	A A	A	A	A	-	-	A B	-	B	A	B	A	-	-	2	1
4	23.755	10981	B B	B	B	B	-	-	A B	-	A	B	A	B	-	-	2	1
4	23.755	10983	B B	B	B	B	-	-	B B	B	B	B	-	-	-	-	-	-
4	23.756	11583	B B	B	B	B	-	-	B B	B	B	B	-	-	-	-	-	-
[truncated: 8,404 more rows]
