# Supplementary material for: A new method to reconstruct the direction of parent-offspring duo relationships using SNP array data and its demonstration on ancient and modern cultivars in the outcrossing species Malus × domestica
Source: Hortic Res. 2022 Jan 19;9:uhab069. doi: 10.1093/hr/uhab069 (PMC8881379; doi:10.1093/hr/uhab069)
Supplement: Web_Material_uhab069 [file web_material_uhab069.zip › File S2.xlsx]

## Sheet: File S2
Supplementary File S2. Information on each area of apparent reconstruction and summarized information for these areas used to build Table S3, used to interpret the POR-2 test.
Tab name	Description
Summary - by pairs	A listing of the number of common areas of apparent recombination (CAAR) for every pairwise combination of Children per candidate grandaprent (CGP) and Parent combination across different minimum cM thresholds in which the CAAR were observable.
Summary - by triplets	A listing of the number of common areas of apparent recombination (CAAR) for every tripletcombination of Children per candidate grandaprent (CGP) and Parent combination across different minimum cM thresholds in which the CAAR were observable.
CGP Keepsake	Beginning and ends of each apparent recombination between the haplotype 'Honeycrisp' (Parent) has in common with 'Keepsake' (CGP) and the other haplotype in 'Honeycrisp' for each Child of 'Honeycrisp'
CGP Honeycrisp	Beginning and ends of each apparent recombination between the haplotype 'Keepsake' (Parent) has in common with 'Honeycrisp' (CGP) and the other haplotype in 'Keepsake' for each Child of 'Honeycrisp'
CGP Reinette Franche	Beginning and ends of each apparent recombination between the haplotype 'Nonpareil' (Parent) has in common with 'Reinette Franche' (CGP) and the other haplotype in 'Nonpareil' for each Child of 'Nonpareil'
CGP Nonpareil	Beginning and ends of each apparent recombination between the haplotype 'Reinette Franche' (Parent) has in common with 'Nonpareil' (CGP) and the other haplotype in 'Reinette Franche' for each Child of 'Reinette Franche'
CGP Court Pendu Plat	Beginning and ends of each apparent recombination between the haplotype 'Brabant Bellefleur' (Parent) has in common with 'Court-Pendu' (CGP) and the other haplotype in 'Brabant Bellefleur' for each Child of 'Brabant Bellefleur'
CGP Brabant Bellefleur	Beginning and ends of each apparent recombination between the haplotype 'Court-Pendu' (Parent) has in common with 'Brabant Bellefleur' (CGP) and the other haplotype in 'Court-Pendu' for each Child of 'Court-Pendu'

## Sheet: Summary - by pairs
CGP	Parent	Child A	Child B	Instances of coinciding haplotype switches where the intervals of both individuals are of the indicated length (cM)
				<50	<20	<15	<10	<5	<2
Keepsake	Honeycrisp	EC281	EC285	0	0	0	0	0	0
Keepsake	Honeycrisp	EC281	EC286	1	1	1	1	0	0
Keepsake	Honeycrisp	EC281	EC287	0	0	0	0	0	0
Keepsake	Honeycrisp	EC281	EC291	0	0	0	0	0	0
Keepsake	Honeycrisp	EC281	EC295	0	0	0	0	0	0
Keepsake	Honeycrisp	EC281	EC301	0	0	0	0	0	0
Keepsake	Honeycrisp	EC281	EC302	0	0	0	0	0	0
Keepsake	Honeycrisp	EC281	EC303	0	0	0	0	0	0
Keepsake	Honeycrisp	EC281	EC306	0	0	0	0	0	0
Keepsake	Honeycrisp	EC285	EC286	2	1	1	1	1	0
Keepsake	Honeycrisp	EC285	EC287	1	0	0	0	0	0
Keepsake	Honeycrisp	EC285	EC291	2	0	0	0	0	0
Keepsake	Honeycrisp	EC285	EC295	1	0	0	0	0	0
Keepsake	Honeycrisp	EC285	EC301	1	0	0	0	0	0
Keepsake	Honeycrisp	EC285	EC302	1	0	0	0	0	0
Keepsake	Honeycrisp	EC285	EC303	0	0	0	0	0	0
Keepsake	Honeycrisp	EC285	EC306	1	0	0	0	0	0
Keepsake	Honeycrisp	EC286	EC287	1	0	0	0	0	0
Keepsake	Honeycrisp	EC286	EC291	3	1	0	0	0	0
Keepsake	Honeycrisp	EC286	EC295	3	0	0	0	0	0
Keepsake	Honeycrisp	EC286	EC301	2	0	0	0	0	0
Keepsake	Honeycrisp	EC286	EC302	1	0	0	0	0	0
Keepsake	Honeycrisp	EC286	EC303	2	0	0	0	0	0
Keepsake	Honeycrisp	EC286	EC306	1	0	0	0	0	0
Keepsake	Honeycrisp	EC287	EC291	2	2	0	0	0	0
Keepsake	Honeycrisp	EC287	EC295	2	1	1	1	0	0
Keepsake	Honeycrisp	EC287	EC301	1	0	0	0	0	0
Keepsake	Honeycrisp	EC287	EC302	2	2	1	0	0	0
Keepsake	Honeycrisp	EC287	EC303	1	1	0	0	0	0
Keepsake	Honeycrisp	EC287	EC306	1	1	1	0	0	0
Keepsake	Honeycrisp	EC291	EC295	1	0	0	0	0	0
Keepsake	Honeycrisp	EC291	EC301	1	1	0	0	0	0
Keepsake	Honeycrisp	EC291	EC302	2	2	1	0	0	0
Keepsake	Honeycrisp	EC291	EC303	2	1	0	0	0	0
Keepsake	Honeycrisp	EC291	EC306	0	0	0	0	0	0
Keepsake	Honeycrisp	EC295	EC301	2	0	0	0	0	0
Keepsake	Honeycrisp	EC295	EC302	2	1	1	0	0	0
Keepsake	Honeycrisp	EC295	EC303	1	1	1	0	0	0
Keepsake	Honeycrisp	EC295	EC306	1	1	1	0	0	0
Keepsake	Honeycrisp	EC301	EC302	1	0	0	0	0	0
Keepsake	Honeycrisp	EC301	EC303	1	0	0	0	0	0
Keepsake	Honeycrisp	EC301	EC306	2	0	0	0	0	0
Keepsake	Honeycrisp	EC302	EC303	2	2	1	0	0	0
Keepsake	Honeycrisp	EC302	EC306	1	1	1	0	0	0
Keepsake	Honeycrisp	EC303	EC306	1	1	1	1	1	0
Honeycrisp	Keepsake	MN2000	HcP_18	14	10	7	6	4	1
Honeycrisp	Keepsake	MN2000	HcP_24	12	8	6	5	2	0
Honeycrisp	Keepsake	MN2000	HcP_41	13	9	8	8	5	0
Honeycrisp	Keepsake	MN2000	AL137	10	7	6	6	5	1
Honeycrisp	Keepsake	MN2000	AL146	13	10	7	6	4	1
Honeycrisp	Keepsake	MN2000	AL140	12	9	8	7	6	1
Honeycrisp	Keepsake	MN2000	AL138	14	11	9	8	4	1
Honeycrisp	Keepsake	HcP_18	HcP_24	12	9	8	7	4	1
Honeycrisp	Keepsake	HcP_18	HcP_41	14	11	10	8	6	0
Honeycrisp	Keepsake	HcP_18	AL137	9	7	7	7	5	2
Honeycrisp	Keepsake	HcP_18	AL146	12	8	8	8	4	1
Honeycrisp	Keepsake	HcP_18	AL140	11	9	9	9	5	1
Honeycrisp	Keepsake	HcP_18	AL138	15	10	7	7	4	1
Honeycrisp	Keepsake	HcP_24	HcP_41	10	7	7	6	3	0
Honeycrisp	Keepsake	HcP_24	AL137	9	7	7	5	3	1
Honeycrisp	Keepsake	HcP_24	AL146	11	9	8	5	1	0
Honeycrisp	Keepsake	HcP_24	AL140	11	10	9	7	2	0
Honeycrisp	Keepsake	HcP_24	AL138	11	9	6	4	2	0
Honeycrisp	Keepsake	HcP_41	AL137	9	7	6	6	6	0
Honeycrisp	Keepsake	HcP_41	AL146	12	10	8	8	4	0
Honeycrisp	Keepsake	HcP_41	AL140	10	7	7	7	6	0
Honeycrisp	Keepsake	HcP_41	AL138	12	9	6	6	5	0
Honeycrisp	Keepsake	AL137	AL146	9	9	7	7	4	1
Honeycrisp	Keepsake	AL137	AL140	11	9	9	9	8	1
Honeycrisp	Keepsake	AL137	AL138	10	8	7	7	6	1
Honeycrisp	Keepsake	AL146	AL140	12	11	10	9	5	2
Honeycrisp	Keepsake	AL146	AL138	14	10	8	8	4	1
Honeycrisp	Keepsake	AL140	AL138	15	12	10	10	8	2
Reinette_Franche	Nonpareil	Brownlees_Russet	Chodske	5	2	2	1	1	0
Reinette_Franche	Nonpareil	Brownlees_Russet	Court_Pendu_Sugny	0	0	0	0	0	0
Reinette_Franche	Nonpareil	Brownlees_Russet	Sturmer_Pippin	1	0	0	0	0	0
Reinette_Franche	Nonpareil	Brownlees_Russet	Normans_Pippin	2	1	0	0	0	0
Reinette_Franche	Nonpareil	Chodske	Court_Pendu_Sugny	3	2	2	1	0	0
Reinette_Franche	Nonpareil	Chodske	Sturmer_Pippin	3	1	1	1	1	0
Reinette_Franche	Nonpareil	Chodske	Normans_Pippin	2	0	0	0	0	0
Reinette_Franche	Nonpareil	Court_Pendu_Sugny	Sturmer_Pippin	0	0	0	0	0	0
Reinette_Franche	Nonpareil	Court_Pendu_Sugny	Normans_Pippin	0	0	0	0	0	0
Reinette_Franche	Nonpareil	Sturmer_Pippin	Normans_Pippin	1	1	1	0	0	0
Nonpareil	Reinette_Franche	Reinette_de_Hollande	Champagner_Renette	4	4	3	3	1	1
Nonpareil	Reinette_Franche	Reinette_de_Hollande	Calville_Blanc	4	4	4	4	3	1
Nonpareil	Reinette_Franche	Reinette_de_Hollande	Reinette_Clochard	3	3	3	3	2	1
Nonpareil	Reinette_Franche	Reinette_de_Hollande	Calville_Rouge_dHiver	3	3	3	3	2	1
Nonpareil	Reinette_Franche	Reinette_de_Hollande	Adamss_Pearmain	5	4	4	3	2	1
Nonpareil	Reinette_Franche	Champagner_Renette	Calville_Blanc	7	5	5	4	2	1
Nonpareil	Reinette_Franche	Champagner_Renette	Reinette_Clochard	5	4	4	3	1	1
Nonpareil	Reinette_Franche	Champagner_Renette	Calville_Rouge_dHiver	5	4	4	3	1	1
Nonpareil	Reinette_Franche	Champagner_Renette	Adamss_Pearmain	6	4	4	3	2	1
Nonpareil	Reinette_Franche	Calville_Blanc	Reinette_Clochard	11	9	9	5	2	1
Nonpareil	Reinette_Franche	Calville_Blanc	Calville_Rouge_dHiver	7	7	7	5	2	1
Nonpareil	Reinette_Franche	Calville_Blanc	Adamss_Pearmain	6	5	5	4	3	1
Nonpareil	Reinette_Franche	Reinette_Clochard	Calville_Rouge_dHiver	8	8	8	4	2	1
Nonpareil	Reinette_Franche	Reinette_Clochard	Adamss_Pearmain	8	7	7	5	2	1
Nonpareil	Reinette_Franche	Calville_Rouge_dHiver	Adamss_Pearmain	7	7	7	5	2	1
Brabant_Bellefleur	Court_Pendu_Plat	Laxtons_Rearguard	Delincee	1	1	1	1	0	0
Brabant_Bellefleur	Court_Pendu_Plat	Laxtons_Rearguard	Reinette_Gris	1	1	1	1	0	0
Brabant_Bellefleur	Court_Pendu_Plat	Laxtons_Rearguard	Speeckaert_Appel	0	0	0	0	0	0
Brabant_Bellefleur	Court_Pendu_Plat	Laxtons_Rearguard	Reinette_de_Lucas	0	0	0	0	0	0
Brabant_Bellefleur	Court_Pendu_Plat	Delincee	Reinette_Gris	0	0	0	0	0	0
Brabant_Bellefleur	Court_Pendu_Plat	Delincee	Speeckaert_Appel	1	0	0	0	0	0
Brabant_Bellefleur	Court_Pendu_Plat	Delincee	Reinette_de_Lucas	2	1	0	0	0	0
Brabant_Bellefleur	Court_Pendu_Plat	Reinette_Gris	Speeckaert_Appel	1	0	0	0	0	0
Brabant_Bellefleur	Court_Pendu_Plat	Reinette_Gris	Reinette_de_Lucas	1	0	0	0	0	0
Brabant_Bellefleur	Court_Pendu_Plat	Speeckaert_Appel	Reinette_de_Lucas	1	0	0	0	0	0
Court_Pendu_Plat	Brabant_Bellefleur	Winterperzikappel	Pomme_des_Ruelles	10	7	7	3	1	0
Court_Pendu_Plat	Brabant_Bellefleur	Winterperzikappel	Pomme_Gare_Gembloux	9	9	6	2	1	0
Court_Pendu_Plat	Brabant_Bellefleur	Winterperzikappel	Apfel_des_Paris	8	7	7	2	0	0
Court_Pendu_Plat	Brabant_Bellefleur	Winterperzikappel	Sacraments_apple	7	5	4	3	0	0
Court_Pendu_Plat	Brabant_Bellefleur	Pomme_des_Ruelles	Pomme_Gare_Gembloux	6	4	3	2	1	0
Court_Pendu_Plat	Brabant_Bellefleur	Pomme_des_Ruelles	Apfel_des_Paris	10	6	5	2	1	0
Court_Pendu_Plat	Brabant_Bellefleur	Pomme_des_Ruelles	Sacraments_apple	6	5	4	3	0	0
Court_Pendu_Plat	Brabant_Bellefleur	Pomme_Gare_Gembloux	Apfel_des_Paris	10	6	5	4	0	0
Court_Pendu_Plat	Brabant_Bellefleur	Pomme_Gare_Gembloux	Sacraments_apple	5	3	2	1	0	0
Court_Pendu_Plat	Brabant_Bellefleur	Apfel_des_Paris	Sacraments_apple	7	3	2	1	0	0

## Sheet: Summary - by triplets
CGP	Parent	Child A	Child B	Child C	Instances of Coinciding haplotype switching where the intervals of all three individuals are of the indicated length (cM)
					<50	<20	<15	<10	<5	<2
Keepsake	Honeycrisp	EC281	EC285	EC286	0	0	0	0	0	0
Keepsake	Honeycrisp	EC281	EC285	EC287	0	0	0	0	0	0
Keepsake	Honeycrisp	EC281	EC285	EC291	0	0	0	0	0	0
Keepsake	Honeycrisp	EC281	EC285	EC295	0	0	0	0	0	0
Keepsake	Honeycrisp	EC281	EC285	EC301	0	0	0	0	0	0
Keepsake	Honeycrisp	EC281	EC285	EC302	0	0	0	0	0	0
Keepsake	Honeycrisp	EC281	EC285	EC303	0	0	0	0	0	0
Keepsake	Honeycrisp	EC281	EC285	EC306	0	0	0	0	0	0
Keepsake	Honeycrisp	EC281	EC286	EC287	0	0	0	0	0	0
Keepsake	Honeycrisp	EC281	EC286	EC291	0	0	0	0	0	0
Keepsake	Honeycrisp	EC281	EC286	EC295	0	0	0	0	0	0
Keepsake	Honeycrisp	EC281	EC286	EC301	0	0	0	0	0	0
Keepsake	Honeycrisp	EC281	EC286	EC302	0	0	0	0	0	0
Keepsake	Honeycrisp	EC281	EC286	EC303	0	0	0	0	0	0
Keepsake	Honeycrisp	EC281	EC286	EC306	0	0	0	0	0	0
Keepsake	Honeycrisp	EC281	EC287	EC291	0	0	0	0	0	0
Keepsake	Honeycrisp	EC281	EC287	EC295	0	0	0	0	0	0
Keepsake	Honeycrisp	EC281	EC287	EC301	0	0	0	0	0	0
Keepsake	Honeycrisp	EC281	EC287	EC302	0	0	0	0	0	0
Keepsake	Honeycrisp	EC281	EC287	EC303	0	0	0	0	0	0
Keepsake	Honeycrisp	EC281	EC287	EC306	0	0	0	0	0	0
Keepsake	Honeycrisp	EC281	EC291	EC295	0	0	0	0	0	0
Keepsake	Honeycrisp	EC281	EC291	EC301	0	0	0	0	0	0
Keepsake	Honeycrisp	EC281	EC291	EC302	0	0	0	0	0	0
Keepsake	Honeycrisp	EC281	EC291	EC303	0	0	0	0	0	0
Keepsake	Honeycrisp	EC281	EC291	EC306	0	0	0	0	0	0
Keepsake	Honeycrisp	EC281	EC295	EC301	0	0	0	0	0	0
Keepsake	Honeycrisp	EC281	EC295	EC302	0	0	0	0	0	0
Keepsake	Honeycrisp	EC281	EC295	EC303	0	0	0	0	0	0
Keepsake	Honeycrisp	EC281	EC295	EC306	0	0	0	0	0	0
Keepsake	Honeycrisp	EC281	EC301	EC302	0	0	0	0	0	0
Keepsake	Honeycrisp	EC281	EC301	EC303	0	0	0	0	0	0
Keepsake	Honeycrisp	EC281	EC301	EC306	0	0	0	0	0	0
Keepsake	Honeycrisp	EC281	EC302	EC303	0	0	0	0	0	0
Keepsake	Honeycrisp	EC281	EC302	EC306	0	0	0	0	0	0
Keepsake	Honeycrisp	EC281	EC303	EC306	0	0	0	0	0	0
Keepsake	Honeycrisp	EC285	EC286	EC287	0	0	0	0	0	0
Keepsake	Honeycrisp	EC285	EC286	EC291	1	0	0	0	0	0
Keepsake	Honeycrisp	EC285	EC286	EC295	0	0	0	0	0	0
Keepsake	Honeycrisp	EC285	EC286	EC301	0	0	0	0	0	0
Keepsake	Honeycrisp	EC285	EC286	EC302	0	0	0	0	0	0
Keepsake	Honeycrisp	EC285	EC286	EC303	0	0	0	0	0	0
Keepsake	Honeycrisp	EC285	EC286	EC306	0	0	0	0	0	0
Keepsake	Honeycrisp	EC285	EC287	EC291	1	0	0	0	0	0
Keepsake	Honeycrisp	EC285	EC287	EC295	0	0	0	0	0	0
Keepsake	Honeycrisp	EC285	EC287	EC301	0	0	0	0	0	0
Keepsake	Honeycrisp	EC285	EC287	EC302	1	0	0	0	0	0
Keepsake	Honeycrisp	EC285	EC287	EC303	0	0	0	0	0	0
Keepsake	Honeycrisp	EC285	EC287	EC306	0	0	0	0	0	0
Keepsake	Honeycrisp	EC285	EC291	EC295	0	0	0	0	0	0
Keepsake	Honeycrisp	EC285	EC291	EC301	0	0	0	0	0	0
Keepsake	Honeycrisp	EC285	EC291	EC302	0	0	0	0	0	0
Keepsake	Honeycrisp	EC285	EC291	EC303	0	0	0	0	0	0
Keepsake	Honeycrisp	EC285	EC291	EC306	0	0	0	0	0	0
Keepsake	Honeycrisp	EC285	EC295	EC301	0	0	0	0	0	0
Keepsake	Honeycrisp	EC285	EC295	EC302	0	0	0	0	0	0
Keepsake	Honeycrisp	EC285	EC295	EC303	0	0	0	0	0	0
Keepsake	Honeycrisp	EC285	EC295	EC306	0	0	0	0	0	0
Keepsake	Honeycrisp	EC285	EC301	EC302	0	0	0	0	0	0
Keepsake	Honeycrisp	EC285	EC301	EC303	0	0	0	0	0	0
Keepsake	Honeycrisp	EC285	EC301	EC306	0	0	0	0	0	0
Keepsake	Honeycrisp	EC285	EC302	EC303	0	0	0	0	0	0
Keepsake	Honeycrisp	EC285	EC302	EC306	0	0	0	0	0	0
Keepsake	Honeycrisp	EC285	EC303	EC306	0	0	0	0	0	0
Keepsake	Honeycrisp	EC286	EC287	EC291	0	0	0	0	0	0
Keepsake	Honeycrisp	EC286	EC287	EC295	1	0	0	0	0	0
Keepsake	Honeycrisp	EC286	EC287	EC301	1	0	0	0	0	0
Keepsake	Honeycrisp	EC286	EC287	EC302	0	0	0	0	0	0
Keepsake	Honeycrisp	EC286	EC287	EC303	0	0	0	0	0	0
Keepsake	Honeycrisp	EC286	EC287	EC306	0	0	0	0	0	0
Keepsake	Honeycrisp	EC286	EC291	EC295	1	0	0	0	0	0
Keepsake	Honeycrisp	EC286	EC291	EC301	0	0	0	0	0	0
Keepsake	Honeycrisp	EC286	EC291	EC302	0	0	0	0	0	0
Keepsake	Honeycrisp	EC286	EC291	EC303	1	0	0	0	0	0
Keepsake	Honeycrisp	EC286	EC291	EC306	0	0	0	0	0	0
Keepsake	Honeycrisp	EC286	EC295	EC301	2	0	0	0	0	0
Keepsake	Honeycrisp	EC286	EC295	EC302	1	0	0	0	0	0
Keepsake	Honeycrisp	EC286	EC295	EC303	1	0	0	0	0	0
Keepsake	Honeycrisp	EC286	EC295	EC306	0	0	0	0	0	0
Keepsake	Honeycrisp	EC286	EC301	EC302	1	0	0	0	0	0
Keepsake	Honeycrisp	EC286	EC301	EC303	1	0	0	0	0	0
Keepsake	Honeycrisp	EC286	EC301	EC306	0	0	0	0	0	0
Keepsake	Honeycrisp	EC286	EC302	EC303	1	0	0	0	0	0
Keepsake	Honeycrisp	EC286	EC302	EC306	0	0	0	0	0	0
Keepsake	Honeycrisp	EC286	EC303	EC306	0	0	0	0	0	0
Keepsake	Honeycrisp	EC287	EC291	EC295	0	0	0	0	0	0
Keepsake	Honeycrisp	EC287	EC291	EC301	0	0	0	0	0	0
Keepsake	Honeycrisp	EC287	EC291	EC302	1	1	0	0	0	0
Keepsake	Honeycrisp	EC287	EC291	EC303	1	1	0	0	0	0
Keepsake	Honeycrisp	EC287	EC291	EC306	0	0	0	0	0	0
Keepsake	Honeycrisp	EC287	EC295	EC301	1	0	0	0	0	0
Keepsake	Honeycrisp	EC287	EC295	EC302	0	0	0	0	0	0
Keepsake	Honeycrisp	EC287	EC295	EC303	0	0	0	0	0	0
Keepsake	Honeycrisp	EC287	EC295	EC306	0	0	0	0	0	0
Keepsake	Honeycrisp	EC287	EC301	EC302	0	0	0	0	0	0
Keepsake	Honeycrisp	EC287	EC301	EC303	0	0	0	0	0	0
Keepsake	Honeycrisp	EC287	EC301	EC306	0	0	0	0	0	0
Keepsake	Honeycrisp	EC287	EC302	EC303	0	0	0	0	0	0
Keepsake	Honeycrisp	EC287	EC302	EC306	0	0	0	0	0	0
Keepsake	Honeycrisp	EC287	EC303	EC306	0	0	0	0	0	0
Keepsake	Honeycrisp	EC291	EC295	EC301	0	0	0	0	0	0
Keepsake	Honeycrisp	EC291	EC295	EC302	0	0	0	0	0	0
Keepsake	Honeycrisp	EC291	EC295	EC303	0	0	0	0	0	0
Keepsake	Honeycrisp	EC291	EC295	EC306	0	0	0	0	0	0
Keepsake	Honeycrisp	EC291	EC301	EC302	0	0	0	0	0	0
Keepsake	Honeycrisp	EC291	EC301	EC303	0	0	0	0	0	0
Keepsake	Honeycrisp	EC291	EC301	EC306	0	0	0	0	0	0
Keepsake	Honeycrisp	EC291	EC302	EC303	0	0	0	0	0	0
Keepsake	Honeycrisp	EC291	EC302	EC306	0	0	0	0	0	0
Keepsake	Honeycrisp	EC291	EC303	EC306	0	0	0	0	0	0
Keepsake	Honeycrisp	EC295	EC301	EC302	1	0	0	0	0	0
Keepsake	Honeycrisp	EC295	EC301	EC303	1	0	0	0	0	0
Keepsake	Honeycrisp	EC295	EC301	EC306	0	0	0	0	0	0
Keepsake	Honeycrisp	EC295	EC302	EC303	1	0	0	0	0	0
Keepsake	Honeycrisp	EC295	EC302	EC306	0	0	0	0	0	0
Keepsake	Honeycrisp	EC295	EC303	EC306	1	0	0	0	0	0
Keepsake	Honeycrisp	EC301	EC302	EC303	1	0	0	0	0	0
Keepsake	Honeycrisp	EC301	EC302	EC306	0	0	0	0	0	0
Keepsake	Honeycrisp	EC301	EC303	EC306	0	0	0	0	0	0
Keepsake	Honeycrisp	EC302	EC303	EC306	1	1	1	0	0	0
Honeycrisp	Keepsake	MN2000	HcP_18	HcP_24	11	7	7	4	2	0
Honeycrisp	Keepsake	MN2000	HcP_18	HcP_41	10	7	5	5	4	0
Honeycrisp	Keepsake	MN2000	HcP_18	AL137	9	5	5	5	4	1
Honeycrisp	Keepsake	MN2000	HcP_18	AL146	12	7	7	6	4	1
Honeycrisp	Keepsake	MN2000	HcP_18	AL140	11	7	7	6	4	1
Honeycrisp	Keepsake	MN2000	HcP_18	AL138	13	7	6	6	4	1
Honeycrisp	Keepsake	MN2000	HcP_24	HcP_41	10	6	6	4	1	0
Honeycrisp	Keepsake	MN2000	HcP_24	AL137	8	4	4	3	2	0
Honeycrisp	Keepsake	MN2000	HcP_24	AL146	11	6	5	3	1	0
Honeycrisp	Keepsake	MN2000	HcP_24	AL140	10	6	5	3	2	0
Honeycrisp	Keepsake	MN2000	HcP_24	AL138	11	6	5	4	2	0
Honeycrisp	Keepsake	MN2000	HcP_41	AL137	9	5	5	5	5	0
Honeycrisp	Keepsake	MN2000	HcP_41	AL146	12	8	6	5	4	0
Honeycrisp	Keepsake	MN2000	HcP_41	AL140	10	6	6	5	5	0
Honeycrisp	Keepsake	MN2000	HcP_41	AL138	11	5	5	5	5	0
Honeycrisp	Keepsake	MN2000	AL137	AL146	9	6	5	5	4	1
Honeycrisp	Keepsake	MN2000	AL137	AL140	9	6	5	5	5	1
Honeycrisp	Keepsake	MN2000	AL137	AL138	9	6	5	5	5	1
Honeycrisp	Keepsake	MN2000	AL146	AL140	11	8	7	6	4	1
Honeycrisp	Keepsake	MN2000	AL146	AL138	13	10	6	6	4	1
Honeycrisp	Keepsake	MN2000	AL140	AL138	11	8	6	6	5	1
Honeycrisp	Keepsake	HcP_18	HcP_24	HcP_41	10	7	7	5	3	0
Honeycrisp	Keepsake	HcP_18	HcP_24	AL137	8	6	6	5	3	1
Honeycrisp	Keepsake	HcP_18	HcP_24	AL146	11	9	7	5	1	0
Honeycrisp	Keepsake	HcP_18	HcP_24	AL140	10	8	8	5	2	0
Honeycrisp	Keepsake	HcP_18	HcP_24	AL138	11	7	6	4	1	0
Honeycrisp	Keepsake	HcP_18	HcP_41	AL137	9	6	6	6	5	0
Honeycrisp	Keepsake	HcP_18	HcP_41	AL146	12	9	7	7	3	0
Honeycrisp	Keepsake	HcP_18	HcP_41	AL140	10	7	7	7	5	0
Honeycrisp	Keepsake	HcP_18	HcP_41	AL138	12	7	6	6	5	0
Honeycrisp	Keepsake	HcP_18	AL137	AL146	9	7	7	7	4	1
Honeycrisp	Keepsake	HcP_18	AL137	AL140	9	7	7	7	5	1
Honeycrisp	Keepsake	HcP_18	AL137	AL138	9	6	6	6	5	1
Honeycrisp	Keepsake	HcP_18	AL146	AL140	9	7	7	7	3	1
Honeycrisp	Keepsake	HcP_18	AL146	AL138	10	7	5	5	3	1
Honeycrisp	Keepsake	HcP_18	AL140	AL138	9	6	5	5	4	1
Honeycrisp	Keepsake	HcP_24	HcP_41	AL137	8	5	5	4	3	0
Honeycrisp	Keepsake	HcP_24	HcP_41	AL146	10	6	5	4	2	0
Honeycrisp	Keepsake	HcP_24	HcP_41	AL140	9	6	6	5	3	0
Honeycrisp	Keepsake	HcP_24	HcP_41	AL138	10	5	4	3	2	0
Honeycrisp	Keepsake	HcP_24	AL137	AL146	8	6	6	5	2	0
Honeycrisp	Keepsake	HcP_24	AL137	AL140	7	5	5	5	3	0
Honeycrisp	Keepsake	HcP_24	AL137	AL138	8	5	5	4	2	0
Honeycrisp	Keepsake	HcP_24	AL146	AL140	9	7	7	4	1	0
Honeycrisp	Keepsake	HcP_24	AL146	AL138	10	8	6	4	1	0
Honeycrisp	Keepsake	HcP_24	AL140	AL138	10	8	6	4	2	0
Honeycrisp	Keepsake	HcP_41	AL137	AL146	9	7	6	6	4	0
Honeycrisp	Keepsake	HcP_41	AL137	AL140	9	6	6	6	6	0
Honeycrisp	Keepsake	HcP_41	AL137	AL138	9	6	5	5	5	0
Honeycrisp	Keepsake	HcP_41	AL146	AL140	10	7	7	7	4	0
Honeycrisp	Keepsake	HcP_41	AL146	AL138	12	9	5	5	4	0
Honeycrisp	Keepsake	HcP_41	AL140	AL138	9	6	5	5	5	0
Honeycrisp	Keepsake	AL137	AL146	AL140	9	7	7	7	4	1
Honeycrisp	Keepsake	AL137	AL146	AL138	9	7	6	6	2	1
Honeycrisp	Keepsake	AL146	AL140	AL138	12	8	7	7	4	1
Reinette_Franche	Nonpareil	Brownlees_Russet	Chodske	Court_Pendu_Sugny	0	0	0	0	0	0
Reinette_Franche	Nonpareil	Brownlees_Russet	Chodske	Sturmer_Pippin	0	0	0	0	0	0
Reinette_Franche	Nonpareil	Brownlees_Russet	Chodske	Normans_Pippin	1	0	0	0	0	0
Reinette_Franche	Nonpareil	Brownlees_Russet	Court_Pendu_Sugny	Sturmer_Pippin	0	0	0	0	0	0
Reinette_Franche	Nonpareil	Brownlees_Russet	Court_Pendu_Sugny	Normans_Pippin	0	0	0	0	0	0
Reinette_Franche	Nonpareil	Brownlees_Russet	Sturmer_Pippin	Normans_Pippin	0	0	0	0	0	0
Reinette_Franche	Nonpareil	Chodske	Court_Pendu_Sugny	Sturmer_Pippin	0	0	0	0	0	0
Reinette_Franche	Nonpareil	Chodske	Court_Pendu_Sugny	Normans_Pippin	0	0	0	0	0	0
Reinette_Franche	Nonpareil	Chodske	Sturmer_Pippin	Normans_Pippin	1	0	0	0	0	0
Reinette_Franche	Nonpareil	Court_Pendu_Sugny	Sturmer_Pippin	Normans_Pippin	0	0	0	0	0	0
Nonpareil	Reinette_Franche	Reinette_de_Hollande	Champagner_Renette	Calville_Blanc	3	3	2	2	1	1
Nonpareil	Reinette_Franche	Reinette_de_Hollande	Champagner_Renette	Reinette_Clochard	2	2	2	2	1	1
Nonpareil	Reinette_Franche	Reinette_de_Hollande	Champagner_Renette	Calville_Rouge_dHiver	2	2	2	2	1	1
Nonpareil	Reinette_Franche	Reinette_de_Hollande	Champagner_Renette	Adamss_Pearmain	2	2	2	2	1	1
Nonpareil	Reinette_Franche	Reinette_de_Hollande	Calville_Blanc	Reinette_Clochard	3	3	3	3	2	1
Nonpareil	Reinette_Franche	Reinette_de_Hollande	Calville_Blanc	Calville_Rouge_dHiver	3	3	3	3	2	1
Nonpareil	Reinette_Franche	Reinette_de_Hollande	Calville_Blanc	Adamss_Pearmain	3	3	3	3	2	1
Nonpareil	Reinette_Franche	Reinette_de_Hollande	Reinette_Clochard	Calville_Rouge_dHiver	3	3	3	3	2	1
Nonpareil	Reinette_Franche	Reinette_de_Hollande	Reinette_Clochard	Adamss_Pearmain	3	3	3	3	2	1
Nonpareil	Reinette_Franche	Reinette_de_Hollande	Calville_Rouge_dHiver	Adamss_Pearmain	3	3	3	3	2	1
Nonpareil	Reinette_Franche	Champagner_Renette	Calville_Blanc	Reinette_Clochard	5	4	4	3	1	1
Nonpareil	Reinette_Franche	Champagner_Renette	Calville_Blanc	Calville_Rouge_dHiver	4	4	4	3	1	1
Nonpareil	Reinette_Franche	Champagner_Renette	Calville_Blanc	Adamss_Pearmain	5	4	4	3	2	1
Nonpareil	Reinette_Franche	Champagner_Renette	Reinette_Clochard	Calville_Rouge_dHiver	4	4	4	3	1	1
Nonpareil	Reinette_Franche	Champagner_Renette	Reinette_Clochard	Adamss_Pearmain	5	4	4	3	1	1
Nonpareil	Reinette_Franche	Champagner_Renette	Calville_Rouge_dHiver	Adamss_Pearmain	5	4	4	3	1	1
Nonpareil	Reinette_Franche	Calville_Blanc	Reinette_Clochard	Calville_Rouge_dHiver	7	7	7	4	2	1
Nonpareil	Reinette_Franche	Calville_Blanc	Reinette_Clochard	Adamss_Pearmain	6	5	5	4	2	1
Nonpareil	Reinette_Franche	Calville_Blanc	Calville_Rouge_dHiver	Adamss_Pearmain	5	5	5	4	2	1
Nonpareil	Reinette_Franche	Reinette_Clochard	Calville_Rouge_dHiver	Adamss_Pearmain	6	6	6	4	2	1
Brabant Bellefleur	Court_Pendu_Plat	Laxtons_Rearguard	Delincee	Reinette_Gris	0	0	0	0	0	0
Brabant Bellefleur	Court_Pendu_Plat	Laxtons_Rearguard	Delincee	Speeckaert_Appel	0	0	0	0	0	0
Brabant Bellefleur	Court_Pendu_Plat	Laxtons_Rearguard	Delincee	Reinette_de_Lucas	0	0	0	0	0	0
Brabant Bellefleur	Court_Pendu_Plat	Laxtons_Rearguard	Reinette_Gris	Speeckaert_Appel	0	0	0	0	0	0
Brabant Bellefleur	Court_Pendu_Plat	Laxtons_Rearguard	Reinette_Gris	Reinette_de_Lucas	0	0	0	0	0	0
Brabant Bellefleur	Court_Pendu_Plat	Laxtons_Rearguard	Speeckaert_Appel	Reinette_de_Lucas	0	0	0	0	0	0
Brabant Bellefleur	Court_Pendu_Plat	Delincee	Reinette_Gris	Speeckaert_Appel	0	0	0	0	0	0
Brabant Bellefleur	Court_Pendu_Plat	Delincee	Reinette_Gris	Reinette_de_Lucas	0	0	0	0	0	0
Brabant Bellefleur	Court_Pendu_Plat	Delincee	Speeckaert_Appel	Reinette_de_Lucas	1	0	0	0	0	0
Brabant Bellefleur	Court_Pendu_Plat	Reinette_Gris	Speeckaert_Appel	Reinette_de_Lucas	0	0	0	0	0	0
Court_Pendu_Plat	Brabant_Bellefleur	Winterperzikappel	Pomme_des_Ruelles	Pomme_Gare_Gembloux	5	4	3	1	1	0
Court_Pendu_Plat	Brabant_Bellefleur	Winterperzikappel	Pomme_des_Ruelles	Apfel_des_Paris	9	5	5	1	0	0
Court_Pendu_Plat	Brabant_Bellefleur	Winterperzikappel	Pomme_des_Ruelles	Sacraments_apple	6	5	4	3	0	0
Court_Pendu_Plat	Brabant_Bellefleur	Winterperzikappel	Pomme_Gare_Gembloux	Apfel_des_Paris	6	6	4	1	0	0
Court_Pendu_Plat	Brabant_Bellefleur	Winterperzikappel	Pomme_Gare_Gembloux	Sacraments_apple	3	2	2	1	0	0
Court_Pendu_Plat	Brabant_Bellefleur	Winterperzikappel	Apfel_des_Paris	Sacraments_apple	4	3	2	1	0	0
Court_Pendu_Plat	Brabant_Bellefleur	Pomme_des_Ruelles	Pomme_Gare_Gembloux	Apfel_des_Paris	6	4	3	2	0	0
Court_Pendu_Plat	Brabant_Bellefleur	Pomme_des_Ruelles	Pomme_Gare_Gembloux	Sacraments_apple	4	3	2	1	0	0
Court_Pendu_Plat	Brabant_Bellefleur	Pomme_des_Ruelles	Apfel_des_Paris	Sacraments_apple	4	3	2	2	1	0
Court_Pendu_Plat	Brabant_Bellefleur	Pomme_Gare_Gembloux	Apfel_des_Paris	Sacraments_apple	3	2	2	1	0	0

## Sheet: CGP Keepsake
Chr	Candidate grandparent: 'Keepsake'
	Honeycrisp' offspring
	EC281	EC285	EC286	EC287	EC291	EC295	EC301	EC302	EC303	EC306
1	10.663 - 27.167	-	3.714 - 24.878	46.728 - 55.911	59.911 - 61.087	46.728 - 55.375	-	40.5 - 55.375	40.5 - 43.283	40.5 - 42.111
2	-	26.539 - 34.974 64.587 - 70.061	38.913 - 46.56	-	-	72.249 - 75.347	-	-	-	-
3	-	21.041 - 61.092	-	-	-	-	20.027 - 45.514	-	-	20.027 - 45.514
4	-	-	32.19 - 48.391	-	42.241 - 46.948	-	-	49.693 - 52.003	14.819 - 48.391	-
5	-	-	22.968 - 50.149	-	-	7.058 - 32.192	20.239 - 51.407	23.025 - 32.192	22.968 - 38.436	46.349 - 62.856
6	-	24.384 - 50.917	24.384 - 50.917	-	24.384 - 50.917	18.1 - 35.855	-	-	-	-
7	-	-	-	-	13.248 - 23.4	-	27.017 - 30.724	-	-	-
8	44.574 - 50.839	-	-	6.232 - 7.707	-	14.913 - 21.814	-	-	27.398 - 40.844	14.431 - 27.398
9	-	-	40.953 - 50.698	-	-	60.383 - 61.319	-	53.351 - 56.339	-	10.679 - 12.316
10	19.36 - 31.385	-	19.36 - 25.601	-	-	12.849 - 14.915	-	-	-	-
11	31.266 - 37.943	42.642 - 44.857	3.417 - 7.232	13.157 - 23.606	68.176 - 71.303	77.277 - 79.117	60.147 - 76.481	-	8.935 - 13.157	14.573 - 21.762
12	-	-	-	26.608 - 31.1	7.651 - 12.199	-	-	4.518 - 18.341	-	-
13	-	-	11.955 - 35.34	5.459 - 8.96	28.229 - 35.34	9.68 - 11.955	-	44.66 - 64.694	-	-
14	-	14.785 - 21.504	-	33.667 - 51.561	-	0.772 - 14.785	-	-	-	0.772 - 3.396
15	-	-	69.418 - 78.127	34.504 - 53.978	35.924 - 44.845	-	102.583 - 103.932	-	34.504 - 53.978	-
16	-	23.827 - 46.956	-	23.827 - 42.682	23.827 - 42.682	-	-	23.827 - 43.453	51.059 - 59.407	-
17	19.323 - 26.852	63.459 - 67.604	60.22 - 63.121	22.468 - 63.121	-	41.332 - 63.121	39.761 - 63.121	-	-	0.279 - 59.177

## Sheet: CGP Honeycrisp
Chr	Candidate grandparent 'Honeycrisp'
	'Keepsake' offspring
	MN2000	HcP-18	HcP-24	HcP-41	AL137	AL146	AL140	AL138
1	-	-	-	31.719 - 34.098	42.111 - 61.92	-	-	35.072 - 44.063
2	51.141 - 53.231	51.141 - 52.854	51.141 - 52.854	49.562 - 53.396	51.141 - 52.854 64.234 - 70.061	42.102 - 44.694 49.001 - 52.854	49.001 - 53.028	34.065 - 42.102 48.979 - 53.028
3	18.109 - 63.282	18.109 - 54.393	36.196 - 59.868	18.109 - 34.642 36.389 - 53.527	36.196 - 53.155	36.389 - 43.675	15.983 - 43.675 63.744 - 64.379	36.389 - 43.675 53.982 - 54.393
4	49.249 - 56.632	-	-	46.948 - 47.958	-	64.135 - 64.762	23.756 - 46.948	46.948 - 62.234
5	14.132 - 16.976 32.192 - 73.864	14.132 - 19.16 30.169 - 35.539 35.539 - 41.441	9.844 - 16.976 35.539 - 41.043	14.132 - 16.976 26.183 - 27.376 32.192 - 56.574	14.132 - 16.976 35.539 - 41.043	14.132 - 16.976 32.192 - 41.043	14.132 - 16.976 32.192 - 41.043	14.132 - 16.976 35.539 - 41.043 68.634 - 71.179
6	-	-	0.117 - 11.219	-	26.797 - 33.787	-	52.064 - 65.353	-
7	60.916 - 76.012	53.207 - 76.766	63.686 - 82.13	13.248 - 17.757 53.207 - 76.012	56.199 - 76.012	22.365 - 56.199 56.199 - 76.012	63.686 - 76.766	63.686 - 82.13
8	35.532 - 47.806	35.532 - 40.844 58.101 - 60.662	35.532 - 40.844 54.385 - 55.914	36.904 - 43.97	-	23.724 - 39.44 39.724 - 40.844	39.724 - 40.844	22.483 - 42.224
9	11.959 - 15.92 21.144 - 53.901	51.853 - 56.351	53.349 - 56.351	51.853 - 56.351	53.349 - 53.901	39.681 - 50.181 50.181 - 59.372	11.959 - 15.718 36.579 - 47.916 53.349 - 56.351	26.931 - 53.901
10	20.023 - 23.094 59.065 - 64.711	20.023 - 23.094 32.889 - 38.957 59.065 - 62.041	42.492 - 43.07 53.04 - 62.041	20.023 - 23.094	20.023 - 23.094 26.776 - 28.658 38.957 - 63.143	20.023 - 23.094 59.065 - 64.711	20.023 - 23.094 26.776 - 28.658 42.492 - 49.462 59.065 - 64.711	11.822 - 17.144 20.023 - 23.094 59.065 - 64.711
11	-	-	-	8.986 - 14.032	71.303 - 77.626	54.263 - 60.665	-	62.417 - 69.584
12	18.341 - 19.931	3.505 - 8.655	6.856 - 33.987	-	-	-	34.895 - 41.917	34.895 - 41.917
13	14.904 - 22.792 41.98 - 45.622	5.459 - 19.82 41.98 - 45.622 46.177 - 63.312	41.98 - 46.177	14.904 - 19.82 23.624 - 28.229 41.98 - 45.622 46.177 - 63.312	41.98 - 46.177	19.82 - 38.171 38.171 - 45.622	41.98 - 46.177	19.82 - 22.749 41.98 - 45.622
14	25.441 - 34.482	-	16.699 - 17.25	-	52.902 - 56.769	-	52.902 - 56.769	52.902 - 56.769
15	43.388 - 52.25 52.96 - 53.978	52.96 - 54.668 66.394 - 73.767	19.728 - 26.575 42.654 - 57.46 79.498 - 84.732	52.96 - 57.46 64.348 - 64.99	42.654 - 45.691 52.96 - 53.978	52.96 - 53.978	52.96 - 53.978 103.932 - 109.253	52.96 - 53.978
16	28.725 - 34.798	21.423 - 40.5	28.725 - 34.798	28.725 - 34.798	-	0 - 9.062 25.732 - 42.682 65.63 - 66.445	-	21.423 - 37.576 37.576 - 48.105
17	-	42.523 - 43.839	-	-	-	-	-	8.565 - 12.233 41.332 - 59.572

## Sheet: CGP Reinette Franche
Chr	Candidate Grandparent 'Reinette Franche'
	'Nonpareil' offspring
	'Brownlees Russet'	'Chodske'	'Court-Pendu Sugny'	'Sturmer Pippin'	'Normans Pippin'
1	35.625 - 62.469	-	-	19.855 - 55.375	-
2	32.891 - 46.092	-	-	-	-
3	46.816 - 51.256	-	-	27.959 - 37.953	-
4	32.19 - 33.941	27.643 - 37.938	-	4.381 - 6.7	-
5	29.431 - 32.192	-	-	41.043 - 45.117	-
6	-	30.133 - 74.311	-	21.717 - 74.311	-
7	22.365 - 57.461	21.725 - 60.916		-	31.69 - 53.207
8	63.762 - 65.096	-	45.089 - 47.12	11.59 - 23.327	11.59 - 25.826
9	-	10.025 - 15.236	-	32.408 - 36.398	41.158 - 49.513
10	12.013 - 34.86	41.045 - 70.034	41.045 - 66.523	-	-
11	28.136 - 32.538	32.538 - 52.186	19.393 - 28.136 53.301 - 77.626	0.949 - 7.52	-
12	-	6.157 - 14.59 56.354 - 63.758	13.263 - 17.939	-	-
13	65.944 - 69.245	29.045 - 32.492	5.292 - 18.754	28.508 - 32.492	38.171 - 59.719
14	33.226 - 50.599	-	-	-	38.88 - 45.641
15	81.922 - 83.449	27.551 - 35.653 81.745 - 84.27	27.551 - 35.653 55.271 - 78.358	2.012 - 25.833 99.763 - 102.502	45.958 - 52.25 91.02 - 97.471
16	21.423 - 45.833	13.333 - 23.827 56.375 - 62.776	-	11.393 - 12.432 16.334 - 18.927	-
17	-	33.458 - 53.492	-	31.526 - 53.492	13.958 - 17.659 18.657 - 59.177

## Sheet: CGP Nonpareil
Chr	Candidate Grandparent 'Nonpareil'
	'Reinette Franche' offspring
	'Reinette de Hollande'	'Champagner Renette'	'Calville_Blanc'	'Reinette Clochard'	'Calville Rouge d'Hiver'	'Adams's Pearmain'
1	2.567 - 5.445 55.911 - 59.911	-	13.196 - 19.469 56.367 - 59.911	16.068 - 19.469 56.367 - 59.911	56.367 - 59.911	55.911 - 59.911
2	-	27.036 - 29.912 55.172 - 56.931	-	40.779 - 49.831	-	8.486 - 30.721
3	26.76 - 56.768	-	-	3.031 - 14.314	3.031 - 14.314	6.316 - 15.983 26.76 - 56.768
4	42.068 - 56.352	-	26.526 - 29.734	20.705 - 32.19	-	41.026 - 49.249
5	-	61.767 - 65.073	-	53.351 - 58.317	-	38.611 - 39.008
6	-	-	-	0.366 - 5.789	7.489 - 8.825	-
7	50.991 - 60.916 63.686 - 67.852	58.119 - 67.852	63.686 - 67.852	-	-	31.715 - 50.991
8	-	-	-	-	41.351 - 43.718	-
9	55.268 - 56.351	34.616 - 43.599	-	-	-	-
10	-	10.174 - 14.568	10.174 - 14.568 50.967 - 52.336	6.487 - 14.568 20.023 - 31.381	6.487 - 14.568	6.487 - 10.174 10.174 - 14.568
11	77.946 - 78.322	21.762 - 23.364 77.277 - 78.322	6.406 - 13.313 77.946 - 78.322	0.632 - 13.104 68.176 - 68.577 77.946 - 78.322	6.406 - 13.313 77.946 - 78.322	77.946 - 78.322
12	19.931 - 22.493	-	28.305 - 31.1	40.476 - 45.624	-	-
13	-	-	-	48.352 - 52.348	11.955 - 12.676	34.597 - 40.409
14	-	-	10.745 - 22.411 23.584 - 36.353	23.584 - 34.87	23.584 - 33.667	41.268 - 42.682
15	-	57.46 - 94.332 101.122 - 104.169	59.026 - 78.127 90.852 - 93.93	55.271 - 78.127	-	44.845 - 47.188 55.271 - 78.127
16	-	10.792 - 16.334 35.389 - 45.698	35.389 - 45.698 45.698 - 54.877	35.389 - 45.698	37.576 - 49.863	35.389 - 45.698
17	18.326 - 26.461	20.297 - 26.461	17.659 - 18.326 20.297 - 26.852	21.559 - 26.852 30.108 - 31.779	21.559 - 26.852	21.667 - 26.461

## Sheet: CGP Brabant Bellefleur
Chr	Candidate grandparent 'Brabant Bellefleur'
	'Court Pendu Plat' offspring
	'Laxtons Rearguard'	'Delincee'	'Reinette_Gris'	'Speeckaert Appel'	'Reinette de Lucas'
1	-	-	-	-	-
2	-	2.443 - 26.279	-	34.471 - 36.175	-
3	-	-	37.956 - 67.297	-	41.155 - 67.297
4	-	-	-	35.603 - 37.183	52.003 - 60.487
5	67.385 - 75.237	-	46.929 - 54.313	-	25.384 - 39.008 54.313 - 58.456
6	69.168 - 74.617	-	69.168 - 74.617	-	25.565 - 63.337
7	12.076 - 17.757	12.822 - 22.614	38.134 - 42.953	-	-
8	-	-	27.928 - 62.726	-	0.795 - 12.307 31.837 - 62.726
9	-	5.626 - 24.87	-	38.48 - 60.423	11.566 - 24.87
10	35.929 - 39.932	-	-	-	-
11	-	-	11.501 - 12.219 62.431 - 76.481	-	-
12	-	-	31.1 - 56.074	49.075 - 55.536	-
13	-	-	-	-	18.754 - 46.177
14	3.396 - 6.39	37.487 - 51.999	-	15.388 - 51.999	42.682 - 51.999
15	-	-	-	-	97.56 - 101.122
16	0.103 - 16.334	51.059 - 65.63	-	-	37.576 - 55.988
17	63.771 - 70.563	45.495 - 51.677	-	35.783 - 39.761	-

## Sheet: CGP Court Pendu Plat
Chr	Candidate grandparent 'Court Pendu Plat'
	'Brabant Bellefleur' offspring
	Winterperzik-appel''	'Pomme des Ruelles'	'Pomme Gare Gembloux'	'Apfel des Paris'	'Sacraments-apple'
1	13.196 - 37.7	21.006 - 40.482	-	21.006 - 35.625 35.625 - 37.7	-
2	16.405 - 22.838 22.929 - 30.173	16.405 - 24.359 24.359 - 25.806	-	-	16.405 - 24.359 29.28 - 30.721
3	54.974 - 68.275	44.304 - 52.928 53.826 - 68.275	32.894 - 42.066 54.974 - 70.355	26.352 - 54.393 54.974 - 68.275	-
4	1.746 - 16.261 41.026 - 42.347	1.746 - 13.691	41.216 - 58.887	1.746 - 16.261	1.746 - 16.261 33.941 - 36.863
5	-	-	50.149 - 54.594	32.669 - 45.954	-
6	62.227 - 73.627	43.385 - 44.043 62.227 - 72.837	62.227 - 72.837	34.496 - 69.765 69.765 - 72.837	44.043 - 72.837
7	-	42.14 - 46.472	-	-	-
8	-	-	42.224 - 43.718	49.121 - 50.839	-
9	25.548 - 32.408 40.953 - 47.136	25.548 - 47.916	25.548 - 36.398 36.398 - 54.474	25.548 - 32.408 32.408 - 47.136	-
10	50.664 - 54.462	62.159 - 68.537	29.866 - 31.385	73.053 - 78.726	47.998 - 50.239
11	-	-	-	32.538 - 39.099	25.025 - 50.731
12	48.738 - 60.004	56.17 - 60.004	52.52 - 60.996	45.824 - 46.117 56.17 - 61.143	29.335 - 45.077 56.17 - 64.831
13	26.215 - 29.681 35.34 - 38.171 38.171 - 43.407	35.34 - 38.171	35.34 - 38.171 53.49 - 60.173	11.955 - 23.624 32.9 - 38.171	32.9 - 38.171
14	-	-	-	-	54.076 - 56.993
15	-	2.012 - 19.728 102.502 - 102.511	2.012 - 19.728 43.388 - 77.158 91.02 - 97.471	-	2.012 - 19.728 31.044 - 32.477 43.388 - 77.158 77.244 - 88.042
16	8.436 - 49.697 53.087 - 55.327	-	54.508 - 62.795	58.635 - 65.63 65.63 - 66.21	10.792 - 49.697
17	3.42 - 5.886 66 - 70.382	-	13.776 - 14.643 16.41 - 21.559 57.153 - 70.563	14.643 - 41.332 46.326 - 53.492	27.493 - 41.332
