# Supplementary material for: A new method to reconstruct the direction of parent-offspring duo relationships using SNP array data and its demonstration on ancient and modern cultivars in the outcrossing species Malus × domestica
Source: Hortic Res. 2022 Jan 19;9:uhab069. doi: 10.1093/hr/uhab069 (PMC8881379; doi:10.1093/hr/uhab069)
Supplement: Web_Material_uhab069 [file web_material_uhab069.zip › File S3.xlsx]

## Sheet: File S3
Supplementary File S3. Excel solution for POR-2 test. Unphased SNP data for the Candidate Grandparent (CGP), the "Parent", which has an unordered parent-offspring relationship with the CGP, and at least two offspring of the Parent. SNP data for the other parent of the offspring can also be included but are not necessary. Such data was added in this example file as a demonstration, but was not inc…

## Sheet: POR2_data
				CGP	P	Offspring 1	Offspring 2	Offspring 3	Offspring 4	Offspring 5	Offspring 6	Offspring 7	Offspring 8	Offspring 9	Offspring 10	2nd parent of offspring 1	2nd parent of offspring 2	2nd parent of offspring 3	2nd parent of offspring 4	2nd parent of offspring 5	2nd parent of offspring 6	2nd parent of offspring 7	2nd parent of offspring 8	2nd parent of offspring 9	2nd parent of offspring 10
20K SNP Index	Chromosome	cM	sort	Honeycrisp	Keepsake	MN2000	HcP-18	HcP-24	HcP-41	AL137	AL146	AL140	AL138	-	-	Empress	State_Fair	Redwell	State_Fair	Liberty	Liberty	Liberty	Liberty	(no parent)	(no parent)
8921	1	0	1	A A	A A	A A	A B	A A	A B	A A	A A	A A	A A	- -	- -	A A	B B	A B	B B	A A	A A	A A	A A	- -	- -
8922	1	0	2	A B	A B	B B	A B	A A	A B	A A	A B	A B	- -	- -	- -	B B	B B	A B	B B	A B	A B	A B	A B	- -	- -
8923	1	0	3	B B	B B	B B	A B	B B	A B	B B	B B	B B	B B	- -	- -	B B	A A	A B	A A	B B	B B	B B	B B	- -	- -
17241	1	0.063	4	B B	B B	B B	A B	B B	A B	B B	B B	B B	B B	- -	- -	B B	A A	A B	A A	B B	B B	B B	B B	- -	- -
2965	1	0.126	5	A B	A B	B B	A A	A A	A A	A A	A B	A B	A A	- -	- -	B B	A A	A A	A A	A B	A B	A B	A B	- -	- -
2280	1	0.126	6	- -	A B	B B	A B	A A	A B	- -	A B	A B	A A	- -	- -	B B	B B	A B	B B	A B	A B	A B	A B	- -	- -
7672	1	0.131	7	A A	A A	A A	A B	A A	A B	A A	A A	A A	A A	- -	- -	A A	B B	A B	B B	A A	A A	A A	A A	- -	- -
17428	1	0.182	8	A A	A A	A A	A B	A A	A B	A A	A A	A A	A A	- -	- -	A A	B B	A B	B B	A A	A A	A A	A A	- -	- -
17427	1	0.182	9	A B	A B	B B	A B	A A	A B	A A	A B	A B	A A	- -	- -	B B	B B	A B	B B	A B	A B	A B	A B	- -	- -
8785	1	0.232	10	B B	B B	B B	A B	B B	A B	B B	B B	B B	B B	- -	- -	B B	A A	A B	A A	B B	B B	B B	B B	- -	- -
8787	1	0.232	11	B B	B B	B B	B B	B B	B B	B B	B B	B B	B B	- -	- -	B B	B B	B B	B B	B B	B B	B B	B B	- -	- -
8788	1	0.232	12	A B	A B	A A	B B	B B	B B	B B	A B	A B	B B	- -	- -	A A	B B	B B	B B	A B	A B	A B	A B	- -	- -
8790	1	0.232	13	B B	B B	B B	B B	B B	B B	B B	B B	B B	B B	- -	- -	B B	B B	B B	B B	B B	B B	B B	B B	- -	- -
8789	1	0.232	14	B B	B B	B B	B B	B B	B B	B B	B B	B B	B B	- -	- -	B B	B B	B B	B B	B B	B B	B B	B B	- -	- -
17247	1	0.232	15	B B	B B	B B	B B	B B	A B	B B	B B	B B	B B	- -	- -	B B	A B	A B	A B	B B	B B	B B	B B	- -	- -
662	1	0.235	16	A B	A B	A A	A B	B B	A B	B B	A B	A B	- -	- -	- -	A A	A A	A B	A A	A B	A B	A B	A B	- -	- -
636	1	0.235	17	A B	A B	A A	A B	B B	A B	B B	A B	A B	- -	- -	- -	A A	A A	A B	A A	A B	A B	A B	A B	- -	- -
8888	1	0.238	18	B B	B B	B B	A B	B B	A B	B B	B B	B B	B B	- -	- -	B B	A A	A B	A A	B B	B B	B B	B B	- -	- -
8887	1	0.238	19	A B	A B	A A	B B	B B	B B	B B	A B	A B	B B	- -	- -	A A	B B	B B	B B	A B	A B	A B	A B	- -	- -
8886	1	0.238	20	B B	B B	B B	B B	B B	B B	B B	B B	B B	B B	- -	- -	B B	B B	B B	B B	B B	B B	B B	B B	- -	- -
6184	1	0.238	21	A B	A B	A A	B B	B B	B B	B B	A B	A B	B B	- -	- -	A A	B B	B B	B B	A B	A B	A B	A B	- -	- -
6186	1	0.238	22	A B	A B	B B	A A	A A	A A	A A	A B	A B	- -	- -	- -	B B	A A	A B	A A	A B	A B	A B	A B	- -	- -
6199	1	0.241	23	B B	B B	B B	A B	B B	A B	B B	B B	B B	B B	- -	- -	B B	A A	A B	A A	B B	B B	B B	B B	- -	- -
10463	1	0.35	24	A A	A A	A A	A A	A A	A A	A A	A B	A B	A A	- -	- -	A B	A A	A A	A A	A B	A B	A B	A B	- -	- -
10462	1	0.35	25	B B	B B	B B	B B	B B	B B	B B	B B	B B	B B	- -	- -	B B	B B	B B	B B	B B	B B	B B	B B	- -	- -
10460	1	0.35	26	A B	A B	A A	B B	B B	B B	B B	A B	A B	B B	- -	- -	A A	B B	B B	B B	A B	A B	A B	A B	- -	- -
10459	1	0.35	27	A B	A B	A A	A B	B B	A B	B B	A B	A B	- -	- -	- -	A A	A A	A B	A A	A B	A B	A B	A B	- -	- -
10457	1	0.35	28	B B	B B	B B	B B	B B	B B	B B	A B	A B	B B	- -	- -	A B	B B	B B	B B	A B	A B	A B	A B	- -	- -
10456	1	0.35	29	A A	A A	A A	A B	A A	A B	A A	A A	A A	A A	- -	- -	A A	B B	A B	B B	A A	A A	A A	A A	- -	- -
16668	1	0.363	30	A B	A B	A B	A B	A A	A B	A A	A A	A A	A A	- -	- -	A A	B B	A B	B B	A A	A A	A A	A A	- -	- -
13610	1	0.536	31	A B	A B	A A	B B	B B	B B	B B	A B	A B	B B	- -	- -	A A	B B	B B	B B	A B	A B	A B	A B	- -	- -
17853	1	0.647	32	A A	A A	A A	A B	A A	A B	A A	A A	A A	A A	- -	- -	A A	B B	A B	B B	A A	A A	A A	A A	- -	- -
17852	1	0.647	33	B B	B B	B B	B B	B B	B B	B B	A B	A B	B B	- -	- -	A B	B B	B B	B B	A B	A B	A B	A B	- -	- -
9626	1	0.647	34	B B	B B	B B	B B	B B	B B	B B	B B	B B	B B	- -	- -	B B	B B	A B	B B	B B	B B	B B	B B	- -	- -
9627	1	0.647	35	A A	A A	A A	A B	A A	A B	A A	A A	A A	A A	- -	- -	A A	B B	A B	B B	A A	A A	A A	A A	- -	- -
15723	1	0.845	36	A A	A A	A B	A B	A A	A B	A A	A A	A A	A A	- -	- -	A B	B B	A B	B B	A A	A A	A A	A A	- -	- -
15724	1	0.845	37	A A	A A	A A	A A	A A	A A	A A	A B	A B	A A	- -	- -	A B	A A	A A	A A	A B	A B	A B	A B	- -	- -
9631	1	1.055	38	A B	A B	A A	B B	A B	B B	A B	A B	A B	A B	- -	- -	A A	B B	A B	B B	A A	A A	A A	A A	- -	- -
9633	1	1.055	39	A A	A A	A A	A A	A A	A A	A A	A A	A A	A A	- -	- -	A A	A A	A A	A A	A A	A A	A A	A A	- -	- -
9634	1	1.055	40	A A	A A	A B	A A	A A	A A	A A	A A	A A	A A	- -	- -	A B	A A	A A	A A	A A	A A	A A	A A	- -	- -
9635	1	1.055	41	B B	B B	B B	B B	B B	B B	B B	A B	A B	B B	- -	- -	A B	B B	B B	B B	A B	A B	A B	A B	- -	- -
9636	1	1.066	42	B B	B B	B B	B B	B B	B B	B B	B B	B B	B B	- -	- -	B B	B B	B B	B B	B B	B B	B B	B B	- -	- -
8920	1	1.066	43	B B	B B	B B	A B	B B	A B	B B	B B	B B	B B	- -	- -	B B	A A	A B	A A	B B	B B	B B	B B	- -	- -
8918	1	1.066	44	B B	B B	B B	A B	B B	A B	B B	B B	B B	B B	- -	- -	B B	A A	A B	A A	B B	B B	B B	B B	- -	- -
8917	1	1.066	45	A B	A B	A A	B B	A B	B B	A B	A B	A B	A B	- -	- -	A A	B B	A B	B B	A A	A A	A A	A A	- -	- -
8916	1	1.066	46	A A	A A	A A	A A	A A	A A	A A	A A	A A	A A	- -	- -	A A	A A	A B	A A	A A	A A	A A	A A	- -	- -
17578	1	1.338	47	A B	A B	B B	A A	A B	A A	A B	A B	A B	A B	- -	- -	B B	A A	A B	A A	B B	B B	B B	B B	- -	- -
12371	1	1.418	48	A B	A B	B B	A A	A B	A A	A B	A B	A B	A B	- -	- -	B B	A A	A B	A A	B B	B B	B B	B B	- -	- -
12373	1	1.418	49	B B	B B	B B	A B	B B	A B	B B	B B	B B	- -	- -	- -	B B	A A	A B	A A	B B	B B	B B	B B	- -	- -
12374	1	1.418	50	B B	B B	B B	A B	B B	A B	B B	B B	B B	B B	- -	- -	B B	A A	A B	A A	B B	B B	B B	B B	- -	- -
12375	1	1.418	51	B B	B B	B B	A B	B B	A B	B B	B B	B B	B B	- -	- -	B B	A A	A B	A A	B B	B B	B B	B B	- -	- -
16294	1	1.604	52	B B	B B	B B	B B	A B	B B	A B	B B	B B	A B	- -	- -	B B	B B	A B	B B	A B	A B	A B	A B	- -	- -
16295	1	1.604	53	A B	A B	B B	A A	A A	A A	A A	A B	A B	- -	- -	- -	B B	A A	A A	A A	A B	A B	A B	A B	- -	- -
8925	1	1.739	54	B B	B B	B B	B B	B B	B B	B B	A B	A B	B B	- -	- -	A B	B B	B B	B B	A B	A B	A B	A B	- -	- -
8924	1	1.739	55	A B	A B	A A	B B	B B	B B	B B	A B	A B	B B	- -	- -	A A	B B	B B	B B	A B	A B	A B	A B	- -	- -
15564	1	1.9	56	A A	A A	A A	A A	A B	A A	A B	A A	A A	A B	- -	- -	A A	A A	A B	A A	A B	A B	A B	A B	- -	- -
17897	1	2.241	57	A B	A B	B B	A B	A B	A B	A B	A B	A B	A B	- -	- -	B B	B B	B B	B B	B B	B B	B B	B B	- -	- -
17896	1	2.241	58	A A	A A	A A	A B	A A	A B	A A	A A	A A	A A	- -	- -	A A	B B	A B	B B	A A	A A	A A	A A	- -	- -
17895	1	2.241	59	B B	B B	B B	B B	B B	B B	B B	A B	A B	B B	- -	- -	A B	B B	B B	B B	A B	A B	A B	A B	- -	- -
17894	1	2.241	60	A B	A B	A A	B B	A B	B B	A B	A B	A B	A B	- -	- -	A A	B B	A B	B B	A A	A A	A A	A A	- -	- -
15932	1	2.411	61	B B	B B	B B	B B	B B	B B	B B	B B	B B	B B	- -	- -	B B	B B	B B	B B	B B	B B	B B	B B	- -	- -
16526	1	2.477	62	A B	A B	A B	B B	A B	B B	A B	A B	A B	A B	- -	- -	A B	B B	A B	B B	A A	A A	A A	A A	- -	- -
16525	1	2.477	63	A B	A B	A B	B B	A B	B B	A B	A B	A B	A B	- -	- -	A B	B B	A A	B B	A A	A A	A A	A A	- -	- -
16523	1	2.477	64	A A	A A	A A	A A	A A	A A	A A	A B	A B	A A	- -	- -	A B	A A	A A	A A	A B	A B	A B	A B	- -	- -
17583	1	2.495	65	A A	A A	A A	A A	A A	A A	A A	A B	A B	A A	- -	- -	A B	A A	A A	A A	A B	A B	A B	A B	- -	- -
8931	1	2.567	66	A B	A B	A B	B B	A B	B B	A B	A B	A B	A B	- -	- -	A B	B B	A B	B B	A A	A A	A A	A A	- -	- -
8933	1	2.567	67	A A	A A	A B	A A	A A	A A	A A	A B	A B	A A	- -	- -	B B	A A	A A	A A	A B	A B	A B	A B	- -	- -
8934	1	2.567	68	- -	A B	A B	A B	A A	A B	A A	A A	A A	A A	- -	- -	A A	B B	A B	B B	A A	A A	A A	A A	- -	- -
1169	1	2.567	69	A B	A B	A B	A A	A A	A A	A A	A A	A A	A A	- -	- -	A A	A A	A A	A A	A A	A A	A A	A A	- -	- -
8935	1	2.567	70	A B	A B	A B	B B	A B	B B	A B	A B	A B	A B	- -	- -	A B	B B	A B	B B	A A	A A	A A	A A	- -	- -
8936	1	2.567	71	A B	A B	A B	A B	A B	A B	A B	A B	A B	A B	- -	- -	A B	B B	B B	B B	B B	B B	B B	B B	- -	- -
15567	1	3.158	72	B B	B B	A B	B B	A B	B B	A B	B B	B B	A B	- -	- -	A B	B B	A B	B B	A B	A B	A B	A B	- -	- -
15566	1	3.158	73	B B	B B	B B	B B	B B	B B	B B	A B	A B	B B	- -	- -	A B	B B	B B	B B	A B	A B	A B	A B	- -	- -
8940	1	3.199	74	A A	A A	A A	A A	A A	A A	A A	A A	A A	A A	- -	- -	A A	A A	A A	A A	A A	A A	A A	A A	- -	- -
8939	1	3.199	75	B B	B B	B B	B B	B B	B B	B B	A B	A B	B B	- -	- -	A B	B B	B B	B B	A B	A B	A B	A B	- -	- -
8938	1	3.199	76	A B	A B	A B	B B	B B	B B	B B	B B	B B	- -	- -	- -	B B	B B	B B	B B	B B	B B	B B	B B	- -	- -
66	1	3.451	77	A B	B B	A B	A B	B B	A B	B B	A B	A B	B B	- -	- -	A A	A A	A B	A A	A B	A B	A B	A B	- -	- -
8974	1	3.661	78	A B	A B	A A	B B	B B	B B	B B	A B	A B	B B	- -	- -	A A	B B	B B	B B	A B	A B	A B	A B	- -	- -
8976	1	3.661	79	A B	A B	B B	A B	A B	A B	A A	A B	A B	A A	- -	- -	B B	B B	B B	B B	A B	A B	A B	A B	- -	- -
8977	1	3.661	80	B B	B B	A B	B B	B B	B B	B B	B B	B B	B B	- -	- -	A B	B B	B B	B B	B B	B B	B B	B B	- -	- -
12352	1	3.714	81	A B	B B	B B	B B	B B	B B	B B	A B	A B	B B	- -	- -	A B	B B	B B	B B	A B	A B	A B	A B	- -	- -
771	1	3.878	82	A A	A B	A B	A A	A A	A A	A A	A A	A A	A A	- -	- -	A A	A A	A A	A A	A A	A A	A A	A A	- -	- -
519	1	3.878	83	A B	A B	B B	A B	A B	A B	A A	A B	A B	A A	- -	- -	B B	B B	B B	B B	A B	A B	A B	A B	- -	- -
8992	1	3.878	84	A B	A A	A A	A A	A A	A A	A A	A B	A B	A A	- -	- -	A B	A A	A A	A A	A B	A B	A B	A B	- -	- -
8995	1	3.878	85	A B	A B	A A	A B	A B	A B	B B	A B	A B	B B	- -	- -	A A	A A	A A	A A	A B	A B	A B	A B	- -	- -
17802	1	4.201	86	B B	B B	A B	B B	B B	B B	B B	B B	B B	B B	- -	- -	A B	B B	B B	B B	B B	B B	B B	B B	- -	- -
4557	1	4.534	87	A B	A B	B B	A B	A B	A B	A A	A B	A B	A A	- -	- -	B B	B B	B B	B B	A B	A B	A B	A B	- -	- -
4556	1	4.534	88	A B	B B	A B	A B	A B	A B	B B	A B	A B	B B	- -	- -	A A	A A	A A	A A	A B	A B	A B	A B	- -	- -
4555	1	4.534	89	A B	B B	B B	B B	A B	B B	B B	A B	A B	B B	- -	- -	A B	B B	A B	B B	A B	A B	A B	A B	- -	- -
4554	1	4.534	90	B B	A B	A B	B B	B B	B B	B B	B B	B B	B B	- -	- -	B B	B B	B B	B B	B B	B B	B B	B B	- -	- -
9019	1	5.445	91	A A	A B	B B	A B	A A	A B	A A	A A	A A	A A	- -	- -	A B	B B	A B	B B	A A	A A	A A	A A	- -	- -
9020	1	5.445	92	A B	B B	B B	A B	A B	A B	B B	A B	A B	B B	- -	- -	A B	A A	A A	A A	A B	A B	A B	A B	- -	- -
9021	1	5.445	93	A B	A A	A A	A B	A B	A B	A A	A B	A B	A A	- -	- -	A B	B B	B B	B B	A B	A B	A B	A B	- -	- -
9023	1	5.445	94	A A	A B	A B	A A	A A	A A	A A	A A	A A	A A	- -	- -	A A	A A	A A	A A	A A	A A	A A	A A	- -	- -
9024	1	5.445	95	A B	B B	B B	B B	A B	B B	B B	A B	A B	B B	- -	- -	A B	B B	A B	B B	A B	A B	A B	A B	- -	- -
3176	1	5.678	96	A A	A A	A A	A B	A A	A B	A A	A A	A A	A A	- -	- -	A A	B B	A B	B B	A A	A A	A A	A A	- -	- -
8998	1	6.128	97	A B	A B	B B	A B	A B	A B	A A	A B	A B	A A	- -	- -	B B	B B	B B	B B	A B	A B	A B	A B	- -	- -
8999	1	6.128	98	A A	A B	A B	A B	A A	A B	A A	A A	A A	A A	- -	- -	A A	B B	A B	B B	A A	A A	A A	A A	- -	- -
536	1	6.128	99	A A	A A	A A	A A	A A	A A	A A	A A	A A	A A	- -	- -	A A	A A	A A	A A	A A	A A	A A	A A	- -	- -
9001	1	6.128	100	B B	A B	A B	A B	A B	A B	B B	A B	A B	B B	- -	- -	A B	A A	A A	A A	A B	A B	A B	A B	- -	- -
15688	1	7.856	101	A B	A B	A B	A B	A B	A B	A A	A B	A B	A A	- -	- -	A B	B B	B B	B B	A B	A B	A B	A B	- -	- -
15687	1	7.858	102	B B	B B	B B	B B	B B	B B	B B	B B	B B	B B	- -	- -	B B	B B	B B	B B	B B	B B	B B	B B	- -	- -
9461	1	8.149	103	A B	B B	B B	A B	B B	B B	B B	B B	B B	B B	- -	- -	B B	A B	B B	A B	B B	B B	B B	B B	- -	- -
9458	1	8.149	104	A B	A B	A B	A A	A B	A B	A A	A B	A B	A A	- -	- -	A B	A B	B B	A B	A B	A B	A B	A B	- -	- -
9456	1	8.15	105	B B	B B	B B	A B	B B	B B	B B	B B	B B	B B	- -	- -	B B	A B	B B	A B	B B	B B	B B	B B	- -	- -
2728	1	8.847	106	B B	A B	A B	A B	A B	B B	B B	B B	B B	B B	- -	- -	B B	A B	A B	A B	B B	B B	B B	B B	- -	- -
789	1	9.258	107	A A	A B	A B	A B	A B	A A	A A	A A	A A	A A	- -	- -	A A	A B	A B	A B	A A	A A	A A	A A	- -	- -
416	1	9.258	108	A B	A A	A A	A A	A A	A A	A A	A B	A B	A A	- -	- -	A B	A A	A A	A A	A B	A B	A B	A B	- -	- -
2004	1	9.258	109	A B	B B	B B	B B	B B	B B	B B	A B	A B	B B	- -	- -	A B	B B	B B	B B	A B	A B	A B	A B	- -	- -
2002	1	9.471	110	B B	B B	B B	B B	B B	A B	B B	B B	B B	B B	- -	- -	B B	A B	B B	A B	B B	B B	B B	B B	- -	- -
9031	1	9.471	111	A A	A B	A B	A B	A B	A A	A A	A A	A A	A A	- -	- -	A A	A B	A B	A B	A A	A A	A A	A A	- -	- -
9028	1	9.471	112	B B	A B	A B	- -	A B	- -	- -	- -	- -	- -	- -	- -	- -	A B	A B	A B	- -	- -	- -	- -	- -	- -
9033	1	10.662	113	A B	A B	B B	A B	A B	A B	A B	A B	A B	A B	- -	- -	B B	B B	B B	B B	B B	B B	B B	B B	- -	- -
9034	1	10.663	114	A B	A A	A A	A A	A A	A B	A A	A B	A B	A A	- -	- -	A A	A B	A A	A B	A B	A B	A B	A B	- -	- -
9035	1	10.663	115	A A	A A	A A	A A	A A	A A	A A	A B	A B	A A	- -	- -	A A	A A	A A	A A	A B	A B	A B	A B	- -	- -
145	1	10.663	116	B B	B B	B B	B B	B B	B B	B B	B B	B B	B B	- -	- -	B B	B B	B B	B B	B B	B B	B B	B B	- -	- -
1496	1	10.663	117	A A	A B	B B	A B	A B	A B	A B	A A	A A	A B	- -	- -	B B	B B	B B	B B	A B	A B	A B	A B	- -	- -
9038	1	11.172	118	B B	B B	B B	B B	B B	A B	B B	A B	A B	B B	- -	- -	B B	A B	B B	A B	A B	A B	A B	A B	- -	- -
2754	1	11.497	119	A A	A A	A A	A A	A A	A B	A A	A B	A B	A A	- -	- -	A A	A B	A A	A B	A B	A B	A B	A B	- -	- -
15541	1	12.172	120	B B	B B	B B	B B	B B	A B	B B	A B	A B	B B	- -	- -	B B	A B	B B	A B	A B	A B	A B	A B	- -	- -
15543	1	12.172	121	B B	B B	B B	B B	B B	A B	B B	A B	A B	B B	- -	- -	B B	A B	B B	A B	A B	A B	A B	A B	- -	- -
15544	1	12.172	122	B B	B B	B B	B B	B B	B B	B B	B B	B B	B B	- -	- -	B B	B B	B B	B B	B B	B B	B B	B B	- -	- -
15545	1	12.172	123	B B	B B	B B	B B	B B	B B	B B	A B	A B	B B	- -	- -	B B	B B	B B	B B	A B	A B	A B	A B	- -	- -
9053	1	13.196	124	B B	B B	B B	B B	B B	B B	B B	B B	B B	B B	- -	- -	B B	B B	B B	B B	B B	B B	B B	B B	- -	- -
2036	1	13.196	125	A A	A B	A B	A B	A B	A B	A A	A A	A A	A A	- -	- -	A B	B B	B B	B B	A A	A A	A A	A A	- -	- -
9051	1	13.196	126	A A	A A	A B	A A	A A	A B	A B	A B	A B	A B	- -	- -	A B	A B	A A	A B	B B	B B	B B	B B	- -	- -
9050	1	13.196	127	B B	B B	A B	B B	B B	B B	A B	B B	B B	A B	- -	- -	A B	B B	B B	B B	A B	A B	A B	A B	- -	- -
9049	1	13.196	128	B B	B B	A B	B B	B B	A B	A B	B B	B B	A B	- -	- -	A B	A B	B B	A B	A B	A B	A B	A B	- -	- -
9048	1	13.196	129	A A	A A	A A	A A	A A	A A	A A	A A	A A	A A	- -	- -	A A	A A	A A	A A	A A	A A	A A	A A	- -	- -
9046	1	13.196	130	A A	A A	A A	A A	A A	A A	A A	A A	A A	A A	- -	- -	A A	A A	A A	A A	A A	A A	A A	A A	- -	- -
9045	1	13.196	131	B B	B B	B B	B B	B B	B B	B B	B B	B B	B B	- -	- -	B B	B B	B B	B B	B B	B B	B B	B B	- -	- -
9044	1	14.677	132	B B	B B	B B	B B	B B	B B	A B	A B	A B	A B	- -	- -	A B	B B	B B	B B	A A	A A	A A	A A	- -	- -
9043	1	14.677	133	A A	A B	B B	A A	A B	A A	A A	A A	A A	A A	- -	- -	A B	A A	B B	A A	A A	A A	A A	A A	- -	- -
9042	1	14.677	134	B B	A B	A A	B B	A B	B B	A B	A B	A B	A B	- -	- -	A A	B B	A A	B B	A A	A A	A A	A A	- -	- -
9041	1	14.677	135	B B	A B	A A	B B	A B	B B	B B	B B	B B	B B	- -	- -	A B	B B	A A	B B	B B	B B	B B	B B	- -	- -
9040	1	14.677	136	A A	A B	B B	A A	A B	A A	A B	A B	A B	A B	- -	- -	B B	A A	B B	A A	B B	B B	B B	B B	- -	- -
9062	1	15.849	137	A A	A B	B B	A A	A B	A B	A B	A B	A B	A B	- -	- -	B B	A B	B B	A B	B B	B B	B B	B B	- -	- -
9063	1	15.849	138	A A	A B	B B	A B	A B	A B	A B	A A	A A	A B	- -	- -	B B	B B	B B	B B	A B	A B	A B	A B	- -	- -
9064	1	15.849	139	B B	B B	B B	A B	B B	B B	B B	B B	B B	B B	- -	- -	B B	A B	B B	A B	B B	B B	B B	B B	- -	- -
9066	1	15.849	140	A A	A B	B B	A A	A B	A A	A A	A A	A A	A A	- -	- -	A B	A A	B B	A A	A A	A A	A A	A A	- -	- -
1524	1	16.068	141	B B	B B	B B	B B	B B	B B	A B	A B	A B	A B	- -	- -	A B	B B	B B	B B	A A	A A	A A	A A	- -	- -
437	1	16.068	142	A A	A A	A A	A A	A A	A A	A A	A A	A A	A A	- -	- -	A A	A A	A A	A A	A A	A A	A A	A A	- -	- -
3210	1	16.934	143	A A	A A	A A	A A	A A	A B	A A	A A	A A	A A	- -	- -	A A	A B	A A	A B	A A	A A	A A	A A	- -	- -
824	1	17.067	144	A A	A B	B B	A A	A B	A B	A A	A A	A A	A A	- -	- -	B B	A B	B B	A B	A A	A A	A A	A A	- -	- -
9069	1	17.083	145	B B	A B	A A	B B	A B	A B	B B	B B	B B	B B	- -	- -	A A	A B	A A	A B	B B	B B	B B	B B	- -	- -
9070	1	17.083	146	A A	A B	B B	A A	A B	A A	A A	A A	A A	A A	- -	- -	A B	A A	- -	A A	A A	A A	A A	A A	- -	- -
9071	1	17.083	147	A A	A A	A A	A A	A A	A B	A A	A A	A A	A A	- -	- -	A B	A B	A A	A B	A A	A A	A A	A A	- -	- -
9072	1	17.083	148	A A	A B	B B	A A	A B	A B	A A	A A	A A	A B	- -	- -	B B	A B	B B	A B	A B	A B	A B	A B	- -	- -
9073	1	17.083	149	A A	A A	A A	A A	A A	A A	A A	A A	A A	A B	- -	- -	A A	A A	A A	A A	A B	A B	A B	A B	- -	- -
9074	1	17.083	150	A A	A A	A A	A A	A A	A A	A B	A B	A B	A A	- -	- -	A A	A A	A A	A A	A B	A B	A B	A B	- -	- -
15587	1	17.597	151	A A	A B	B B	A A	A B	A B	A A	A A	A A	A A	- -	- -	B B	A B	B B	A B	A A	A A	A A	A A	- -	- -
15589	1	17.597	152	B B	A B	A A	B B	A B	A B	B B	B B	B B	B B	- -	- -	A A	A B	A A	A B	B B	B B	B B	B B	- -	- -
9076	1	18.294	153	A A	A A	A A	A B	A A	A A	A A	A A	A A	A A	- -	- -	A A	A B	A A	A B	A A	A A	A A	A A	- -	- -
2058	1	18.302	154	B B	A B	A A	A B	A B	B B	B B	B B	B B	B B	- -	- -	A B	A B	A A	A B	B B	B B	B B	B B	- -	- -
827	1	18.321	155	B B	A B	A A	A B	A B	A B	B B	B B	B B	B B	- -	- -	A A	A A	A A	A A	B B	B B	B B	B B	- -	- -
2061	1	18.321	156	B B	B B	B B	B B	B B	A B	B B	B B	B B	A B	- -	- -	B B	A B	B B	A B	A B	A B	A B	A B	- -	- -
3213	1	19.469	157	A A	A B	B B	A A	A B	A B	A A	A A	A A	A A	- -	- -	A B	A B	B B	A B	A A	A A	A A	A A	- -	- -
1540	1	19.469	158	A A	A B	B B	A B	A B	A B	A A	A A	A A	A A	- -	- -	A B	B B	B B	B B	A A	A A	A A	A A	- -	- -
17255	1	19.658	159	A A	A A	A A	A A	A A	A A	A A	A A	A A	A B	- -	- -	A A	A A	A A	A A	A B	A B	A B	A B	- -	- -
17256	1	19.658	160	A A	A B	B B	A B	A B	A B	A A	A A	A A	A A	- -	- -	B B	B B	B B	B B	A A	A A	A A	A A	- -	- -
17257	1	19.658	161	A A	A B	B B	A B	A B	A B	A A	A A	A A	A B	- -	- -	B B	B B	B B	B B	A B	A B	A B	A B	- -	- -
326	1	19.735	162	B B	A B	A A	B B	A B	A B	B B	B B	B B	B B	- -	- -	A A	A B	A A	A B	B B	B B	B B	B B	- -	- -
2782	1	19.735	163	B B	A B	A A	A B	A B	B B	B B	B B	B B	B B	- -	- -	A A	A B	A A	A B	B B	B B	B B	B B	- -	- -
9082	1	19.855	164	B B	A B	A A	A B	A B	A B	B B	B B	B B	B B	- -	- -	A A	A A	A A	A A	B B	B B	B B	B B	- -	- -
9083	1	19.855	165	B B	B B	B B	B B	B B	B B	A B	A B	A B	A B	- -	- -	B B	B B	B B	B B	A A	A A	A A	A A	- -	- -
9084	1	19.855	166	B B	A B	A A	A B	A B	A B	B B	B B	B B	B B	- -	- -	A A	A A	A A	A A	B B	B B	B B	B B	- -	- -
9085	1	19.855	167	A A	A B	B B	A B	A B	A B	A A	A A	A A	A B	- -	- -	B B	B B	B B	B B	A B	A B	A B	A B	- -	- -
9087	1	19.855	168	A A	A A	A A	A A	A A	A A	A A	A A	A A	A A	- -	- -	A A	A A	A A	A A	A A	A A	A A	A A	- -	- -
9088	1	19.855	169	A A	A B	B B	A B	A B	A B	A A	A A	A A	A A	- -	- -	A B	B B	B B	B B	A A	A A	A A	A A	- -	- -
9089	1	19.855	170	B B	A B	A A	A B	A B	A B	B B	B B	B B	A B	- -	- -	A A	A A	A A	A A	A B	A B	A B	A B	- -	- -
15904	1	20.933	171	B B	A B	A A	B B	A B	A B	B B	B B	B B	B B	- -	- -	A B	A B	A A	A B	B B	B B	B B	B B	- -	- -
9097	1	21.006	172	B B	A B	A A	B B	A B	B B	B B	B B	B B	B B	- -	- -	A B	B B	A A	B B	B B	B B	B B	B B	- -	- -
9099	1	21.006	173	B B	B B	B B	B B	B B	B B	A B	A B	A B	A B	- -	- -	B B	B B	B B	B B	A B	A B	A B	A B	- -	- -
9107	1	22.197	174	B B	A B	A A	B B	A B	A B	A B	A B	A B	A B	- -	- -	A A	A B	A A	A B	A B	A B	A B	A B	- -	- -
655	1	22.197	175	B B	A B	A A	A B	A B	A B	A B	A B	A B	A B	- -	- -	A A	A A	A A	A A	A A	A A	A A	A A	- -	- -
2091	1	22.331	176	A A	A B	B B	A B	A B	A B	A B	A B	A B	A B	- -	- -	B B	B B	B B	B B	B B	B B	B B	B B	- -	- -
16364	1	22.707	177	A A	A B	B B	A B	A B	A B	A B	A B	A B	A B	- -	- -	B B	B B	B B	B B	B B	B B	B B	B B	- -	- -
16363	1	22.707	178	A A	A A	A A	A B	A A	A B	A A	A A	A A	A A	- -	- -	A A	B B	A A	B B	A B	A B	A B	A B	- -	- -
531	1	22.899	179	A A	A B	B B	A B	A B	A B	A B	A B	A B	A B	- -	- -	B B	B B	B B	B B	A B	A B	A B	A B	- -	- -
10081	1	23.438	180	A A	A B	B B	A B	A B	A B	A B	A B	A B	A B	- -	- -	B B	B B	B B	B B	B B	B B	B B	B B	- -	- -
869	1	24.104	181	B B	A B	A A	B B	A B	A B	A B	A B	A B	A B	- -	- -	A A	A B	A A	A B	A B	A B	A B	A B	- -	- -
9119	1	24.104	182	A A	A A	A A	A A	A A	A A	A A	A A	A A	A A	- -	- -	A A	A A	A A	A A	A B	A B	A B	A B	- -	- -
870	1	24.104	183	A B	A B	A A	A B	A B	A B	A B	A B	A B	A B	- -	- -	A A	A A	A A	A A	A B	A B	A B	A B	- -	- -
2101	1	24.104	184	A B	A B	B B	A B	A B	A B	A B	A B	A B	A B	- -	- -	B B	B B	B B	B B	B B	B B	B B	B B	- -	- -
9120	1	24.104	185	B B	A B	A A	B B	A B	B B	A B	A B	A B	A B	- -	- -	A A	B B	A A	B B	A B	A B	A B	A B	- -	- -
1562	1	24.104	186	A B	A B	B B	A B	A B	A B	A B	A B	A B	A B	- -	- -	B B	B B	B B	B B	B B	B B	B B	B B	- -	- -
1563	1	24.104	187	A B	A B	B B	A B	A B	A B	A B	A B	A B	A B	- -	- -	B B	B B	B B	B B	B B	B B	B B	B B	- -	- -
15603	1	24.409	188	A A	A A	A A	A A	A A	A A	A A	A A	A A	A A	- -	- -	A A	A A	A A	A A	A A	A A	A A	A A	- -	- -
15605	1	24.409	189	A A	A B	A B	A A	A B	A A	A A	A A	A A	A A	- -	- -	A B	A A	A B	A A	A A	A A	A A	A A	- -	- -
17877	1	24.878	190	A B	B B	B B	B B	B B	A B	B B	B B	B B	B B	- -	- -	B B	A B	B B	A B	B B	B B	B B	B B	- -	- -
15610	1	25.551	191	B B	B B	B B	A B	A B	B B	B B	B B	B B	B B	- -	- -	B B	A B	A B	A B	B B	B B	B B	B B	- -	- -
15611	1	25.551	192	A B	A B	B B	A B	A B	A B	A A	A A	A A	- -	- -	- -	B B	B B	B B	B B	A A	A A	A A	A A	- -	- -
15612	1	25.551	193	A B	A B	A A	A B	A B	A B	B B	B B	B B	- -	- -	- -	A A	A A	A A	A A	B B	B B	B B	B B	- -	- -
2571	1	26.058	194	A B	A B	B B	A A	A B	A B	A B	A B	A B	A B	- -	- -	B B	A B	B B	A B	A B	A B	A B	A B	- -	- -
9131	1	26.058	195	A A	A A	A A	A A	A A	A A	A A	A A	A A	A A	- -	- -	A A	A A	A A	A A	A B	A B	A B	A B	- -	- -
2813	1	26.058	196	A B	A B	A A	A B	A B	A B	A B	A B	A B	A B	- -	- -	A A	A A	A A	A A	A B	A B	A B	A B	- -	- -
1573	1	26.088	197	B B	B B	B B	B B	B B	B B	B B	B B	B B	B B	- -	- -	B B	B B	B B	B B	B B	B B	B B	B B	- -	- -
2108	1	26.102	198	B B	B B	B B	B B	B B	B B	B B	B B	B B	B B	- -	- -	B B	B B	B B	B B	B B	B B	B B	B B	- -	- -
3221	1	26.102	199	A A	A B	B B	A A	A B	A A	A A	A A	A A	A A	- -	- -	B B	A A	B B	A A	A A	A A	A A	A A	- -	- -
660	1	26.102	200	A A	A B	B B	A B	A B	A A	A A	A A	A A	A A	- -	- -	B B	A B	B B	A B	A A	A A	A A	A A	- -	- -
2814	1	26.102	201	A B	A B	A A	A B	B B	A B	A B	A B	A B	A B	- -	- -	A A	A A	A B	A A	A B	A B	A B	A B	- -	- -
9135	1	26.562	202	B B	B B	B B	B B	B B	B B	B B	B B	B B	B B	- -	- -	B B	B B	B B	B B	B B	B B	B B	B B	- -	- -
9136	1	26.562	203	A B	A B	B B	A B	A B	A B	A B	A B	A B	A B	- -	- -	B B	B B	B B	B B	A B	A B	A B	A B	- -	- -
9137	1	26.562	204	A B	A B	A A	B B	A B	A B	B B	B B	B B	B B	- -	- -	A A	A B	A A	A B	A B	A B	A B	A B	- -	- -
1575	1	26.562	205	A B	A B	B B	A A	A B	A B	A A	A A	A A	- -	- -	- -	B B	A B	B B	A B	A A	A A	A A	A A	- -	- -
9139	1	26.562	206	A B	A A	A A	A A	A B	A B	A A	A A	A A	A A	- -	- -	A A	A B	A B	A B	A A	A A	A A	A A	- -	- -
9140	1	26.562	207	A B	A B	B B	A B	A B	A B	A A	A A	A A	A A	- -	- -	B B	B B	B B	B B	A A	A A	A A	A A	- -	- -
9141	1	26.562	208	A A	A A	A A	A A	A A	A A	A B	A B	A B	A B	- -	- -	A A	A A	A A	A A	A B	A B	A B	A B	- -	- -
9142	1	27.137	209	B B	B B	B B	B B	B B	B B	B B	B B	B B	B B	- -	- -	B B	B B	B B	B B	B B	B B	B B	B B	- -	- -
2572	1	27.167	210	A B	A A	A A	A B	A A	A B	A B	A B	A B	A B	- -	- -	A A	B B	A A	B B	A B	A B	A B	A B	- -	- -
872	1	27.167	211	A B	B B	B B	A B	B B	A B	A B	A B	A B	A B	- -	- -	B B	A A	B B	A A	A B	A B	A B	A B	- -	- -
2113	1	27.375	212	B B	B B	B B	B B	B B	B B	B B	B B	B B	B B	- -	- -	B B	B B	B B	B B	B B	B B	B B	B B	- -	- -
9145	1	28.198	213	A A	A B	B B	A A	A A	A A	A B	A B	A B	A B	- -	- -	B B	A A	A B	A A	A B	A B	A B	A B	- -	- -
9151	1	28.198	214	A B	B B	B B	A B	B B	A B	B B	B B	B B	B B	- -	- -	B B	A A	B B	A A	B B	B B	B B	B B	- -	- -
81	1	28.268	215	A B	A B	B B	A B	A B	A B	A B	A B	A B	A B	- -	- -	B B	B B	B B	B B	B B	B B	B B	B B	- -	- -
2578	1	28.268	216	B B	B B	B B	B B	B B	B B	B B	B B	B B	B B	- -	- -	B B	B B	B B	B B	B B	B B	B B	B B	- -	- -
9165	1	28.318	217	B B	B B	B B	B B	B B	B B	B B	B B	B B	B B	- -	- -	B B	B B	B B	B B	A B	A B	A B	A B	- -	- -
9163	1	28.318	218	B B	A B	A A	A B	B B	B B	A B	A B	A B	A B	- -	- -	A A	A B	A B	A B	A B	A B	A B	A B	- -	- -
9162	1	28.318	219	B B	B B	B B	A B	B B	B B	B B	B B	B B	B B	- -	- -	B B	A B	B B	A B	B B	B B	B B	B B	- -	- -
2128	1	28.367	220	B B	A B	A A	A B	A B	B B	A B	A B	A B	A B	- -	- -	A A	A B	A A	A B	A B	A B	A B	A B	- -	- -
1589	1	28.367	221	A B	B B	B B	B B	A B	A B	B B	B B	B B	B B	- -	- -	B B	A B	A B	A B	A B	A B	A B	A B	- -	- -
9153	1	28.918	222	B B	B B	B B	A B	A B	B B	B B	B B	B B	B B	- -	- -	B B	A B	A B	A B	B B	B B	B B	B B	- -	- -
9154	1	28.918	223	A B	B B	B B	B B	B B	A B	B B	B B	B B	B B	- -	- -	B B	A B	B B	A B	B B	B B	B B	B B	- -	- -
9155	1	28.918	224	B B	B B	B B	B B	B B	B B	B B	B B	B B	B B	- -	- -	B B	B B	B B	B B	B B	B B	B B	B B	- -	- -
9156	1	28.918	225	A B	A B	B B	A B	A B	A B	A B	A B	A B	A B	- -	- -	B B	B B	B B	B B	A B	A B	A B	A B	- -	- -
9158	1	28.918	226	A B	A B	A A	A B	A B	A B	A B	A B	A B	A B	- -	- -	A A	A A	A A	A A	A B	A B	A B	A B	- -	- -
9159	1	28.918	227	B B	B B	B B	B B	B B	B B	B B	B B	B B	B B	- -	- -	B B	B B	B B	B B	B B	B B	B B	B B	- -	- -
551	1	28.918	228	A B	A B	A A	A B	A B	A B	A B	A B	A B	- -	- -	- -	A A	A A	A A	A A	A A	A A	A A	A A	- -	- -
9160	1	28.918	229	B B	B B	B B	B B	B B	B B	B B	B B	B B	B B	- -	- -	B B	B B	B B	B B	B B	B B	B B	B B	- -	- -
510	1	29.941	230	A B	B B	A B	A B	A B	A B	A B	A B	A B	A B	- -	- -	A A	A A	A A	A A	A A	A A	A A	A A	- -	- -
9177	1	30.202	231	A B	B B	A B	- -	A B	A B	A B	A B	A B	A B	- -	- -	A A	A A	A A	A A	A B	A B	A B	A B	- -	- -
9178	1	30.202	232	A B	A A	A B	A B	A B	A B	A B	A B	A B	A B	- -	- -	B B	B B	B B	B B	B B	B B	B B	B B	- -	- -
2856	1	30.202	233	A B	B B	A B	B B	A B	A B	A B	A B	A B	A B	- -	- -	A A	A B	A A	A B	A B	A B	A B	A B	- -	- -
9179	1	30.202	234	A A	A A	A A	A B	A A	A A	A A	A A	A A	A A	- -	- -	A A	A B	A A	A B	A A	A A	A A	A A	- -	- -
9180	1	30.202	235	A B	A A	A B	A A	A B	A B	A B	A B	A B	A B	- -	- -	B B	A B	B B	A B	B B	B B	B B	B B	- -	- -
9181	1	30.202	236	A B	A A	A B	- -	A B	A B	A B	A B	A B	A B	- -	- -	B B	A B	B B	A B	A B	A B	A B	A B	- -	- -
9182	1	30.202	237	A B	B B	A B	B B	B B	A B	A B	A B	A B	A B	- -	- -	A A	A B	A B	A B	A B	A B	A B	A B	- -	- -
9183	1	30.202	238	A B	A A	A B	A A	A B	A B	A B	A B	A B	A B	- -	- -	B B	A B	B B	A B	B B	B B	B B	B B	- -	- -
9185	1	30.202	239	A B	B B	A B	A B	A B	A B	A B	A B	A B	A B	- -	- -	A A	A A	A A	A A	A B	A B	A B	A B	- -	- -
9168	1	30.517	240	B B	A B	A A	B B	B B	B B	B B	B B	B B	B B	- -	- -	A A	B B	A B	B B	B B	B B	B B	B B	- -	- -
9174	1	30.517	241	A B	B B	B B	A B	A B	A B	A B	A B	A B	A B	- -	- -	B B	A A	A B	A A	A B	A B	A B	A B	- -	- -
9205	1	31.697	242	A A	A A	A A	A A	A A	A A	A A	A A	A A	A A	- -	- -	A A	A A	A A	A A	A B	A B	A B	A B	- -	- -
9204	1	31.697	243	A A	A A	A B	A A	A B	A B	A B	A B	A B	A B	- -	- -	B B	A B	B B	A B	B B	B B	B B	B B	- -	- -
98	1	31.697	244	A A	A A	A A	A A	A A	A A	A B	A B	A B	A B	- -	- -	A A	A A	A A	A A	A B	A B	A B	A B	- -	- -
9202	1	31.701	245	A A	A A	A B	A A	A B	A B	A B	A B	A B	A B	- -	- -	B B	A B	B B	A B	B B	B B	B B	B B	- -	- -
9199	1	31.719	246	B B	A B	A B	B B	B B	B B	B B	B B	B B	B B	- -	- -	B B	B B	B B	B B	B B	B B	B B	B B	- -	- -
15627	1	32.779	247	A B	B B	A B	A B	A B	B B	A B	A B	A B	A B	- -	- -	A A	A B	A A	A B	A B	A B	A B	A B	- -	- -
15626	1	32.779	248	A A	A A	A A	A A	A A	A A	A A	A A	A A	A A	- -	- -	A B	A A	A B	A A	A A	A A	A A	A A	- -	- -
15624	1	32.779	249	B B	B B	B B	B B	B B	B B	B B	B B	B B	B B	- -	- -	B B	B B	B B	B B	B B	B B	B B	B B	- -	- -
1664	1	34.098	250	B B	A B	A B	A B	B B	A A	B B	B B	B B	B B	- -	- -	B B	A B	B B	A B	B B	B B	B B	B B	- -	- -
15620	1	34.458	251	B B	B B	B B	B B	B B	B B	B B	B B	B B	B B	- -	- -	A B	A B	A B	A B	B B	B B	B B	B B	- -	- -
15618	1	34.484	252	A A	A B	A B	A B	A A	B B	A A	A A	A A	A A	- -	- -	A A	A B	A A	A B	A A	A A	A A	A A	- -	- -
9194	1	35.072	253	A A	A B	A B	A B	A A	B B	A A	A A	A A	A A	- -	- -	A A	A B	A A	A B	A B	A B	A B	A B	- -	- -
1332	1	35.072	254	A B	B B	B B	B B	B B	B B	B B	B B	B B	B B	- -	- -	A B	B B	A B	B B	B B	B B	B B	B B	- -	- -
9189	1	35.072	255	A A	A A	A B	A A	A B	A A	A B	A B	A B	A B	- -	- -	A B	A A	A B	A A	A B	A B	A B	A B	- -	- -
9187	1	35.072	256	A B	B B	A B	B B	A B	B B	A B	A B	A B	A B	- -	- -	A A	A B	A A	A B	A A	A A	A A	A A	- -	- -
529	1	35.083	257	B B	B B	B B	B B	B B	B B	B B	B B	B B	B B	- -	- -	B B	B B	B B	B B	B B	B B	B B	B B	- -	- -
919	1	35.157	258	- -	B B	A B	B B	A B	B B	A B	A B	A B	A B	- -	- -	A A	A B	A A	A B	A B	A B	A B	A B	- -	- -
2859	1	35.162	259	A B	B B	A B	B B	- -	B B	A B	A B	A B	A B	- -	- -	A A	A B	A A	A B	A A	A A	A A	A A	- -	- -
9224	1	35.625	260	A A	A A	A A	A A	A B	A A	A A	A A	A A	A A	- -	- -	A A	A A	A B	A A	A A	A A	A A	A A	- -	- -
9225	1	35.625	261	B B	B B	A B	A B	A B	A B	A B	A B	A B	A B	- -	- -	A A	A A	A B	A A	A B	A B	A B	A B	- -	- -
9226	1	35.625	262	B B	B B	A B	A B	A B	A B	A B	A B	A B	A B	- -	- -	A A	A A	A A	A A	A A	A A	A A	A A	- -	- -
1627	1	35.625	263	A B	A B	A B	A A	A A	A B	A A	A A	A A	A A	- -	- -	A A	A A	A A	A A	A B	A B	A B	A B	- -	- -
9228	1	35.625	264	B B	B B	B B	B B	B B	B B	B B	B B	B B	B B	- -	- -	B B	A B	B B	A B	B B	B B	B B	B B	- -	- -
9230	1	37.7	265	A A	A A	A B	A A	A A	A A	A A	A A	A A	A A	- -	- -	B B	A A	A A	A A	A A	A A	A A	A A	- -	- -
9232	1	37.7	266	A B	A A	A A	A A	A A	A A	A A	A A	A A	- -	- -	- -	A A	A B	A B	A B	A A	A A	A A	A A	- -	- -
9233	1	37.7	267	A B	A B	A B	A A	A B	A A	A B	A B	A B	A B	- -	- -	B B	A A	A A	A A	A B	A B	A B	A B	- -	- -
9234	1	37.7	268	A A	A A	A A	A B	A A	A B	A B	A B	A B	A B	- -	- -	A A	A B	A A	A B	A B	A B	A B	A B	- -	- -
9235	1	37.7	269	A B	B B	B B	A B	A B	A B	A B	A B	A B	A B	- -	- -	B B	A A	A A	A A	A B	A B	A B	A B	- -	- -
9236	1	37.7	270	- -	B B	B B	B B	A B	B B	B B	B B	B B	B B	- -	- -	B B	A B	A A	A B	B B	B B	B B	B B	- -	- -
2346	1	38.781	271	A B	A A	A A	A B	A B	A B	A B	A B	A B	A B	- -	- -	A A	B B	B B	B B	A B	A B	A B	A B	- -	- -
6914	1	39.93	272	A B	A B	B B	A B	A A	A B	A A	A A	A A	A B	- -	- -	B B	A A	A A	A A	A A	A A	A A	A A	- -	- -
15640	1	40.426	273	A A	A A	A A	A A	A B	A A	A A	A A	A A	A A	- -	- -	A A	A B	B B	A B	- -	- -	- -	- -	- -	- -
9262	1	40.482	274	B B	A B	A A	A B	B B	A B	B B	B B	B B	A B	- -	- -	A A	B B	B B	B B	B B	B B	B B	B B	- -	- -
2915	1	40.5	275	A B	B B	B B	A B	A B	A B	A B	A B	A B	A B	- -	- -	B B	A A	A A	A A	A B	A B	A B	A B	- -	- -
194	1	40.5	276	A B	A A	A A	A B	A A	A B	A B	A B	A B	A B	- -	- -	A A	B B	A A	B B	A B	A B	A B	A B	- -	- -
3251	1	40.5	277	A A	A A	A A	A A	A B	A A	A A	A A	A A	A A	- -	- -	A A	A A	B B	A A	A A	A A	A A	A A	- -	- -
9265	1	42.111	278	A B	A A	A A	A B	A B	A B	A B	A B	A B	A B	- -	- -	A A	B B	B B	B B	A B	A B	A B	A B	- -	- -
9266	1	42.111	279	A B	A A	A A	A B	A B	A B	A B	A B	A B	A B	- -	- -	A A	B B	B B	B B	B B	B B	B B	B B	- -	- -
9267	1	42.111	280	A A	A A	A A	A A	A A	A A	A A	A A	A A	A A	- -	- -	A A	A A	A A	A A	A B	A B	A B	A B	- -	- -
9268	1	42.111	281	B B	A B	A A	A B	B B	A B	B B	B B	B B	A B	- -	- -	A A	B B	B B	B B	B B	B B	B B	B B	- -	- -
9269	1	42.111	282	B B	B B	B B	B B	B B	B B	B B	B B	B B	B B	- -	- -	B B	B B	B B	B B	B B	B B	B B	B B	- -	- -
9272	1	42.111	283	A B	A A	A A	A A	A A	A A	A A	A A	A A	A A	- -	- -	A A	A A	A B	A A	A A	A A	A A	A A	- -	- -
59	1	42.336	284	A B	B B	B B	B B	B B	B B	B B	B B	B B	B B	- -	- -	B B	B B	A B	B B	B B	B B	B B	B B	- -	- -
9273	1	43.283	285	A B	A A	A A	A B	A B	A B	A A	A A	A A	A A	- -	- -	A A	B B	B B	B B	A A	A A	A A	A A	- -	- -
9274	1	43.283	286	A A	A A	A A	A B	A B	A B	A A	A A	A A	A A	- -	- -	A A	A B	A B	A B	A A	A A	A A	A A	- -	- -
9275	1	43.283	287	A B	A A	A A	A B	A B	A B	A A	A A	A A	A A	- -	- -	A A	B B	B B	B B	A B	A B	A B	A B	- -	- -
9276	1	43.283	288	B B	A B	A A	A B	B B	A B	A B	A B	A B	- -	- -	- -	A A	B B	B B	B B	A B	A B	A B	A B	- -	- -
9277	1	43.283	289	A B	A A	A A	A A	A A	A A	A A	A A	A A	A A	- -	- -	A A	A B	A B	A B	A A	A A	A A	A A	- -	- -
9278	1	43.283	290	A B	B B	B B	B B	B B	B B	B B	B B	B B	B B	- -	- -	B B	A B	A B	A B	B B	B B	B B	B B	- -	- -
990	1	43.283	291	A A	A A	A A	A B	A A	A B	A A	A A	A A	A A	- -	- -	A A	A B	A A	A B	A A	A A	A A	A A	- -	- -
9279	1	43.283	292	A A	A A	A A	A B	A A	A B	A A	A A	A A	A A	- -	- -	A A	A B	A A	A B	A A	A A	A A	A A	- -	- -
9280	1	43.283	293	B B	B B	B B	B B	A B	B B	B B	B B	B B	B B	- -	- -	B B	B B	A B	B B	B B	B B	B B	B B	- -	- -
2625	1	43.283	294	B B	A B	A A	A B	B B	A B	A B	A B	A B	- -	- -	- -	A A	B B	B B	B B	A B	A B	A B	A B	- -	- -
9283	1	43.283	295	A A	A A	A A	A B	A A	A B	A A	A A	A A	A A	- -	- -	A A	B B	A A	B B	A A	A A	A A	A A	- -	- -
17114	1	43.371	296	B B	B B	B B	B B	B B	B B	B B	B B	B B	B B	- -	- -	B B	B B	B B	B B	B B	B B	B B	B B	- -	- -
991	1	43.472	297	A B	A B	A A	A A	A B	A A	A B	A B	A B	A A	- -	- -	A A	A A	A A	A A	A B	A B	A B	A B	- -	- -
9284	1	44.063	298	A B	B B	B B	B B	B B	B B	B B	B B	B B	B B	- -	- -	B B	B B	B B	B B	B B	B B	B B	B B	- -	- -
9285	1	44.063	299	B B	A B	A A	A B	A B	A B	A B	A B	A B	A A	- -	- -	A A	B B	A B	B B	A A	A A	A A	A A	- -	- -
9286	1	44.063	300	A B	A A	A A	A A	A A	A A	A A	A A	A A	A A	- -	- -	A A	A A	A A	A A	A A	A A	A A	A A	- -	- -
995	1	44.063	301	A A	A A	A A	A B	A A	A B	A A	A A	A A	A A	- -	- -	A A	B B	A B	B B	A A	A A	A A	A A	- -	- -
9287	1	44.063	302	B B	A B	A A	A B	A B	A B	A B	A B	A B	- -	- -	- -	A A	B B	A B	B B	A B	A B	A B	A B	- -	- -
9288	1	44.063	303	- -	A A	A A	A B	A A	A B	A A	A A	A A	A A	- -	- -	A A	B B	A B	B B	A A	A A	A A	A A	- -	- -
9289	1	44.063	304	A B	A A	A A	A A	A A	A A	A A	A A	A A	A A	- -	- -	A A	A A	A A	A A	A B	A B	A B	A B	- -	- -
9290	1	44.063	305	B B	B B	B B	B B	B B	B B	B B	B B	B B	B B	- -	- -	B B	B B	B B	B B	B B	B B	B B	B B	- -	- -
9292	1	44.063	306	A A	A A	A A	A A	A A	A A	A A	A A	A A	A A	- -	- -	A A	A A	A A	A A	A A	A A	A A	A A	- -	- -
9293	1	44.063	307	A B	A A	A A	A B	A A	A B	A A	A A	A A	A A	- -	- -	A A	B B	- -	B B	A B	A B	A B	A B	- -	- -
997	1	44.392	308	A A	A A	A A	A B	A A	A B	A A	A A	A A	A A	- -	- -	A A	B B	A B	B B	A A	A A	A A	A A	- -	- -
374	1	44.392	309	A B	A A	A A	A B	A A	A B	A A	A A	A A	A A	- -	- -	A A	B B	A B	B B	A B	A B	A B	A B	- -	- -
15652	1	44.733	310	A B	B B	B B	B B	B B	B B	B B	B B	B B	- -	- -	- -	B B	B B	B B	B B	B B	B B	B B	B B	- -	- -
15653	1	44.733	311	A A	A A	A A	A A	A A	A A	A A	A A	A A	A A	- -	- -	A A	A A	A A	A A	A B	A B	A B	A B	- -	- -
15657	1	45.643	312	B B	B B	B B	B B	B B	B B	B B	B B	B B	B B	- -	- -	B B	B B	B B	B B	B B	B B	B B	B B	- -	- -
15656	1	45.643	313	A B	B B	B B	A B	B B	A B	B B	B B	B B	B B	- -	- -	B B	A A	A B	A A	B B	B B	B B	B B	- -	- -
9303	1	45.791	314	A B	B B	B B	A B	B B	A B	B B	B B	B B	B B	- -	- -	B B	A A	A B	A A	B B	B B	B B	B B	- -	- -
9301	1	45.791	315	A B	A A	A A	A B	A A	A B	A A	A A	A A	A A	- -	- -	A A	B B	A B	B B	A B	A B	A B	A B	- -	- -
9300	1	45.791	316	B B	A B	A A	A B	A B	A B	A B	A B	A B	- -	- -	- -	A A	B B	A B	B B	A B	A B	A B	A B	- -	- -
9299	1	45.791	317	A B	A B	A A	A A	A B	A A	A B	A B	A B	A A	- -	- -	A A	A A	A A	A A	A B	A B	A B	A B	- -	- -
9298	1	45.791	318	A A	A B	B B	A B	A B	A B	A B	A B	A B	B B	- -	- -	B B	A A	A B	A A	B B	B B	B B	B B	- -	- -
9328	1	46.728	319	A B	A B	B B	B B	A B	B B	A B	A B	A B	B B	- -	- -	B B	B B	B B	B B	B B	B B	B B	B B	- -	- -
9327	1	46.728	320	A A	A B	B B	A B	A B	A B	A B	A B	A B	- -	- -	- -	B B	A A	A B	A A	B B	B B	B B	B B	- -	- -
9322	1	46.728	321	A A	A B	B B	A B	A B	A B	A B	A B	A B	B B	- -	- -	B B	A A	A B	A A	A B	A B	A B	A B	- -	- -
9321	1	46.728	322	A B	B B	B B	A B	B B	A B	B B	B B	B B	B B	- -	- -	B B	A A	A B	A A	A B	A B	A B	A B	- -	- -
9320	1	46.728	323	A B	B B	B B	A B	B B	A B	B B	B B	B B	B B	- -	- -	B B	A A	A B	A A	B B	B B	B B	B B	- -	- -
9319	1	46.728	324	A A	A A	A A	A A	A A	A A	A A	A A	A A	A A	- -	- -	A A	A A	A A	A A	A B	A B	A B	A B	- -	- -
9318	1	46.728	325	A B	A A	A A	A B	A A	A B	A A	A A	A A	A A	- -	- -	A A	B B	A B	B B	A B	A B	A B	A B	- -	- -
2256	1	46.884	326	B B	B B	B B	B B	B B	B B	B B	B B	B B	B B	- -	- -	B B	B B	B B	B B	B B	B B	B B	B B	- -	- -
3375	1	46.884	327	A A	A A	A A	A A	A A	A A	A A	A A	A A	A A	- -	- -	A A	A A	A A	A A	A B	A B	A B	A B	- -	- -
2950	1	46.884	328	A A	A B	B B	A B	A B	A B	A B	A B	A B	- -	- -	- -	B B	A A	A B	A A	A B	A B	A B	A B	- -	- -
9341	1	48.08	329	A B	A B	A B	A B	B B	A B	B B	B B	A B	A B	- -	- -	B B	A B	A B	A B	A B	A B	A B	A B	- -	- -
9342	1	48.08	330	A B	A B	A B	A B	B B	A B	B B	B B	A B	A B	- -	- -	B B	A B	A B	A B	A B	A B	A B	A B	- -	- -
9343	1	48.08	331	B B	B B	B B	B B	B B	B B	B B	B B	B B	B B	- -	- -	B B	B B	B B	B B	B B	B B	B B	B B	- -	- -
704	1	48.287	332	A B	A B	A B	A B	A A	A B	A A	A A	A A	A B	- -	- -	A A	A B	A B	A B	A A	A A	A A	A A	- -	- -
9347	1	48.538	333	A B	A B	A B	A B	B B	A B	B B	B B	A B	A B	- -	- -	B B	A B	A B	A B	A B	A B	A B	A B	- -	- -
210	1	48.538	334	A B	A B	A B	A B	B B	A B	B B	B B	B B	A B	- -	- -	B B	A B	A B	A B	B B	B B	B B	B B	- -	- -
9348	1	48.538	335	A A	A A	A A	A A	A A	A A	A A	A A	A B	A A	- -	- -	A A	A A	A A	A A	A B	A B	A B	A B	- -	- -
9349	1	48.538	336	A B	A B	A B	A B	A A	A B	A A	A A	A A	A B	- -	- -	A A	A B	A B	A B	A A	A A	A A	A A	- -	- -
9350	1	48.538	337	A B	A B	A B	A B	B B	A B	B B	B B	B B	A B	- -	- -	B B	A B	A B	A B	B B	B B	B B	B B	- -	- -
9351	1	48.538	338	A A	A A	A A	A A	A A	A A	A A	A A	A B	A A	- -	- -	A A	A A	A A	A A	A B	A B	A B	A B	- -	- -
9358	1	50.226	339	A B	A B	A B	A B	B B	A B	B B	B B	B B	A B	- -	- -	B B	B B	B B	B B	B B	B B	B B	B B	- -	- -
9359	1	50.226	340	A A	A A	A A	A A	A A	A A	A A	A A	A B	A A	- -	- -	A A	A A	A A	A A	A B	A B	A B	A B	- -	- -
9360	1	50.226	341	A B	A B	A B	A B	A A	A B	A A	A A	A B	A B	- -	- -	A A	A A	A A	A A	A B	A B	A B	A B	- -	- -
592	1	50.713	342	B B	B B	B B	B B	B B	B B	B B	B B	A B	B B	- -	- -	B B	B B	B B	B B	A B	A B	A B	A B	- -	- -
9367	1	50.713	343	B B	B B	B B	B B	B B	B B	B B	B B	A B	B B	- -	- -	B B	B B	B B	B B	A B	A B	A B	A B	- -	- -
2284	1	50.713	344	A B	A B	A B	A B	A A	A B	A A	A A	A B	A B	- -	- -	A A	A A	A A	A A	A B	A B	A B	A B	- -	- -
9371	1	50.961	345	A A	A A	A A	A A	A A	A A	A A	A A	A A	A A	- -	- -	A A	A A	A A	A A	A A	A A	A A	A A	- -	- -
2285	1	50.961	346	A B	A B	A B	A B	A A	A B	A A	A A	A B	A B	- -	- -	A A	A A	A A	A A	A B	A B	A B	A B	- -	- -
9373	1	50.961	347	B B	B B	B B	B B	B B	B B	B B	B B	B B	B B	- -	- -	B B	B B	B B	B B	B B	B B	B B	B B	- -	- -
9374	1	50.961	348	B B	B B	B B	B B	B B	B B	B B	B B	B B	B B	- -	- -	B B	B B	B B	B B	B B	B B	B B	B B	- -	- -
1051	1	51.279	349	A B	A B	A B	A B	B B	A B	B B	B B	A B	A B	- -	- -	B B	B B	B B	B B	A B	A B	A B	A B	- -	- -
1737	1	51.279	350	A B	A B	A B	A B	A A	A B	A A	A A	A B	A B	- -	- -	A A	A A	A A	A A	A B	A B	A B	A B	- -	- -
9376	1	51.343	351	A B	A B	A B	A B	B B	A B	B B	B B	A B	A B	- -	- -	B B	B B	B B	B B	A B	A B	A B	A B	- -	- -
1387	1	51.343	352	B B	B B	B B	B B	B B	B B	B B	B B	B B	B B	- -	- -	B B	B B	B B	B B	B B	B B	B B	B B	- -	- -
9379	1	51.343	353	B B	B B	B B	B B	B B	B B	B B	B B	B B	B B	- -	- -	B B	B B	B B	B B	B B	B B	B B	B B	- -	- -
9380	1	51.343	354	B B	B B	B B	B B	B B	B B	B B	B B	B B	B B	- -	- -	B B	B B	B B	B B	B B	B B	B B	B B	- -	- -
1739	1	51.608	355	B B	B B	A B	B B	B B	B B	A B	A B	B B	A B	- -	- -	A A	B B	B B	B B	A B	A B	A B	A B	- -	- -
570	1	52.029	356	A A	A A	A B	A A	A A	A A	A B	A B	A A	A B	- -	- -	B B	A A	A A	A A	A B	A B	A B	A B	- -	- -
2640	1	52.128	357	B B	B B	A B	B B	B B	B B	A B	A B	B B	A B	- -	- -	A A	B B	B B	B B	A B	A B	A B	A B	- -	- -
1744	1	52.977	358	B B	B B	A B	B B	B B	B B	A B	A B	B B	A B	- -	- -	A A	B B	B B	B B	A B	A B	A B	A B	- -	- -
9383	1	52.977	359	A A	A A	A B	A A	A A	A A	A B	A B	A A	A B	- -	- -	B B	A A	A A	A A	A B	A B	A B	A B	- -	- -
9384	1	52.977	360	A A	A A	A B	A A	A A	A A	A B	A B	A A	A B	- -	- -	B B	A A	A A	A A	A B	A B	A B	A B	- -	- -
2292	1	52.977	361	A B	A B	B B	A B	A A	A B	A B	A B	A B	B B	- -	- -	B B	A A	A A	A A	B B	B B	B B	B B	- -	- -
9411	1	53.92	362	A A	A A	A B	A A	A A	A A	A B	A B	A A	A B	- -	- -	B B	A A	A A	A A	A B	A B	A B	A B	- -	- -
9412	1	53.92	363	A A	A A	A A	A A	A A	A A	A A	A A	A A	A A	- -	- -	A A	A A	A A	A A	A A	A A	A A	A A	- -	- -
9415	1	53.92	364	B B	B B	A B	B B	B B	B B	A B	A B	B B	A B	- -	- -	A A	B B	B B	B B	A B	A B	A B	A B	- -	- -
15660	1	55.372	365	B B	B B	B B	B B	A B	B B	B B	B B	B B	B B	- -	- -	B B	B B	A B	B B	B B	B B	B B	B B	- -	- -
15661	1	55.375	366	B B	B B	B B	B B	A B	B B	B B	B B	B B	B B	- -	- -	B B	B B	A B	B B	B B	B B	B B	B B	- -	- -
15662	1	55.375	367	A B	A A	A B	A B	A B	A B	A B	A B	A A	A B	- -	- -	B B	B B	B B	B B	A B	A B	A B	A B	- -	- -
15665	1	55.375	368	B B	B B	A B	B B	A B	B B	A B	A B	B B	A B	- -	- -	A A	B B	A B	B B	A B	A B	A B	A B	- -	- -
15666	1	55.375	369	A A	A A	A A	A A	A B	A A	A A	A A	A A	A A	- -	- -	A A	A A	A B	A A	A A	A A	A A	A A	- -	- -
9417	1	55.911	370	A B	A A	A A	A B	A A	A B	A A	A A	A B	A A	- -	- -	A A	B B	A B	B B	A B	A B	A B	A B	- -	- -
9418	1	55.911	371	B B	B B	B B	B B	A B	B B	B B	B B	B B	B B	- -	- -	B B	B B	A B	B B	B B	B B	B B	B B	- -	- -
9419	1	55.911	372	A A	A A	A A	A A	A B	A A	A A	A A	A A	A A	- -	- -	A A	A A	A B	A A	A A	A A	A A	A A	- -	- -
9420	1	55.911	373	B B	B B	B B	B B	B B	B B	B B	B B	B B	B B	- -	- -	B B	B B	B B	B B	B B	B B	B B	B B	- -	- -
9421	1	55.911	374	A A	A A	A A	A A	A B	A A	A A	A A	A A	A A	- -	- -	A A	A A	A B	A A	A A	A A	A A	A A	- -	- -
3018	1	56.19	375	B B	B B	B B	B B	A B	B B	B B	B B	B B	B B	- -	- -	B B	B B	A B	B B	B B	B B	B B	B B	- -	- -
3019	1	56.198	376	A A	A A	A A	A A	A B	A A	A A	A A	A A	A A	- -	- -	A A	A A	A B	A A	A A	A A	A A	A A	- -	- -
1084	1	56.214	377	A B	A B	A A	A A	A B	A A	A B	A B	A B	A A	- -	- -	A A	A B	A A	A B	A A	A A	A A	A A	- -	- -
1780	1	56.367	378	A B	A B	B B	B B	A B	B B	A B	A B	A B	B B	- -	- -	B B	A B	B B	A B	B B	B B	B B	B B	- -	- -
9424	1	56.367	379	A B	A B	B B	B B	A B	B B	A B	A B	A B	B B	- -	- -	B B	A B	B B	A B	B B	B B	B B	B B	- -	- -
9425	1	56.367	380	A A	A A	A A	A A	A A	A A	A A	A A	A A	A A	- -	- -	A A	A A	A A	A A	A A	A A	A A	A A	- -	- -
9426	1	56.367	381	B B	B B	B B	B B	B B	B B	B B	B B	B B	B B	- -	- -	B B	B B	B B	B B	B B	B B	B B	B B	- -	- -
9427	1	56.367	382	A A	A A	A A	A A	A A	A A	A A	A A	A A	A A	- -	- -	A A	A A	A A	A A	A A	A A	A A	A A	- -	- -
516	1	56.367	383	A B	A A	A A	A B	A B	A B	A A	A A	A A	A A	- -	- -	A A	A B	B B	A B	A A	A A	A A	A A	- -	- -
723	1	56.567	384	A B	A B	A A	A A	- -	A A	A A	A B	A B	A A	- -	- -	A A	A B	A B	A B	A A	A A	A A	A A	- -	- -
9429	1	58.223	385	A A	A A	A A	A A	A A	A A	A A	A A	A A	A A	- -	- -	A A	A A	A A	A A	A A	A A	A A	A A	- -	- -
9431	1	59.911	386	A A	A A	A A	A A	A B	A A	A A	A A	A A	A A	- -	- -	A A	A A	A B	A A	A A	A A	A A	A A	- -	- -
9433	1	59.911	387	A B	B B	A B	A B	B B	A B	A B	A B	A B	A B	- -	- -	A A	A A	A B	A A	A A	A A	A A	A A	- -	- -
9434	1	59.911	388	B B	B B	B B	B B	B B	B B	B B	B B	B B	B B	- -	- -	B B	B B	B B	B B	B B	B B	B B	B B	- -	- -
1094	1	59.911	389	A B	A B	A A	A A	B B	A A	A A	A B	A B	A A	- -	- -	A A	A A	A B	A A	A A	A A	A A	A A	- -	- -
9435	1	59.911	390	A B	A B	B B	B B	A A	B B	B B	A B	A B	B B	- -	- -	B B	B B	A B	B B	B B	B B	B B	B B	- -	- -
9436	1	59.911	391	B B	B B	B B	B B	A B	B B	B B	B B	B B	B B	- -	- -	B B	B B	A B	B B	B B	B B	B B	B B	- -	- -
3027	1	59.911	392	A A	A A	A A	A A	A B	A A	A A	A A	A A	A A	- -	- -	A A	A A	A B	A A	A A	A A	A A	A A	- -	- -
1789	1	59.911	393	B B	B B	B B	B B	A B	B B	B B	B B	B B	B B	- -	- -	B B	B B	A B	B B	B B	B B	B B	B B	- -	- -
1790	1	59.911	394	A B	A B	B B	A B	A A	B B	B B	A B	A B	B B	- -	- -	B B	A B	A B	A B	B B	B B	B B	B B	- -	- -
9437	1	59.992	395	A A	A A	A A	A A	A A	A B	A A	A A	A A	A A	- -	- -	A A	A B	A A	A B	A A	A A	A A	A A	- -	- -
9439	1	59.992	396	A A	A A	A A	A A	A B	A A	A A	A A	A A	A A	- -	- -	A A	A A	A B	A A	A A	A A	A A	A A	- -	- -
9443	1	59.992	397	A B	B B	B B	B B	B B	B B	B B	B B	A B	B B	- -	- -	B B	B B	A B	B B	A B	A B	A B	A B	- -	- -
170	1	60.514	398	B B	B B	B B	B B	A B	A B	B B	B B	B B	B B	- -	- -	B B	A B	A B	A B	B B	B B	B B	B B	- -	- -
15668	1	61.087	399	B B	B B	B B	B B	A B	A B	B B	B B	B B	B B	- -	- -	B B	A B	A B	A B	B B	B B	B B	B B	- -	- -
15671	1	61.087	400	A B	A A	A A	A A	A A	A A	A A	A A	A B	A A	- -	- -	A A	A A	A B	A A	A B	A B	A B	A B	- -	- -
15672	1	61.087	401	A A	A A	A A	A A	A B	A A	A A	A A	A A	A A	- -	- -	A A	A A	A B	A A	A A	A A	A A	A A	- -	- -
15673	1	61.087	402	A A	A A	A A	A A	A A	A B	A A	A A	A A	A A	- -	- -	A A	A B	A A	A B	A A	A A	A A	A A	- -	- -
17274	1	61.231	403	A A	A A	A A	A A	A B	A A	A A	A A	A A	A A	- -	- -	A A	A A	A B	A A	A A	A A	A A	A A	- -	- -
17276	1	61.231	404	A B	B B	B B	B B	B B	B B	B B	B B	A B	B B	- -	- -	B B	B B	A B	B B	A B	A B	A B	A B	- -	- -
17277	1	61.231	405	B B	B B	B B	B B	B B	A B	B B	B B	B B	B B	- -	- -	B B	A B	B B	A B	B B	B B	B B	B B	- -	- -
17281	1	61.231	406	A A	A A	A A	A A	A B	A A	A A	A A	A A	A A	- -	- -	A A	A A	A B	A A	A A	A A	A A	A A	- -	- -
9446	1	61.334	407	A B	A B	A A	A A	A B	A A	A A	A B	A B	A A	- -	- -	A A	A A	A A	A A	A A	A A	A A	A A	- -	- -
9447	1	61.334	408	A B	A B	A A	A A	A B	A A	A A	A B	A B	A A	- -	- -	A A	A A	A A	A A	A A	A A	A A	A A	- -	- -
9448	1	61.335	409	B B	B B	B B	B B	B B	B B	B B	B B	B B	B B	- -	- -	B B	B B	B B	B B	B B	B B	B B	B B	- -	- -
481	1	61.345	410	A B	A B	B B	A B	A A	B B	B B	A B	A B	B B	- -	- -	A B	A B	A B	A B	B B	B B	B B	B B	- -	- -
3031	1	61.384	411	A B	B B	A B	A B	B B	A B	A B	A B	A B	A B	- -	- -	A A	A A	A B	A A	A A	A A	A A	A A	- -	- -
9450	1	61.92	412	A B	A A	A A	A B	A A	A A	A A	A A	A B	A A	- -	- -	A A	A B	A B	A B	A B	A B	A B	A B	- -	- -
3033	1	61.92	413	A B	B B	B B	A B	B B	A B	B B	B B	A B	B B	- -	- -	A B	A A	A B	A A	A B	A B	A B	A B	- -	- -
2343	1	61.92	414	B B	B B	B B	B B	A B	B B	B B	B B	B B	B B	- -	- -	B B	B B	- -	B B	B B	B B	B B	B B	- -	- -
2344	1	61.92	415	B B	A B	A A	A B	B B	A B	A A	A B	B B	- -	- -	- -	A B	B B	B B	B B	A B	A B	A B	A B	- -	- -
15676	1	62.469	416	B B	B B	B B	B B	B B	A B	B B	B B	B B	B B	- -	- -	A B	A B	B B	A B	B B	B B	B B	B B	- -	- -
15679	1	62.469	417	A B	A B	A B	A B	A A	A B	A B	A A	A B	A B	- -	- -	A A	A A	A B	A A	A B	A B	A B	A B	- -	- -
15680	1	62.469	418	A A	A A	A A	A A	A A	A B	A A	A A	A A	A A	- -	- -	A B	A B	A A	A B	A A	A A	A A	A A	- -	- -
15681	1	62.469	419	A B	A B	B B	B B	A B	B B	B B	A B	A B	B B	- -	- -	B B	B B	B B	B B	B B	B B	B B	B B	- -	- -
15682	1	62.469	420	A A	A A	A A	A B	A B	A A	A A	A A	A A	A A	- -	- -	A A	A B	A B	A B	A A	A A	A A	A A	- -	- -
15683	1	62.469	421	B B	B B	B B	B B	B B	B B	B B	B B	B B	B B	- -	- -	B B	B B	B B	B B	B B	B B	B B	B B	- -	- -
1408	1	63.009	422	B B	B B	B B	B B	A B	B B	B B	B B	B B	B B	- -	- -	B B	B B	A B	B B	B B	B B	B B	B B	- -	- -
9453	1	63.009	423	B B	B B	B B	B B	A B	B B	B B	B B	B B	B B	- -	- -	B B	B B	A B	B B	B B	B B	B B	B B	- -	- -
9454	1	63.009	424	A A	A A	A A	A A	A A	A A	A A	A A	A A	A A	- -	- -	A A	A A	A A	A A	A A	A A	A A	A A	- -	- -
9455	1	63.009	425	B B	B B	B B	B B	B B	B B	B B	B B	B B	B B	- -	- -	B B	B B	B B	B B	B B	B B	B B	B B	- -	- -
15684	1	63.009	426	A A	A A	A A	A A	A B	A A	A A	A A	A A	A A	- -	- -	A A	A A	A B	A A	A A	A A	A A	A A	- -	- -
15685	1	63.009	427	A A	A A	A A	A A	A A	A A	A A	A A	A A	A A	- -	- -	A A	A A	A A	A A	A A	A A	A A	A A	- -	- -
15686	1	63.009	428	A A	A A	A A	A A	A A	A A	A A	A A	A A	A A	- -	- -	A A	A A	A A	A A	A A	A A	A A	A A	- -	- -
15689	2	0	429	A A	A A	A A	A B	A A	A A	A B	A A	A A	A A	- -	- -	A A	A B	A B	A B	A B	A B	A B	A B	- -	- -
9464	2	0.574	430	A A	A B	A B	B B	A A	A A	A B	A B	- -	A B	- -	- -	A B	A B	A B	A B	B B	B B	B B	B B	- -	- -
9465	2	0.574	431	B B	A B	A B	A B	B B	B B	B B	A B	A A	A B	- -	- -	A B	B B	B B	B B	A B	A B	A B	A B	- -	- -
9466	2	0.574	432	A A	A B	A B	A B	A A	A A	A A	A B	B B	A B	- -	- -	A B	A A	A A	A A	A B	A B	A B	A B	- -	- -
17294	2	0.907	433	B B	A B	A B	A B	B B	B B	B B	A B	A A	A B	- -	- -	A B	B B	B B	B B	A B	A B	A B	A B	- -	- -
2746	2	1.196	434	A A	A A	- -	A A	A A	A A	A A	A A	A A	A A	- -	- -	A B	A A	A A	A A	A A	A A	A A	A A	- -	- -
2747	2	1.196	435	A A	A A	A B	A A	A A	A A	A A	A A	A A	A A	- -	- -	A B	A A	A A	A A	A A	A A	A A	A A	- -	- -
1500	2	1.196	436	B B	B B	B B	A B	B B	B B	A B	B B	B B	B B	- -	- -	B B	A B	A B	A B	A B	A B	A B	A B	- -	- -
805	2	1.196	437	A A	A A	A A	A B	A A	A B	A B	A A	A A	A A	- -	- -	A B	B B	A B	B B	A B	A B	A B	A B	- -	- -
9469	2	1.352	438	B B	A B	B B	A B	B B	B B	B B	A B	A A	A B	- -	- -	B B	B B	B B	B B	A B	A B	A B	A B	- -	- -
9470	2	1.352	439	A A	A B	A B	A B	A A	A A	A A	A B	B B	A B	- -	- -	A B	A A	A A	A A	A B	A B	A B	A B	- -	- -
3204	2	1.352	440	A A	A A	A A	A A	A A	A A	A A	A A	A A	A A	- -	- -	A A	A A	A A	A A	A A	A A	A A	A A	- -	- -
9472	2	1.352	441	A A	A B	A B	A B	A A	A A	A A	A B	B B	A B	- -	- -	A B	A A	A A	A A	A B	A B	A B	A B	- -	- -
1507	2	1.352	442	B B	A B	A B	A B	B B	B B	B B	A B	A A	A B	- -	- -	A B	B B	B B	B B	A B	A B	A B	A B	- -	- -
264	2	1.352	443	A A	A B	A B	A B	A A	A A	A A	A B	- -	A B	- -	- -	A B	A A	A A	A A	A B	A B	A B	A B	- -	- -
9475	2	1.352	444	B B	A B	A B	A B	B B	B B	B B	A B	A A	A B	- -	- -	A B	B B	B B	B B	A B	A B	A B	A B	- -	- -
9476	2	1.352	445	B B	B B	B B	A B	B B	B B	A B	B B	B B	B B	- -	- -	B B	A B	A B	A B	A B	A B	A B	A B	- -	- -
2031	2	1.352	446	B B	B B	B B	A B	B B	A B	A B	B B	B B	B B	- -	- -	A B	A A	A B	A A	A B	A B	A B	A B	- -	- -
2033	2	1.352	447	B B	A B	A B	A B	B B	B B	B B	A B	A A	A B	- -	- -	A B	B B	B B	B B	A B	A B	A B	A B	- -	- -
9478	2	2.443	448	A A	A A	A A	A B	A A	A B	A B	A A	A A	A A	- -	- -	A B	B B	A B	B B	A B	A B	A B	A B	- -	- -
9480	2	2.443	449	A A	A B	A B	A B	A A	A A	A A	A B	B B	A B	- -	- -	A B	A A	A A	A A	A B	A B	A B	A B	- -	- -
9481	2	2.443	450	A A	A B	A B	A B	A A	A A	A A	A B	B B	A B	- -	- -	A B	A A	A A	A A	A B	A B	A B	A B	- -	- -
9482	2	2.443	451	B B	A B	A B	A B	B B	B B	B B	A B	A A	A B	- -	- -	A B	B B	B B	B B	A B	A B	A B	A B	- -	- -
9483	2	2.443	452	B B	A B	B B	A B	B B	B B	B B	A B	A A	A B	- -	- -	B B	B B	B B	B B	A B	A B	A B	A B	- -	- -
9485	2	2.443	453	B B	B B	B B	B B	B B	B B	B B	B B	B B	B B	- -	- -	B B	B B	B B	B B	B B	B B	B B	B B	- -	- -
9486	2	2.443	454	A A	A B	A A	A B	A A	A A	A A	A B	B B	A B	- -	- -	A A	A A	A A	A A	A B	A B	A B	A B	- -	- -
9487	2	2.443	455	B B	B B	B B	B B	B B	B B	B B	B B	B B	B B	- -	- -	B B	B B	B B	B B	B B	B B	B B	B B	- -	- -
9583	2	2.785	456	A A	A A	A B	A B	A A	A A	A B	A A	A A	A A	- -	- -	B B	A B	A B	A B	A B	A B	A B	A B	- -	- -
9586	2	2.785	457	A A	A B	A A	A B	A A	A A	A A	A B	B B	A B	- -	- -	A A	A A	A A	A A	A B	A B	A B	A B	- -	- -
9587	2	2.785	458	A A	A A	A A	A A	A A	A A	A A	A A	A A	A A	- -	- -	A A	A A	A A	A A	A A	A A	A A	A A	- -	- -
9589	2	2.785	459	B B	B B	A B	B B	B B	A B	B B	B B	B B	B B	- -	- -	A A	A B	B B	A B	B B	B B	B B	B B	- -	- -
882	2	3.211	460	A A	A A	A A	A B	A A	A A	A B	A A	A A	A A	- -	- -	A B	A B	A B	A B	A B	A B	A B	A B	- -	- -
9492	2	3.211	461	A A	A A	A A	A A	A A	A A	A A	A A	A A	A A	- -	- -	A A	A A	A A	A A	A A	A A	A A	A A	- -	- -
9493	2	3.211	462	B B	A B	B B	A B	B B	B B	B B	B B	A B	B B	- -	- -	B B	B B	B B	B B	B B	B B	B B	B B	- -	- -
2580	2	3.333	463	B B	A B	B B	A B	B B	B B	B B	A B	A A	A B	- -	- -	B B	B B	B B	B B	A B	A B	A B	A B	- -	- -
886	2	3.333	464	A A	A B	A B	A B	A A	A B	A A	A A	A B	A A	- -	- -	A B	A B	A A	A B	A A	A A	A A	A A	- -	- -
2828	2	3.333	465	A A	A A	A A	A A	A A	A A	A A	A B	A B	A B	- -	- -	A A	A A	A A	A A	A B	A B	A B	A B	- -	- -
3227	2	3.333	466	A A	A A	A B	A A	A A	A B	A A	A B	A B	A B	- -	- -	A B	A B	A A	A B	A B	A B	A B	A B	- -	- -
2136	2	3.342	467	B B	B B	B B	B B	B B	B B	B B	A B	A B	A B	- -	- -	B B	B B	B B	B B	A B	A B	A B	A B	- -	- -
1322	2	3.343	468	B B	B B	B B	B B	B B	B B	B B	A B	A B	A B	- -	- -	B B	B B	B B	B B	A B	A B	A B	A B	- -	- -
2142	2	3.348	469	B B	A B	A B	A B	B B	A B	B B	A B	- -	A B	- -	- -	A B	A B	B B	A B	A B	A B	A B	A B	- -	- -
9494	2	3.409	470	A A	A A	A B	A A	A A	A A	A A	A A	A A	A A	- -	- -	A B	A A	A A	A A	A A	A A	A A	A A	- -	- -
9495	2	3.409	471	B B	B B	B B	B B	B B	B B	B B	B B	B B	B B	- -	- -	B B	B B	B B	B B	B B	B B	B B	B B	- -	- -
9496	2	3.409	472	A A	A B	A A	A B	A A	A A	A A	A B	B B	A B	- -	- -	A A	A A	A A	A A	A B	A B	A B	A B	- -	- -
9497	2	3.409	473	A A	A B	A A	A B	A A	A A	A A	A B	B B	A B	- -	- -	A A	A A	A A	A A	A B	A B	A B	A B	- -	- -
9498	2	3.409	474	A A	A B	A B	B B	A A	A B	A B	A B	B B	A B	- -	- -	B B	B B	A B	B B	B B	B B	B B	B B	- -	- -
2191	2	4.615	475	B B	B B	A B	B B	B B	A B	B B	B B	B B	B B	- -	- -	A B	A B	B B	A B	B B	B B	B B	B B	- -	- -
9499	2	4.615	476	B B	A B	B B	A A	B B	B B	A B	A B	A A	A B	- -	- -	A B	A B	A B	A B	A A	A A	A A	A A	- -	- -
9500	2	4.615	477	A A	A B	A A	B B	A A	A A	A B	A B	B B	A B	- -	- -	A B	A B	A B	A B	B B	B B	B B	B B	- -	- -
9501	2	4.615	478	B B	A B	A B	A A	B B	A B	A B	A B	A A	A B	- -	- -	A A	A A	A B	A A	A A	A A	A A	A A	- -	- -
1648	2	4.724	479	A A	A B	A A	B B	A A	A A	A B	A B	B B	A B	- -	- -	A B	A B	A B	A B	B B	B B	B B	B B	- -	- -
342	2	5.177	480	A A	A B	A A	A B	A A	A A	A A	A B	B B	A B	- -	- -	A A	A A	A A	A A	A B	A B	A B	A B	- -	- -
9502	2	6.161	481	B B	A B	B B	A A	B B	B B	A B	A B	A A	A B	- -	- -	A B	A B	A B	A B	A A	A A	A A	A A	- -	- -
9504	2	6.161	482	B B	B B	B B	B B	B B	B B	B B	B B	B B	B B	- -	- -	B B	B B	B B	B B	B B	B B	B B	B B	- -	- -
9505	2	6.161	483	A A	A B	A A	B B	A A	A B	A B	A B	B B	A B	- -	- -	A B	B B	A B	B B	B B	B B	B B	B B	- -	- -
9506	2	6.161	484	B B	A B	A B	A A	B B	A B	A B	A B	A A	A B	- -	- -	A A	A A	A B	A A	A A	A A	A A	A A	- -	- -
9507	2	6.161	485	B B	A B	B B	A A	B B	B B	A B	A B	A A	A B	- -	- -	A B	A B	A B	A B	A A	A A	A A	A A	- -	- -
9508	2	6.161	486	A A	A A	A B	A A	A A	A A	A A	A A	A A	A A	- -	- -	A B	A A	A A	A A	A A	A A	A A	A A	- -	- -
9510	2	6.161	487	B B	A B	B B	A A	B B	B B	A B	A B	A A	A B	- -	- -	A B	A B	A B	A B	A A	A A	A A	A A	- -	- -
9511	2	6.6	488	A A	A A	A A	A B	A A	A A	A B	A A	A A	A A	- -	- -	A B	A B	A B	A B	A B	A B	A B	A B	- -	- -
3260	2	6.6	489	A A	A A	A A	A A	A A	A A	A A	A A	A A	A A	- -	- -	A A	A A	A A	A A	A A	A A	A A	A A	- -	- -
9512	2	6.6	490	B B	A B	A B	A A	B B	A B	A B	A B	A A	A B	- -	- -	A A	A A	A B	A A	A A	A A	A A	A A	- -	- -
9513	2	6.6	491	A A	A B	A A	A B	A A	A A	A A	A B	- -	A B	- -	- -	A A	A A	A A	A A	A B	A B	A B	A B	- -	- -
2267	2	6.6	492	B B	B B	A B	B B	B B	B B	B B	B B	B B	B B	- -	- -	A B	B B	B B	B B	B B	B B	B B	B B	- -	- -
15696	2	6.809	493	A A	A B	A B	B B	A A	A B	A B	A B	B B	A B	- -	- -	B B	B B	A B	B B	B B	B B	B B	B B	- -	- -
17296	2	7.156	494	A A	A B	A A	A B	A A	A A	A A	A B	B B	A B	- -	- -	A A	A A	A A	A A	A B	A B	A B	A B	- -	- -
17297	2	7.156	495	B B	B B	B B	B B	B B	B B	B B	B B	B B	B B	- -	- -	B B	B B	B B	B B	B B	B B	B B	B B	- -	- -
17298	2	7.156	496	B B	A B	A B	A A	B B	A B	A B	A B	A A	A B	- -	- -	A A	A A	A B	A A	A A	A A	A A	A A	- -	- -
17299	2	7.156	497	B B	B B	B B	B B	B B	B B	B B	B B	B B	B B	- -	- -	B B	B B	B B	B B	B B	B B	B B	B B	- -	- -
17300	2	7.156	498	B B	B B	A B	A B	B B	A B	A B	B B	B B	B B	- -	- -	A A	A A	A B	A A	A B	A B	A B	A B	- -	- -
17301	2	7.156	499	A A	A B	A A	A B	A A	A A	A A	A B	B B	A B	- -	- -	A A	A A	A A	A A	A B	A B	A B	A B	- -	- -
17302	2	7.156	500	B B	B B	A B	B B	B B	B B	B B	B B	B B	B B	- -	- -	A B	B B	B B	B B	B B	B B	B B	B B	- -	- -
17303	2	7.156	501	B B	A B	A B	A A	B B	A B	A B	A B	A A	A B	- -	- -	A A	A A	A B	A A	A A	A A	A A	A A	- -	- -
17304	2	7.156	502	B B	B B	B B	B B	B B	B B	B B	B B	B B	B B	- -	- -	B B	B B	B B	B B	B B	B B	B B	B B	- -	- -
2645	2	8.174	503	B B	B B	A B	B B	B B	A B	B B	B B	B B	B B	- -	- -	A B	A B	B B	A B	B B	B B	B B	B B	- -	- -
1755	2	8.174	504	B B	A B	B B	A B	B B	B B	B B	A B	A A	A B	- -	- -	B B	B B	B B	B B	A B	A B	A B	A B	- -	- -
15697	2	8.486	505	A A	A B	A A	A B	A A	A A	A A	A B	- -	A B	- -	- -	A B	A A	A A	A A	A B	A B	A B	A B	- -	- -
15698	2	8.486	506	B B	B B	B B	B B	B B	B B	B B	B B	B B	B B	- -	- -	A B	B B	B B	B B	B B	B B	B B	B B	- -	- -
15699	2	8.486	507	B B	A B	A B	A A	B B	B B	A B	A B	A A	A B	- -	- -	A A	A B	A B	A B	A A	A A	A A	A A	- -	- -
15701	2	8.486	508	A A	A B	A A	A B	A A	A A	A A	A A	A B	A A	- -	- -	A A	A A	A A	A A	A A	A A	A A	A A	- -	- -
15702	2	8.486	509	B B	A B	A B	A A	B B	A B	A B	A B	A A	A B	- -	- -	A A	A A	A B	A A	A A	A A	A A	A A	- -	- -
2331	2	9.091	510	B B	A B	B B	A B	B B	B B	B B	A B	A A	A B	- -	- -	B B	B B	B B	B B	A B	A B	A B	A B	- -	- -
365	2	9.091	511	B B	B B	B B	B B	B B	B B	B B	A B	A B	A B	- -	- -	B B	B B	B B	B B	A B	A B	A B	A B	- -	- -
1089	2	9.091	512	B B	A B	A B	A A	B B	B B	A B	A B	A A	A B	- -	- -	A B	A B	A B	A B	A A	A A	A A	A A	- -	- -
17306	2	9.263	513	A A	A B	A A	A B	A A	A B	A A	A B	B B	A B	- -	- -	A A	A B	A A	A B	A B	A B	A B	A B	- -	- -
17307	2	9.263	514	A A	A A	A A	A A	A A	A A	A A	A A	A A	A A	- -	- -	A A	A A	A A	A A	A A	A A	A A	A A	- -	- -
17308	2	9.263	515	A A	A A	A A	A A	A A	A A	A A	A A	A A	A A	- -	- -	A A	A A	A A	A A	A A	A A	A A	A A	- -	- -
17310	2	9.263	516	B B	A B	B B	A B	B B	A B	B B	A B	A A	A B	- -	- -	B B	A B	B B	A B	A B	A B	A B	A B	- -	- -
17311	2	9.263	517	B B	A B	B B	A B	B B	A B	B B	A B	A A	A B	- -	- -	B B	A B	B B	A B	A B	A B	A B	A B	- -	- -
3369	2	9.73	518	A A	A B	A B	B B	A B	A B	A B	A B	B B	A B	- -	- -	B B	B B	B B	B B	B B	B B	B B	B B	- -	- -
3370	2	9.73	519	B B	B B	B B	B B	B B	B B	B B	B B	B B	B B	- -	- -	B B	B B	B B	B B	B B	B B	B B	B B	- -	- -
2665	2	9.994	520	B B	B B	B B	A B	A B	B B	A B	B B	B B	B B	- -	- -	A B	A B	A A	A B	A B	A B	A B	A B	- -	- -
9519	2	10.337	521	B B	B B	B B	B B	B B	B B	B B	B B	B B	B B	- -	- -	A B	B B	B B	B B	B B	B B	B B	B B	- -	- -
3074	2	10.337	522	B B	A B	A B	A B	B B	A B	B B	A B	A A	A B	- -	- -	A B	A B	B B	A B	A B	A B	A B	A B	- -	- -
9520	2	10.337	523	B B	B B	B B	A B	A B	B B	A B	B B	B B	B B	- -	- -	B B	A B	A A	A B	A B	A B	A B	A B	- -	- -
9521	2	10.337	524	B B	A B	A B	A A	A B	A B	A B	A B	A A	A B	- -	- -	A A	A A	A A	A A	A A	A A	A A	A A	- -	- -
3075	2	10.449	525	A A	A B	A A	- -	A A	A B	A A	A A	A B	A A	- -	- -	A A	A B	A A	A B	A A	A A	A A	A A	- -	- -
18018	2	10.449	526	B B	B B	A B	B B	B B	B B	B B	B B	B B	B B	- -	- -	A B	B B	B B	B B	B B	B B	B B	B B	- -	- -
317	2	10.449	527	A A	A B	A B	B B	A B	A B	A B	A B	B B	A B	- -	- -	B B	B B	B B	B B	B B	B B	B B	B B	- -	- -
15704	2	10.523	528	B B	A B	B B	A B	B B	B B	B B	B B	A B	B B	- -	- -	B B	B B	B B	B B	B B	B B	B B	B B	- -	- -
1842	2	10.696	529	B B	B B	A B	B B	B B	B B	A B	A B	A B	A B	- -	- -	A B	B B	B B	B B	A B	A B	A B	A B	- -	- -
1153	2	10.696	530	A A	A B	A B	A B	A A	A A	A B	A B	B B	A B	- -	- -	B B	A A	A A	A A	A B	A B	A B	A B	- -	- -
2396	2	10.696	531	A A	A B	A B	A B	A B	A B	A B	A B	B B	A B	- -	- -	B B	A B	A B	A B	A B	A B	A B	A B	- -	- -
9524	2	10.785	532	A A	A B	A B	A B	A B	A B	A A	A A	A B	A A	- -	- -	B B	A B	A B	A B	A A	A A	A A	A A	- -	- -
9525	2	10.785	533	B B	B B	B B	B B	B B	B B	B B	B B	B B	B B	- -	- -	B B	B B	B B	B B	B B	B B	B B	B B	- -	- -
9527	2	10.785	534	B B	A B	A B	A A	A B	A B	A B	A B	A A	A B	- -	- -	A A	A A	A A	A A	A A	A A	A A	A A	- -	- -
9528	2	10.785	535	B B	B B	B B	A B	B B	B B	B B	B B	B B	B B	- -	- -	B B	A B	A B	A B	A B	A B	A B	A B	- -	- -
9529	2	10.785	536	B B	B B	B B	B B	B B	B B	B B	B B	B B	B B	- -	- -	B B	B B	B B	B B	B B	B B	B B	B B	- -	- -
9530	2	10.785	537	A A	A B	A B	A B	A B	A A	A B	A B	B B	A B	- -	- -	B B	A A	A B	A A	A B	A B	A B	A B	- -	- -
9531	2	10.785	538	B B	B B	B B	A B	B B	B B	B B	B B	B B	B B	- -	- -	B B	A B	A B	A B	A B	A B	A B	A B	- -	- -
9533	2	10.785	539	A A	A B	A A	A B	A B	A A	A A	A A	A B	A A	- -	- -	A B	A A	A B	A A	A A	A A	A A	A A	- -	- -
1154	2	10.785	540	A A	A A	A A	A B	A A	A B	A B	A B	A B	A B	- -	- -	A A	B B	A B	B B	B B	B B	B B	B B	- -	- -
17313	2	11.642	541	A A	A A	A A	A A	A A	A A	A A	A A	A A	A A	- -	- -	A A	A A	A A	A A	A A	A A	A A	A A	- -	- -
17314	2	11.642	542	B B	B B	A B	A B	A B	A B	A B	A B	A B	A B	- -	- -	A A	A A	A A	A A	A A	A A	A A	A A	- -	- -
17316	2	11.642	543	A A	A B	A A	A B	A A	A A	A A	A A	A B	A A	- -	- -	A A	A A	A B	A A	A A	A A	A A	A A	- -	- -
3299	2	11.714	544	A A	A A	A A	A A	A A	A B	A B	A B	A B	A B	- -	- -	A A	A B	A A	A B	A B	A B	A B	A B	- -	- -
2400	2	11.714	545	B B	B B	B B	A B	B B	A B	A B	A B	A B	A B	- -	- -	B B	A A	A B	A A	A A	A A	A A	A A	- -	- -
2401	2	12.08	546	B B	A B	B B	A B	B B	B B	B B	B B	A B	B B	- -	- -	B B	B B	B B	B B	B B	B B	B B	B B	- -	- -
1158	2	12.581	547	A A	A B	A A	B B	A A	A A	A A	A A	A B	A A	- -	- -	A A	A B	A B	A B	A B	A B	A B	A B	- -	- -
9539	2	13.145	548	A A	A A	A A	A A	A A	A A	A A	A A	A A	A A	- -	- -	A A	A A	A A	A A	A A	A A	A A	A A	- -	- -
9538	2	13.145	549	B B	B B	B B	B B	B B	B B	B B	B B	B B	B B	- -	- -	B B	B B	B B	B B	B B	B B	B B	B B	- -	- -
9536	2	13.145	550	A A	A A	A B	A B	A A	A A	A A	A A	A A	A A	- -	- -	A B	A B	A A	A B	A B	A B	A B	A B	- -	- -
2404	2	13.145	551	A B	A A	A B	A A	A B	A B	A B	A B	A B	A B	- -	- -	B B	A B	A B	A B	A B	A B	A B	A B	- -	- -
9535	2	13.145	552	A B	A B	A B	A A	A B	A B	A B	A B	A A	A B	- -	- -	A A	A A	A A	A A	A A	A A	A A	A A	- -	- -
9541	2	14.081	553	A B	A A	A A	A A	A B	A A	A A	A A	A A	A A	- -	- -	A B	A A	A B	A A	A A	A A	A A	A A	- -	- -
9542	2	14.081	554	A B	A A	A A	A A	A B	A A	A A	A A	A A	A A	- -	- -	A B	A A	A B	A A	A A	A A	A A	A A	- -	- -
744	2	14.081	555	A A	A A	A B	A A	A A	A B	A B	A B	A B	A B	- -	- -	A B	A B	A A	A B	A B	A B	A B	A B	- -	- -
9543	2	14.081	556	A B	A A	A B	A A	A B	A B	A B	A B	A B	A B	- -	- -	B B	A B	B B	A B	A B	A B	A B	A B	- -	- -
15709	2	14.291	557	A B	A A	A A	A A	A B	A A	A A	A A	A A	A A	- -	- -	A B	A A	A B	A A	A A	A A	A A	A A	- -	- -
2409	2	14.291	558	B B	A B	B B	A A	B B	B B	B B	B B	A B	B B	- -	- -	B B	A B	B B	A B	A B	A B	A B	A B	- -	- -
15710	2	14.291	559	A B	B B	A B	A B	A B	A B	A B	A B	A B	A B	- -	- -	A A	A A	A A	A A	A A	A A	A A	A A	- -	- -
15711	2	14.291	560	A B	A B	A B	B B	A B	A B	A B	A B	B B	A B	- -	- -	B B	B B	B B	B B	B B	B B	B B	B B	- -	- -
15712	2	14.291	561	A B	A B	A B	A A	A B	A B	A B	A B	A A	A B	- -	- -	A A	A A	A A	A A	A A	A A	A A	A A	- -	- -
2417	2	15.283	562	B B	A B	B B	A A	B B	B B	B B	B B	A B	B B	- -	- -	B B	A B	A B	A B	A B	A B	A B	A B	- -	- -
48	2	15.283	563	A B	B B	B B	B B	A B	A B	B B	B B	B B	B B	- -	- -	A B	A B	A B	A B	B B	B B	B B	B B	- -	- -
9546	2	15.283	564	B B	A B	B B	A A	B B	B B	B B	B B	A B	B B	- -	- -	B B	A B	A B	A B	A B	A B	A B	A B	- -	- -
2418	2	15.283	565	B B	A B	B B	A A	B B	B B	B B	B B	A B	B B	- -	- -	B B	A B	A B	A B	A B	A B	A B	A B	- -	- -
9547	2	15.283	566	A B	B B	B B	B B	A B	B B	B B	B B	B B	B B	- -	- -	A B	B B	A B	B B	B B	B B	B B	B B	- -	- -
9548	2	15.283	567	A B	A A	A A	A A	A B	A B	A A	A A	A A	A A	- -	- -	A B	A B	A B	A B	A A	A A	A A	A A	- -	- -
9549	2	15.283	568	A B	B B	A B	B B	A B	A B	A B	A B	A B	A B	- -	- -	A A	A B	A A	A B	A B	A B	A B	A B	- -	- -
9550	2	15.283	569	A B	A A	A A	A A	A B	A A	A B	A B	A B	A B	- -	- -	A B	A A	A B	A A	A B	A B	A B	A B	- -	- -
9551	2	15.283	570	B B	B B	A B	B B	B B	A B	B B	B B	B B	B B	- -	- -	A B	A B	A B	A B	B B	B B	B B	B B	- -	- -
9554	2	15.283	571	A B	B B	A B	B B	A B	A B	B B	B B	B B	B B	- -	- -	A A	A B	A B	A B	B B	B B	B B	B B	- -	- -
2429	2	16.148	572	A B	B B	A B	B B	A B	A B	A B	A B	A B	A B	- -	- -	A A	A B	A B	A B	A B	A B	A B	A B	- -	- -
9555	2	16.405	573	A B	A A	A A	A A	A B	A B	A A	A A	A A	A A	- -	- -	A B	A B	A B	A B	A A	A A	A A	A A	- -	- -
9558	2	16.405	574	A B	B B	B B	B B	A B	A B	B B	B B	B B	B B	- -	- -	A B	A B	A B	A B	B B	B B	B B	B B	- -	- -
9560	2	16.405	575	A B	A A	A B	A A	A B	A A	A B	A B	A B	A B	- -	- -	B B	A A	A B	A A	A B	A B	A B	A B	- -	- -
17879	2	17.744	576	B B	B B	A B	B B	B B	A B	B B	B B	B B	B B	- -	- -	A B	A B	B B	A B	B B	B B	B B	B B	- -	- -
17882	2	17.744	577	A A	A A	A A	A A	A A	A A	A A	A A	A A	A A	- -	- -	A A	A A	A B	A A	A A	A A	A A	A A	- -	- -
17883	2	17.744	578	A A	A B	A B	B B	A A	A B	A A	A A	A B	A A	- -	- -	A B	B B	A A	B B	A B	A B	A B	A B	- -	- -
17884	2	17.744	579	B B	B B	B B	B B	B B	B B	B B	B B	B B	B B	- -	- -	B B	B B	B B	B B	B B	B B	B B	B B	- -	- -
17885	2	17.744	580	A A	A B	A B	B B	A A	A A	A A	A A	A B	A A	- -	- -	A B	A B	A B	A B	A B	A B	A B	A B	- -	- -
17886	2	17.744	581	B B	B B	B B	B B	B B	B B	B B	B B	B B	B B	- -	- -	B B	B B	B B	B B	B B	B B	B B	B B	- -	- -
2446	2	18.027	582	B B	B B	B B	B B	B B	B B	B B	B B	B B	B B	- -	- -	B B	B B	B B	B B	B B	B B	B B	B B	- -	- -
2449	2	19.008	583	A B	A B	A B	B B	A B	A B	A B	A B	B B	A B	- -	- -	B B	B B	B B	B B	B B	B B	B B	B B	- -	- -
9569	2	19.291	584	A B	A A	A B	A A	A B	A A	A B	A B	A B	A B	- -	- -	B B	A A	B B	A A	A B	A B	A B	A B	- -	- -
9570	2	19.291	585	A B	A A	A B	A A	A B	A A	A A	A A	A A	A A	- -	- -	B B	A A	A B	A A	A A	A A	A A	A A	- -	- -
9572	2	19.291	586	B B	B B	B B	B B	B B	B B	A B	A B	A B	A B	- -	- -	B B	B B	A B	B B	A B	A B	A B	A B	- -	- -
1910	2	19.291	587	B B	B B	B B	B B	B B	B B	A B	A B	A B	A B	- -	- -	B B	B B	A B	B B	A B	A B	A B	A B	- -	- -
9576	2	19.291	588	B B	B B	B B	B B	B B	B B	B B	B B	B B	B B	- -	- -	B B	B B	A B	B B	B B	B B	B B	B B	- -	- -
9577	2	19.291	589	A B	A A	A B	A A	A B	A A	A B	A B	A B	A B	- -	- -	B B	A A	B B	A A	A B	A B	A B	A B	- -	- -
9578	2	19.291	590	A A	A A	A A	A A	A A	A A	A A	A A	A A	A A	- -	- -	A A	A A	A A	A A	A A	A A	A A	A A	- -	- -
17332	2	19.497	591	A B	A A	A B	A A	A B	A B	A B	A B	A B	A B	- -	- -	B B	A B	B B	A B	A B	A B	A B	A B	- -	- -
17333	2	19.497	592	A B	B B	A B	B B	A B	A B	B B	B B	B B	B B	- -	- -	A A	A B	A A	A B	B B	B B	B B	B B	- -	- -
17335	2	19.497	593	A B	B B	A B	B B	A B	B B	B B	B B	B B	B B	- -	- -	A A	B B	A A	B B	B B	B B	B B	B B	- -	- -
17336	2	19.497	594	A B	A A	A B	A A	A B	A A	A A	A A	A A	A A	- -	- -	B B	A A	A B	A A	A A	A A	A A	A A	- -	- -
3317	2	19.548	595	A A	A A	A A	A A	A A	A A	A A	A A	A A	A A	- -	- -	A A	A A	A A	A A	A A	A A	A A	A A	- -	- -
112	2	19.686	596	A B	B B	A B	B B	A B	B B	B B	B B	B B	B B	- -	- -	A A	B B	A B	B B	B B	B B	B B	B B	- -	- -
1916	2	20.206	597	B B	B B	A B	B B	B B	B B	B B	B B	B B	B B	- -	- -	A B	B B	B B	B B	B B	B B	B B	B B	- -	- -
1917	2	20.206	598	B B	A B	B B	A A	B B	A B	A B	A B	A A	A B	- -	- -	B B	A B	A B	A B	A A	A A	A A	A A	- -	- -
1438	2	20.206	599	B B	A B	B B	A A	B B	A B	B B	B B	A B	B B	- -	- -	B B	A B	B B	A B	A B	A B	A B	A B	- -	- -
1918	2	20.206	600	B B	B B	B B	B B	B B	B B	B B	B B	B B	B B	- -	- -	B B	B B	B B	B B	B B	B B	B B	B B	- -	- -
1203	2	20.206	601	A B	A B	A B	A A	A B	A B	B B	B B	A B	B B	- -	- -	A A	A A	A A	A A	A B	A B	A B	A B	- -	- -
3132	2	20.634	602	A A	A A	A A	A A	A A	A A	A A	A A	A A	A A	- -	- -	A A	A A	A A	A A	A A	A A	A A	A A	- -	- -
2469	2	20.634	603	B B	B B	B B	B B	B B	B B	B B	B B	B B	B B	- -	- -	B B	A B	A B	A B	B B	B B	B B	B B	- -	- -
9581	2	20.634	604	A B	A B	A B	B B	A B	A B	A B	A B	A B	A B	- -	- -	B B	A B	A B	A B	A B	A B	A B	A B	- -	- -
17887	2	21.443	605	A B	B B	A B	B B	A B	B B	B B	B B	B B	B B	- -	- -	A A	B B	A A	B B	B B	B B	B B	B B	- -	- -
17888	2	21.443	606	A B	A A	A B	A A	A B	A A	A A	A A	A A	A A	- -	- -	B B	A A	B B	A A	A A	A A	A A	A A	- -	- -
17889	2	21.443	607	A B	A B	A B	A A	A B	A B	A B	A B	A A	A B	- -	- -	A A	A B	A A	A B	A A	A A	A A	A A	- -	- -
17346	2	21.802	608	A B	A A	A B	A A	A B	A A	A A	A A	A A	A A	- -	- -	B B	A A	B B	A A	A A	A A	A A	A A	- -	- -
17348	2	21.802	609	A B	B B	A B	B B	A B	B B	B B	B B	B B	B B	- -	- -	A A	B B	A A	B B	B B	B B	B B	B B	- -	- -
17349	2	21.802	610	A B	B B	A B	B B	A B	B B	B B	B B	B B	B B	- -	- -	A A	B B	A A	B B	B B	B B	B B	B B	- -	- -
17350	2	21.802	611	B B	B B	B B	B B	B B	B B	B B	B B	B B	B B	- -	- -	B B	B B	B B	B B	B B	B B	B B	B B	- -	- -
17351	2	21.802	612	A B	B B	A B	B B	A B	B B	B B	B B	B B	B B	- -	- -	A A	A B	A A	A B	B B	B B	B B	B B	- -	- -
3148	2	22.838	613	A A	A B	A A	B B	A A	A B	A B	A B	B B	A B	- -	- -	A A	B B	A A	B B	B B	B B	B B	B B	- -	- -
17355	2	22.846	614	A B	A B	A B	B B	A B	A B	A B	A B	B B	A B	- -	- -	B B	B B	B B	B B	B B	B B	B B	B B	- -	- -
17354	2	22.846	615	A B	A B	A B	B B	A B	A B	A B	A B	B B	A B	- -	- -	B B	B B	B B	B B	B B	B B	B B	B B	- -	- -
17352	2	22.846	616	B B	A B	B B	A A	B B	A B	A B	A B	A A	A B	- -	- -	B B	A A	B B	A A	A A	A A	A A	A A	- -	- -
159	2	22.929	617	A B	A A	A B	A A	A B	A A	A A	A A	A A	A A	- -	- -	B B	A A	A B	A A	A A	A A	A A	A A	- -	- -
1932	2	22.929	618	A B	B B	A B	B B	A B	B B	B B	B B	B B	B B	- -	- -	A A	B B	A B	B B	B B	B B	B B	B B	- -	- -
2485	2	22.929	619	B B	B B	B B	B B	B B	B B	B B	B B	B B	B B	- -	- -	B B	B B	A B	B B	B B	B B	B B	B B	- -	- -
1225	2	22.929	620	A A	A A	A A	A A	A A	A A	A A	A A	A A	A A	- -	- -	A A	A A	A A	A A	A A	A A	A A	A A	- -	- -
3147	2	22.929	621	A A	A A	A A	A A	A A	A A	A A	A A	A A	A A	- -	- -	A A	A A	A B	A A	A A	A A	A A	A A	- -	- -
9603	2	24.098	622	A A	A A	A A	A A	A A	A A	A A	A A	A A	A A	- -	- -	A A	A A	A A	A A	A A	A A	A A	A A	- -	- -
9605	2	24.359	623	A B	A B	A B	A A	A B	A B	A B	A B	A A	A B	- -	- -	A A	A A	A B	A A	A A	A A	A A	A A	- -	- -
9606	2	24.359	624	B B	A B	B B	A A	B B	A B	B B	B B	A B	B B	- -	- -	B B	A B	B B	A B	A B	A B	A B	A B	- -	- -
9607	2	24.359	625	A A	A A	A A	A A	A A	A A	A B	A B	A B	A B	- -	- -	A A	A B	A A	A B	A B	A B	A B	A B	- -	- -
9609	2	24.359	626	A B	A A	A B	A A	A B	A A	A B	A B	A B	A B	- -	- -	B B	A B	A B	A B	A B	A B	A B	A B	- -	- -
9610	2	24.359	627	A B	B B	A B	B B	A B	B B	B B	B B	B B	B B	- -	- -	A A	B B	A B	B B	B B	B B	B B	B B	- -	- -
9611	2	24.359	628	A B	A B	A B	B B	A B	A B	A B	A B	B B	A B	- -	- -	B B	B B	B B	B B	B B	B B	B B	B B	- -	- -
9612	2	24.359	629	A B	A B	A B	B B	A B	A B	A A	A A	A B	A A	- -	- -	B B	A B	B B	A B	A B	A B	A B	A B	- -	- -
9614	2	25.806	630	A B	B B	A B	B B	A B	B B	A B	A B	A B	A B	- -	- -	A A	B B	A B	B B	A B	A B	A B	A B	- -	- -
9615	2	25.806	631	A B	A B	A B	A A	A B	A B	B B	B B	A B	B B	- -	- -	A A	A B	A B	A B	A B	A B	A B	A B	- -	- -
1963	2	25.806	632	B B	B B	B B	B B	B B	B B	A B	A B	A B	A B	- -	- -	B B	B B	B B	B B	A B	A B	A B	A B	- -	- -
3341	2	25.806	633	A B	B B	A B	B B	A B	B B	B B	B B	B B	B B	- -	- -	A A	B B	A B	B B	B B	B B	B B	B B	- -	- -
1261	2	25.92	634	A B	A A	A B	A A	A B	A A	A A	A A	A A	A A	- -	- -	B B	A A	A B	A A	A A	A A	A A	A A	- -	- -
1262	2	25.932	635	A A	A A	A A	A A	A A	A A	A B	A B	A B	A B	- -	- -	A A	A A	A B	A A	A B	A B	A B	A B	- -	- -
11398	2	26.279	636	B B	B B	B B	B B	B B	B B	B B	B B	B B	B B	- -	- -	B B	B B	A B	B B	B B	B B	B B	B B	- -	- -
11399	2	26.279	637	A B	B B	A B	B B	A B	B B	B B	B B	B B	B B	- -	- -	A A	B B	A B	B B	B B	B B	B B	B B	- -	- -
777	2	26.343	638	A A	A A	A A	A A	A A	A A	A A	A A	A A	A A	- -	- -	A A	A A	A B	A A	A A	A A	A A	A A	- -	- -
2716	2	26.435	639	A A	A B	A A	B B	A A	A B	A A	A B	A B	A A	- -	- -	A A	A B	A B	A B	A B	A B	A B	A B	- -	- -
1988	2	26.494	640	B B	A B	B B	A A	B B	A B	B B	A B	A B	B B	- -	- -	B B	A A	A B	A A	A B	A B	A B	A B	- -	- -
15726	2	26.539	641	A B	A A	A B	A A	A B	A A	A A	A A	A A	A A	- -	- -	B B	A A	A B	A A	A A	A A	A A	A A	- -	- -
282	2	26.539	642	A B	A A	A B	A A	A B	A A	A A	A A	A A	A A	- -	- -	B B	A A	A B	A A	A A	A A	A A	A A	- -	- -
1451	2	26.71	643	B B	A B	B B	A A	B B	A B	B B	A B	A B	B B	- -	- -	B B	A A	B B	A A	A B	A B	A B	A B	- -	- -
15720	2	27.036	644	A A	A A	A A	A A	A A	A A	A A	A A	A A	A A	- -	- -	A A	A A	A A	A A	A A	A A	A A	A A	- -	- -
15721	2	27.036	645	A A	A B	A B	B B	A B	A B	A B	A B	B B	A B	- -	- -	B B	B B	A B	B B	B B	B B	B B	B B	- -	- -
9647	2	28.36	646	B B	A B	A B	A B	B B	B B	A B	B B	A A	A B	- -	- -	A A	A B	A B	A B	A B	A B	A B	A B	- -	- -
17363	2	29.28	647	A A	A B	A B	B B	A A	A B	A B	A B	B B	A B	- -	- -	B B	B B	A A	B B	B B	B B	B B	B B	- -	- -
17367	2	29.28	648	A A	A B	A B	B B	A A	A B	A B	A B	B B	A B	- -	- -	B B	B B	A B	B B	B B	B B	B B	B B	- -	- -
2536	2	29.545	649	A A	A B	A B	B B	A A	A B	A B	A B	B B	A B	- -	- -	B B	B B	A A	B B	B B	B B	B B	B B	- -	- -
1281	2	29.545	650	B B	B B	A B	B B	B B	B B	B B	B B	B B	B B	- -	- -	A B	A B	B B	A B	B B	B B	B B	B B	- -	- -
9648	2	29.912	651	A A	A B	A A	B B	A A	A B	A B	A B	B B	A B	- -	- -	A B	A B	A A	A B	B B	B B	B B	B B	- -	- -
9649	2	29.912	652	A A	A A	A A	A A	A A	A A	A A	A A	A A	A A	- -	- -	A A	A A	A A	A A	A A	A A	A A	A A	- -	- -
9650	2	29.912	653	A A	A B	A B	B B	A A	A B	A B	A B	B B	A B	- -	- -	B B	B B	A A	B B	B B	B B	B B	B B	- -	- -
9651	2	29.912	654	A A	A A	A A	A A	A A	A A	A A	A A	A A	A A	- -	- -	A A	A A	A B	A A	A A	A A	A A	A A	- -	- -
9652	2	29.912	655	A A	A A	A A	A A	A A	A A	A A	A A	A A	A A	- -	- -	A A	A A	A A	A A	A A	A A	A A	A A	- -	- -
9653	2	29.912	656	A A	A B	A B	B B	A A	A B	A B	A B	B B	A B	- -	- -	B B	B B	A B	B B	B B	B B	B B	B B	- -	- -
2726	2	29.912	657	A A	A A	A B	A A	A A	A A	A A	A A	A A	A A	- -	- -	A B	A B	A A	A B	A A	A A	A A	A A	- -	- -
9654	2	29.912	658	B B	A B	A B	A A	B B	A B	A B	A B	A A	A B	- -	- -	A A	A A	B B	A A	A A	A A	A A	A A	- -	- -
9655	2	29.912	659	A A	A B	A B	B B	A A	A B	A B	A B	B B	A B	- -	- -	B B	B B	A B	B B	B B	B B	B B	B B	- -	- -
9656	2	29.912	660	B B	A B	A B	A A	B B	A B	A B	A B	A A	A B	- -	- -	A A	A A	B B	A A	A A	A A	A A	A A	- -	- -
2727	2	30.173	661	A A	A A	A A	A A	A A	A A	A A	A A	A A	A A	- -	- -	A A	A A	A B	A A	A A	A A	A A	A A	- -	- -
2729	2	30.173	662	A A	A A	A A	A A	A A	A A	A A	A A	A A	A A	- -	- -	A A	A A	A A	A A	A A	A A	A A	A A	- -	- -
253	2	30.173	663	B B	A B	B B	A A	B B	A B	A B	A B	A A	A B	- -	- -	A B	A B	B B	A B	A A	A A	A A	A A	- -	- -
9657	2	30.721	664	A A	A A	A B	A A	A A	A A	A A	A A	A A	A A	- -	- -	A B	A B	A B	A B	A A	A A	A A	A A	- -	- -
9659	2	30.721	665	B B	A B	A B	A A	B B	A B	A B	A B	A A	A B	- -	- -	A A	A A	B B	A A	A A	A A	A A	A A	- -	- -
176	2	30.721	666	B B	A B	A B	A A	B B	A B	A B	A B	A A	A B	- -	- -	A A	A A	B B	A A	A A	A A	A A	A A	- -	- -
794	2	30.721	667	A A	A A	A B	A A	A A	A A	A A	A A	A A	A A	- -	- -	A B	A B	A A	A B	A A	A A	A A	A A	- -	- -
9660	2	30.721	668	A A	A B	A B	B B	A A	A B	A B	A B	B B	A B	- -	- -	B B	B B	A A	B B	B B	B B	B B	B B	- -	- -
9664	2	30.721	669	A A	A A	A B	A A	A A	A A	A A	A A	A A	A A	- -	- -	A B	A B	A A	A B	A A	A A	A A	A A	- -	- -
9665	2	30.721	670	B B	A B	A B	A A	B B	A B	A B	A B	A A	A B	- -	- -	A A	A A	A B	A A	A A	A A	A A	A A	- -	- -
2539	2	30.811	671	B B	B B	A B	B B	B B	B B	B B	B B	B B	B B	- -	- -	A B	A B	B B	A B	B B	B B	B B	B B	- -	- -
795	2	30.811	672	A A	A A	A B	A A	A A	A A	A A	A A	A A	A A	- -	- -	A B	A B	A A	A B	A A	A A	A A	A A	- -	- -
2012	2	31.065	673	B B	B B	A B	B B	B B	B B	B B	B B	B B	B B	- -	- -	A B	A B	B B	A B	B B	B B	B B	B B	- -	- -
2013	2	31.065	674	B B	B B	B B	B B	B B	B B	B B	B B	B B	B B	- -	- -	B B	B B	B B	B B	B B	B B	B B	B B	- -	- -
2541	2	31.065	675	B B	A B	B B	A A	B B	A B	A B	A B	A A	A B	- -	- -	A B	A B	B B	A B	A A	A A	A A	A A	- -	- -
2734	2	31.065	676	A A	A A	A B	A A	A A	A A	A A	A A	A A	A A	- -	- -	A B	A B	A A	A B	A A	A A	A A	A A	- -	- -
3197	2	31.065	677	A A	A A	A B	A A	A A	A A	A A	A A	A A	A A	- -	- -	A B	A B	A A	A B	A A	A A	A A	A A	- -	- -
632	2	31.065	678	A A	A A	A A	A A	A A	A A	A A	A A	A A	A A	- -	- -	A A	A A	A A	A A	A A	A A	A A	A A	- -	- -
11732	2	31.678	679	A A	A A	A A	A B	A A	A B	A B	A B	A B	A B	- -	- -	A B	A B	A A	A B	B B	B B	B B	B B	- -	- -
1514	2	31.978	680	B B	A B	A B	A B	B B	B B	B B	B B	A B	B B	- -	- -	A B	B B	B B	B B	B B	B B	B B	B B	- -	- -
1511	2	32.499	681	B B	A B	B B	A B	B B	B B	B B	B B	A B	B B	- -	- -	B B	B B	B B	B B	B B	B B	B B	B B	- -	- -
338	2	32.663	682	A A	A A	A A	A B	A A	A B	A B	A B	A B	A B	- -	- -	A B	A B	A B	A B	B B	B B	B B	B B	- -	- -
9679	2	32.663	683	B B	B B	B B	A B	B B	A B	A B	A B	A B	A B	- -	- -	A B	A B	A B	A B	A A	A A	A A	A A	- -	- -
2034	2	32.663	684	B B	A B	B B	A B	B B	B B	B B	B B	A B	B B	- -	- -	B B	B B	B B	B B	B B	B B	B B	B B	- -	- -
9677	2	32.663	685	A A	A A	A A	A B	A A	A B	A B	A B	A B	A B	- -	- -	A B	A B	A B	A B	B B	B B	B B	B B	- -	- -
9675	2	32.663	686	B B	B B	B B	A B	B B	A B	A B	A B	A B	A B	- -	- -	A B	A B	B B	A B	A A	A A	A A	A A	- -	- -
9674	2	32.663	687	B B	B B	B B	A B	B B	A B	A B	A B	A B	A B	- -	- -	A B	A B	B B	A B	A A	A A	A A	A A	- -	- -
9673	2	32.663	688	A A	A B	A A	A B	A A	A A	A A	A A	A B	A A	- -	- -	A A	A A	A A	A A	A A	A A	A A	A A	- -	- -
9672	2	32.663	689	B B	A B	B B	A A	B B	A B	A B	A B	A A	A B	- -	- -	A B	A B	B B	A B	A A	A A	A A	A A	- -	- -
1510	2	32.663	690	B B	A B	B B	A B	B B	B B	B B	B B	A B	B B	- -	- -	B B	B B	B B	B B	B B	B B	B B	B B	- -	- -
15733	2	32.891	691	B B	B B	B B	A B	B B	A B	A B	A B	A B	A B	- -	- -	A B	A B	A B	A B	A A	A A	A A	A A	- -	- -
15732	2	32.891	692	B B	A B	B B	A B	B B	B B	B B	B B	A B	B B	- -	- -	B B	B B	B B	B B	B B	B B	B B	B B	- -	- -
15731	2	32.891	693	A A	A B	A A	B B	A A	A B	A B	A B	B B	A B	- -	- -	A B	A B	A B	A B	B B	B B	B B	B B	- -	- -
1520	2	34.065	694	B B	B B	B B	B B	B B	B B	B B	B B	B B	B B	- -	- -	B B	B B	B B	B B	B B	B B	B B	B B	- -	- -
1521	2	34.065	695	B B	A B	B B	A B	B B	B B	B B	B B	A B	B B	- -	- -	B B	B B	A B	B B	B B	B B	B B	B B	- -	- -
2767	2	34.065	696	A A	A A	A A	A A	A A	A A	A A	A A	A A	A A	- -	- -	A A	A A	A A	A A	A A	A A	A A	A A	- -	- -
2552	2	34.065	697	B B	A B	B B	A B	B B	B B	B B	B B	A B	B B	- -	- -	B B	B B	B B	B B	B B	B B	B B	B B	- -	- -
9688	2	34.471	698	B B	A B	B B	A A	A B	A B	A B	A B	A A	A B	- -	- -	A B	A B	A A	A B	A A	A A	A A	A A	- -	- -
9689	2	34.471	699	A A	A A	A A	A A	A A	A A	A A	A A	A A	A A	- -	- -	A A	A A	A A	A A	A A	A A	A A	A A	- -	- -
9690	2	34.471	700	A A	A A	A A	A B	A B	A B	A B	A B	A B	A B	- -	- -	A B	A B	A B	A B	B B	B B	B B	B B	- -	- -
89	2	34.471	701	B B	B B	B B	A B	A B	A B	A B	A B	A B	A B	- -	- -	A B	A B	A A	A B	A A	A A	A A	A A	- -	- -
17371	2	34.974	702	B B	B B	B B	B B	B B	B B	B B	B B	B B	B B	- -	- -	B B	B B	B B	B B	B B	B B	B B	B B	- -	- -
17373	2	34.974	703	A B	B B	A B	A B	A B	A B	A B	A B	A B	A B	- -	- -	A A	A A	A A	A A	A A	A A	A A	A A	- -	- -
17374	2	34.974	704	A B	A A	A B	A B	A B	A B	A B	A B	A B	A B	- -	- -	B B	B B	B B	B B	B B	B B	B B	B B	- -	- -
1298	2	35.23	705	A B	A A	A B	A B	A B	A B	- -	A B	A B	A B	- -	- -	B B	B B	A B	B B	B B	B B	B B	B B	- -	- -
9692	2	35.397	706	A B	B B	A B	A B	A B	A B	A B	A B	A B	A B	- -	- -	A A	A A	A B	A A	A A	A A	A A	A A	- -	- -
9695	2	35.397	707	A B	B B	A B	B B	B B	B B	B B	B B	B B	B B	- -	- -	A B	A B	B B	A B	B B	B B	B B	B B	- -	- -
9696	2	35.397	708	A B	A A	A B	A A	A A	A A	A A	A A	A A	A A	- -	- -	A B	A B	A A	A B	A A	A A	A A	A A	- -	- -
9697	2	35.397	709	A A	A A	A A	A B	A B	A B	A B	A B	A B	A B	- -	- -	A B	A B	A B	A B	B B	B B	B B	B B	- -	- -
9699	2	35.397	710	A A	A A	A A	A A	A A	A A	A A	A A	A A	A A	- -	- -	A A	A A	A A	A A	A A	A A	A A	A A	- -	- -
9700	2	36.175	711	A B	B B	A B	A B	A B	A B	A B	A B	A B	A B	- -	- -	A A	A A	A B	A A	A A	A A	A A	A A	- -	- -
9701	2	36.175	712	B B	B B	B B	A B	A B	A B	A B	A B	A B	A B	- -	- -	A B	A B	A B	A B	A A	A A	A A	A A	- -	- -
9702	2	36.175	713	A B	A A	A B	A B	A B	A B	A B	A B	A B	A B	- -	- -	B B	B B	A B	B B	B B	B B	B B	B B	- -	- -
9703	2	36.175	714	A B	B B	A B	A B	A B	A B	A B	A B	A B	A B	- -	- -	A A	A A	A B	A A	A A	A A	A A	A A	- -	- -
9705	2	36.175	715	A A	A A	A A	A A	A A	A A	A A	A A	A A	A A	- -	- -	A A	A A	A A	A A	A A	A A	A A	A A	- -	- -
9706	2	36.175	716	A A	A A	A A	A B	A B	A B	A B	A B	A B	A B	- -	- -	A B	A B	B B	A B	B B	B B	B B	B B	- -	- -
9707	2	36.175	717	A B	A A	A B	A A	A A	A A	A A	A A	A A	A A	- -	- -	A B	A B	A A	A B	A A	A A	A A	A A	- -	- -
9708	2	36.175	718	A B	A A	A B	A B	A B	A B	A B	A B	A B	A B	- -	- -	B B	B B	A B	B B	B B	B B	B B	B B	- -	- -
9709	2	36.175	719	B B	B B	B B	B B	B B	B B	B B	B B	B B	B B	- -	- -	B B	B B	A B	B B	B B	B B	B B	B B	- -	- -
9710	2	36.175	720	A A	A A	A A	A B	A B	A B	A B	A B	A B	A B	- -	- -	A B	A B	A B	A B	B B	B B	B B	B B	- -	- -
76	2	36.369	721	A B	B B	A B	B B	B B	B B	B B	B B	B B	B B	- -	- -	A B	A B	B B	A B	B B	B B	B B	B B	- -	- -
9713	2	36.796	722	A B	B B	A B	A B	A B	A B	A B	A B	A B	A B	- -	- -	A A	A A	A A	A A	A A	A A	A A	A A	- -	- -
1532	2	36.796	723	A B	A A	A B	A B	A B	A B	A B	A B	A B	A B	- -	- -	B B	B B	A B	B B	B B	B B	B B	B B	- -	- -
9716	2	36.796	724	B B	B B	B B	A B	A B	A B	A B	A B	A B	A B	- -	- -	A B	A B	A B	A B	A A	A A	A A	A A	- -	- -
1300	2	37.022	725	B B	B B	B B	B B	B B	B B	B B	B B	B B	B B	- -	- -	B B	B B	B B	B B	B B	B B	B B	B B	- -	- -
33	2	37.022	726	A B	A A	A B	A A	A A	A A	A A	A A	A A	A A	- -	- -	A B	A B	A A	A B	A A	A A	A A	A A	- -	- -
829	2	37.022	727	A B	B B	A B	A B	A B	A B	A B	A B	A B	A B	- -	- -	A A	A A	A B	A A	A A	A A	A A	A A	- -	- -
2063	2	37.022	728	A B	A A	A B	A B	A B	A B	A B	A B	A B	A B	- -	- -	B B	B B	A B	B B	B B	B B	B B	B B	- -	- -
830	2	37.282	729	A A	A A	A A	A A	A A	A A	A A	A A	A A	A A	- -	- -	A A	A A	A B	A A	A A	A A	A A	A A	- -	- -
9717	2	37.867	730	B B	B B	B B	A B	A B	A B	A B	A B	A B	A B	- -	- -	A B	A B	A B	A B	A A	A A	A A	A A	- -	- -
9718	2	37.867	731	A B	B B	A B	B B	B B	B B	B B	B B	B B	B B	- -	- -	A B	A B	B B	A B	B B	B B	B B	B B	- -	- -
9719	2	37.867	732	B B	B B	B B	A B	A B	A B	A B	A B	A B	A B	- -	- -	A B	A B	A B	A B	A A	A A	A A	A A	- -	- -
9720	2	37.867	733	B B	B B	B B	A B	A B	A B	A B	A B	A B	A B	- -	- -	A B	A B	A B	A B	A A	A A	A A	A A	- -	- -
9721	2	37.867	734	A B	A A	A B	A A	A A	A A	A A	A A	A A	A A	- -	- -	A B	A B	A A	A B	A A	A A	A A	A A	- -	- -
9722	2	37.867	735	A B	B B	A B	A B	A B	A B	A B	A B	A B	A B	- -	- -	A A	A A	A B	A A	A A	A A	A A	A A	- -	- -
2070	2	38.486	736	B B	B B	B B	A B	A B	A B	A B	A B	A B	A B	- -	- -	A B	A B	A B	A B	A A	A A	A A	A A	- -	- -
1304	2	38.546	737	B B	B B	B B	B B	B B	B B	B B	B B	B B	B B	- -	- -	B B	B B	B B	B B	B B	B B	B B	B B	- -	- -
9724	2	38.546	738	A B	B B	A B	A B	A B	A B	A B	A B	A B	A B	- -	- -	A A	A A	A B	A A	A A	A A	A A	A A	- -	- -
2071	2	38.546	739	B B	B B	B B	B B	B B	B B	B B	B B	B B	B B	- -	- -	B B	B B	B B	B B	B B	B B	B B	B B	- -	- -
9725	2	38.546	740	A A	A A	A A	A A	A A	A A	A A	A A	A A	A A	- -	- -	A A	A A	A A	A A	A A	A A	A A	A A	- -	- -
9726	2	38.546	741	B B	B B	B B	A B	A B	A B	A B	A B	A B	A B	- -	- -	A B	A B	A B	A B	A A	A A	A A	A A	- -	- -
9727	2	38.546	742	B B	B B	B B	A B	A B	A B	A B	A B	A B	A B	- -	- -	A B	A B	A B	A B	A A	A A	A A	A A	- -	- -
91	2	38.546	743	A B	B B	A B	B B	B B	B B	B B	B B	B B	B B	- -	- -	A B	A B	B B	A B	B B	B B	B B	B B	- -	- -
2072	2	38.546	744	B B	B B	B B	B B	B B	B B	B B	B B	B B	B B	- -	- -	B B	B B	B B	B B	B B	B B	B B	B B	- -	- -
9731	2	38.9	745	B B	B B	B B	A B	A B	A B	B B	A B	B B	B B	- -	- -	A B	A B	A B	A B	A B	A B	A B	A B	- -	- -
9732	2	38.9	746	B B	B B	B B	A B	A B	A B	B B	A B	B B	B B	- -	- -	A B	A B	A B	A B	A B	A B	A B	A B	- -	- -
9733	2	38.9	747	B B	B B	B B	A B	A B	A B	B B	A B	B B	B B	- -	- -	A B	A B	A B	A B	A B	A B	A B	A B	- -	- -
9734	2	38.9	748	A B	A A	A B	A B	A B	A B	A A	A B	A A	A A	- -	- -	B B	B B	A B	B B	A B	A B	A B	A B	- -	- -
9735	2	38.9	749	B B	B B	B B	A B	A B	A B	B B	A B	B B	B B	- -	- -	A B	A B	A B	A B	A B	A B	A B	A B	- -	- -
2565	2	38.913	750	A B	A A	A B	A B	A B	A B	A B	A B	A B	A B	- -	- -	B B	B B	A B	B B	B B	B B	B B	B B	- -	- -
2086	2	38.913	751	A B	A A	A B	A B	A B	A B	A A	A B	A A	A A	- -	- -	B B	B B	A B	B B	A B	A B	A B	A B	- -	- -
9736	2	38.913	752	A A	A A	A A	A A	A A	A A	A B	A A	A B	A B	- -	- -	A A	A A	A A	A A	A B	A B	A B	A B	- -	- -
9737	2	38.913	753	B B	B B	B B	A B	A B	A B	B B	A B	B B	B B	- -	- -	A B	A B	A B	A B	A B	A B	A B	A B	- -	- -
9738	2	38.913	754	A A	A A	A A	A A	A A	A A	A A	A A	A A	A A	- -	- -	A A	A A	A A	A A	A A	A A	A A	A A	- -	- -
9739	2	38.913	755	B B	B B	B B	B B	B B	B B	B B	B B	B B	B B	- -	- -	B B	B B	B B	B B	B B	B B	B B	B B	- -	- -
9742	2	39.31	756	B B	B B	A B	B B	B B	B B	B B	B B	B B	B B	- -	- -	A B	A B	B B	A B	B B	B B	B B	B B	- -	- -
9744	2	39.31	757	A A	A A	A B	A A	A A	A A	A A	A A	A A	A A	- -	- -	A B	A B	A A	A B	A A	A A	A A	A A	- -	- -
571	2	39.31	758	A A	A A	A A	A B	A A	A B	A B	A B	A B	A B	- -	- -	A B	A B	A A	A B	B B	B B	B B	B B	- -	- -
15737	2	39.402	759	A B	A B	B B	A B	A B	B B	B B	B B	A B	A B	- -	- -	B B	B B	A A	B B	B B	B B	B B	B B	- -	- -
15738	2	39.402	760	A B	A B	A B	A B	A B	B B	B B	B B	A B	A B	- -	- -	A B	A B	A A	A B	B B	B B	B B	B B	- -	- -
15739	2	39.402	761	A B	A B	A B	A B	A B	A A	A A	A A	A B	A B	- -	- -	A B	A B	B B	A B	A A	A A	A A	A A	- -	- -
860	2	40.497	762	A A	A A	A A	A A	A A	A A	A A	A A	A A	A A	- -	- -	A A	A A	A A	A A	A A	A A	A A	A A	- -	- -
15090	2	40.779	763	B B	B B	B B	B B	B B	B B	B B	B B	B B	B B	- -	- -	B B	B B	B B	B B	B B	B B	B B	B B	- -	- -
15089	2	40.779	764	A B	A B	A B	A B	A B	A A	A A	A A	A B	A B	- -	- -	A B	A B	B B	A B	A A	A A	A A	A A	- -	- -
15088	2	40.779	765	A A	A A	A A	A B	A A	A B	A A	A B	A A	A A	- -	- -	A B	A B	A A	A B	A B	A B	A B	A B	- -	- -
15086	2	40.779	766	B B	B B	B B	B B	B B	B B	B B	B B	B B	B B	- -	- -	B B	B B	B B	B B	B B	B B	B B	B B	- -	- -
15084	2	40.779	767	B B	B B	B B	B B	A B	B B	B B	B B	B B	B B	- -	- -	B B	B B	A B	B B	B B	B B	B B	B B	- -	- -
15083	2	40.779	768	A B	A B	A B	A B	A B	A A	A A	A A	A B	A B	- -	- -	A B	A B	B B	A B	A A	A A	A A	A A	- -	- -
15082	2	40.779	769	A B	A B	A B	A B	A B	B B	B B	B B	A B	A B	- -	- -	A B	A B	A A	A B	B B	B B	B B	B B	- -	- -
9749	2	40.788	770	B B	B B	B B	A B	B B	A B	B B	A B	B B	B B	- -	- -	A B	A B	B B	A B	A B	A B	A B	A B	- -	- -
9750	2	40.788	771	B B	B B	A B	B B	B B	B B	B B	B B	B B	B B	- -	- -	A B	B B	B B	B B	B B	B B	B B	B B	- -	- -
9751	2	40.788	772	A B	A B	A B	A B	A B	A A	A A	A A	A B	A B	- -	- -	A B	A B	B B	A B	A A	A A	A A	A A	- -	- -
9752	2	40.788	773	A B	A B	B B	A B	A B	B B	B B	B B	A B	A B	- -	- -	B B	A B	A A	A B	B B	B B	B B	B B	- -	- -
9754	2	40.788	774	A A	A A	A A	A B	A A	A B	A A	A B	A A	A A	- -	- -	A B	A B	A A	A B	A B	A B	A B	A B	- -	- -
9756	2	41.806	775	A A	A A	A A	A B	A A	A B	A A	A B	A A	A A	- -	- -	A B	A B	A A	A B	A B	A B	A B	A B	- -	- -
9757	2	41.806	776	A B	A B	A A	B B	A B	A B	A B	A B	B B	B B	- -	- -	A B	B B	B B	B B	B B	B B	B B	B B	- -	- -
868	2	41.806	777	A B	A B	A A	A B	A B	A A	A B	A A	B B	B B	- -	- -	A A	A B	B B	A B	A B	A B	A B	A B	- -	- -
2099	2	41.806	778	A B	A B	B B	A B	A B	B B	A B	B B	A A	A A	- -	- -	B B	A B	A A	A B	A B	A B	A B	A B	- -	- -
9758	2	41.806	779	A A	A A	A A	A B	A A	A B	A A	A B	A A	A A	- -	- -	A B	A B	A A	A B	A B	A B	A B	A B	- -	- -
9759	2	41.806	780	B B	B B	B B	A B	B B	A B	B B	A B	B B	B B	- -	- -	A B	A B	B B	A B	A B	A B	A B	A B	- -	- -
9760	2	41.806	781	A A	A A	A A	A A	A B	A A	A A	A A	A A	A A	- -	- -	A A	A A	A B	A A	A A	A A	A A	A A	- -	- -
9761	2	41.806	782	A A	A A	A A	A A	A B	A A	A A	A A	A A	A A	- -	- -	A A	A A	A B	A A	A A	A A	A A	A A	- -	- -
9762	2	41.806	783	B B	B B	B B	B B	B B	B B	B B	B B	B B	B B	- -	- -	B B	B B	B B	B B	B B	B B	B B	B B	- -	- -
9763	2	41.806	784	A B	A B	A A	A B	A B	A A	A B	A A	B B	B B	- -	- -	A A	A B	B B	A B	A B	A B	A B	A B	- -	- -
9764	2	41.806	785	A B	A B	B B	A B	A B	B B	A B	B B	A A	A A	- -	- -	B B	A B	A A	A B	A B	A B	A B	A B	- -	- -
9765	2	42.102	786	A A	A A	A A	A B	A A	A B	A A	A B	A A	A A	- -	- -	A B	A B	A A	A B	A B	A B	A B	A B	- -	- -
9766	2	42.102	787	A A	A B	A A	A B	A A	A A	A B	A A	B B	B B	- -	- -	A A	A A	A A	A A	A B	A B	A B	A B	- -	- -
9772	2	43.994	788	B B	B B	B B	B B	B B	B B	A B	B B	A B	A B	- -	- -	B B	B B	B B	B B	A B	A B	A B	A B	- -	- -
9773	2	43.994	789	A B	B B	B B	B B	B B	B B	A B	B B	A B	A B	- -	- -	B B	B B	A B	B B	A B	A B	A B	A B	- -	- -
9774	2	43.994	790	A B	A A	A A	A A	A A	A A	A B	A A	A B	A B	- -	- -	A A	A A	A B	A A	A B	A B	A B	A B	- -	- -
9775	2	43.994	791	B B	B B	B B	B B	B B	B B	B B	B B	B B	B B	- -	- -	B B	B B	B B	B B	B B	B B	B B	B B	- -	- -
1576	2	44.199	792	A B	B B	B B	B B	B B	B B	B B	B B	B B	B B	- -	- -	B B	B B	A B	B B	B B	B B	B B	B B	- -	- -
1577	2	44.199	793	A B	A B	B B	A A	B B	A B	A B	A A	A A	A A	- -	- -	A B	A A	A B	A A	A A	A A	A A	A A	- -	- -
2111	2	44.199	794	B B	B B	B B	B B	B B	B B	B B	B B	B B	B B	- -	- -	B B	B B	B B	B B	B B	B B	B B	B B	- -	- -
2816	2	44.199	795	A B	A B	A A	B B	A A	A B	A B	B B	B B	B B	- -	- -	A B	B B	A B	B B	B B	B B	B B	B B	- -	- -
6306	2	44.694	796	A A	A B	A B	B B	A B	A B	A A	B B	A B	A B	- -	- -	B B	B B	A B	B B	A B	A B	A B	A B	- -	- -
6307	2	44.694	797	B B	B B	A B	B B	A B	B B	B B	B B	B B	B B	- -	- -	A B	B B	A B	B B	B B	B B	B B	B B	- -	- -
6308	2	44.694	798	A B	B B	B B	B B	B B	B B	A B	B B	A B	A B	- -	- -	B B	B B	A B	B B	A B	A B	A B	A B	- -	- -
6309	2	44.694	799	B B	A B	B B	A A	B B	A B	B B	A A	A B	A B	- -	- -	A B	A A	B B	A A	A B	A B	A B	A B	- -	- -
6310	2	44.694	800	B B	B B	A B	B B	A B	B B	B B	B B	B B	B B	- -	- -	A B	B B	A B	B B	B B	B B	B B	B B	- -	- -
6311	2	44.694	801	B B	B B	A B	B B	A B	B B	B B	B B	B B	B B	- -	- -	A B	B B	A B	B B	B B	B B	B B	B B	- -	- -
9102	2	44.975	802	B B	B B	B B	B B	A B	B B	B B	B B	B B	B B	- -	- -	B B	B B	A B	B B	B B	B B	B B	B B	- -	- -
9783	2	45.599	803	A B	A B	A B	B B	A B	A B	A B	B B	B B	B B	- -	- -	B B	B B	B B	B B	B B	B B	B B	B B	- -	- -
9784	2	45.599	804	B B	B B	B B	B B	B B	B B	B B	B B	B B	B B	- -	- -	B B	B B	B B	B B	B B	B B	B B	B B	- -	- -
9785	2	45.599	805	A A	A A	A A	A A	A A	A A	A A	A A	A A	A A	- -	- -	A A	A A	A A	A A	A A	A A	A A	A A	- -	- -
2579	2	45.599	806	B B	B B	B B	B B	B B	B B	B B	B B	B B	B B	- -	- -	B B	B B	B B	B B	B B	B B	B B	B B	- -	- -
2823	2	45.599	807	B B	A B	A B	A A	A B	A B	A B	A A	A A	A A	- -	- -	A A	A A	A B	A A	A A	A A	A A	A A	- -	- -
9787	2	45.599	808	A B	B B	B B	B B	B B	B B	B B	B B	B B	B B	- -	- -	B B	B B	A B	B B	B B	B B	B B	B B	- -	- -
884	2	45.671	809	B B	A B	A B	A A	A B	A B	A B	A A	A A	A A	- -	- -	A A	A A	A B	A A	A A	A A	A A	A A	- -	- -
2825	2	45.753	810	B B	A B	A B	A A	B B	A B	A B	A A	A A	- -	- -	- -	A A	A A	B B	A A	A A	A A	A A	A A	- -	- -
2131	2	46.013	811	A B	A B	A B	B B	A B	A B	A B	B B	B B	B B	- -	- -	B B	B B	B B	B B	B B	B B	B B	B B	- -	- -
1590	2	46.013	812	A A	A B	A B	B B	A B	A B	A B	B B	B B	B B	- -	- -	B B	B B	A B	B B	B B	B B	B B	B B	- -	- -
1591	2	46.013	813	A B	A B	A B	B B	A B	A B	A B	B B	B B	B B	- -	- -	B B	B B	B B	B B	B B	B B	B B	B B	- -	- -
2827	2	46.013	814	B B	A B	A B	A A	A B	A B	A B	A A	A A	- -	- -	- -	A A	A A	A B	A A	A A	A A	A A	A A	- -	- -
9790	2	46.092	815	A A	A B	A A	B B	A A	A B	A B	B B	B B	B B	- -	- -	A B	B B	A A	B B	B B	B B	B B	B B	- -	- -
9791	2	46.092	816	B B	A B	A B	A A	A B	A B	A B	A A	A A	- -	- -	- -	A A	A A	A B	A A	A A	A A	A A	A A	- -	- -
9794	2	46.092	817	B B	A B	A B	A A	B B	A B	A B	A A	A A	- -	- -	- -	A A	A A	B B	A A	A A	A A	A A	A A	- -	- -
15751	2	46.514	818	B B	A B	A B	A A	A B	A B	A B	A A	A A	A A	- -	- -	A A	A A	A B	A A	A A	A A	A A	A A	- -	- -
15750	2	46.514	819	A A	A B	A B	B B	A B	A B	A B	B B	B B	- -	- -	- -	B B	B B	A B	B B	B B	B B	B B	B B	- -	- -
9797	2	46.56	820	B B	A B	B B	A A	A B	A B	A B	A A	A A	- -	- -	- -	A B	A A	A B	A A	A A	A A	A A	A A	- -	- -
887	2	46.56	821	B B	A B	A B	A A	A B	A B	A B	A A	A A	- -	- -	- -	A A	A A	A B	A A	A A	A A	A A	A A	- -	- -
9798	2	46.56	822	B B	B B	B B	A B	B B	A B	A B	A B	A B	A B	- -	- -	A B	A B	B B	A B	A A	A A	A A	A A	- -	- -
888	2	46.56	823	A A	A A	A A	A A	A A	A A	A A	A A	A A	A A	- -	- -	A A	A A	A A	A A	A A	A A	A A	A A	- -	- -
9799	2	46.56	824	A A	A B	A A	B B	A A	A B	A B	B B	B B	B B	- -	- -	A B	B B	A A	B B	B B	B B	B B	B B	- -	- -
9800	2	46.56	825	B B	A B	A B	A B	B B	B B	B B	A B	A B	A B	- -	- -	A B	A B	B B	A B	B B	B B	B B	B B	- -	- -
9801	2	46.56	826	A B	A A	A A	A A	A A	A A	A A	A A	A A	A A	- -	- -	A A	A A	A B	A A	A A	A A	A A	A A	- -	- -
2134	2	46.811	827	A A	A B	A B	B B	A B	A B	A B	B B	B B	- -	- -	- -	B B	B B	A B	B B	B B	B B	B B	B B	- -	- -
3226	2	46.811	828	B B	A B	A B	A A	A B	A B	A B	A A	A A	- -	- -	- -	A A	A A	A B	A A	A A	A A	A A	A A	- -	- -
889	2	46.811	829	B B	A B	A B	A A	A B	A B	A B	A A	A A	A A	- -	- -	A A	A A	A B	A A	A A	A A	A A	A A	- -	- -
241	2	46.811	830	A A	A A	A A	A B	A B	A B	A B	A B	A B	A B	- -	- -	A B	A B	A B	A B	B B	B B	B B	B B	- -	- -
1592	2	46.811	831	B B	B B	B B	B B	B B	B B	B B	B B	B B	B B	- -	- -	B B	B B	B B	B B	B B	B B	B B	B B	- -	- -
2830	2	47.47	832	B B	A B	A B	A A	A B	A B	A B	A A	A A	- -	- -	- -	A A	A A	A B	A A	A A	A A	A A	A A	- -	- -
897	2	47.885	833	A A	A A	A A	A A	A B	A A	A A	A A	A A	A A	- -	- -	A A	A A	A B	A A	A A	A A	A A	A A	- -	- -
9802	2	48.001	834	B B	A B	A B	A A	A B	A B	A B	A A	A A	A A	- -	- -	A A	A A	A B	A A	A A	A A	A A	A A	- -	- -
9807	2	48.001	835	A B	A B	A B	B B	A B	A B	A B	B B	B B	B B	- -	- -	B B	B B	B B	B B	B B	B B	B B	B B	- -	- -
9808	2	48.001	836	A A	A A	A A	A A	A B	A A	A A	A A	A A	A A	- -	- -	A A	A A	A B	A A	A A	A A	A A	A A	- -	- -
9809	2	48.001	837	B B	A B	A B	A A	A B	A B	A B	A A	A A	A A	- -	- -	A A	A A	A B	A A	A A	A A	A A	A A	- -	- -
9810	2	48.001	838	B B	B B	B B	B B	B B	B B	B B	B B	B B	B B	- -	- -	B B	B B	B B	B B	B B	B B	B B	B B	- -	- -
9841	2	48.549	839	A A	A A	A A	A B	A A	A B	A B	A B	A B	A B	- -	- -	A B	A B	A A	A B	B B	B B	B B	B B	- -	- -
9842	2	48.549	840	B B	A B	A B	A B	A B	B B	B B	A B	A B	A B	- -	- -	A B	A B	A B	A B	B B	B B	B B	B B	- -	- -
9844	2	48.549	841	A A	A B	A A	A B	A A	A A	A A	A B	A B	A B	- -	- -	A A	A B	A A	A B	A A	A A	A A	A A	- -	- -
915	2	48.549	842	A A	A A	A B	A A	A B	A A	A A	A A	A A	A A	- -	- -	A B	A A	A B	A A	A A	A A	A A	A A	- -	- -
9846	2	48.549	843	B B	A B	B B	A B	B B	B B	B B	A B	A B	A B	- -	- -	B B	A B	B B	A B	B B	B B	B B	B B	- -	- -
9847	2	48.549	844	B B	A B	A B	A A	A B	A B	A B	A A	A A	- -	- -	- -	A A	A A	A B	A A	A A	A A	A A	A A	- -	- -
9848	2	48.549	845	B B	B B	B B	A B	A B	A B	A B	A B	A B	A B	- -	- -	A B	A B	A B	A B	A A	A A	A A	A A	- -	- -
477	2	48.709	846	A A	A B	A A	B B	A B	A B	A B	B B	B B	- -	- -	- -	A B	A B	A B	A B	B B	B B	B B	B B	- -	- -
9851	2	48.92	847	B B	B B	B B	A B	B B	A B	A B	A B	A B	A B	- -	- -	A B	A B	B B	A B	A A	A A	A A	A A	- -	- -
9853	2	48.92	848	A A	A B	A B	A B	A B	A A	A A	A B	A B	A B	- -	- -	A B	A A	A B	A A	A A	A A	A A	A A	- -	- -
16191	2	48.979	849	A A	A B	A B	A B	A A	A A	A A	A B	A B	A B	- -	- -	A B	A A	A A	A A	A A	A A	A A	A A	- -	- -
16190	2	48.979	850	A A	A B	A B	B B	A B	A B	A B	B B	B B	- -	- -	- -	B B	A B	A B	A B	B B	B B	B B	B B	- -	- -
16189	2	48.979	851	A A	A B	A B	B B	A B	A B	A B	B B	B B	B B	- -	- -	B B	A B	A B	A B	B B	B B	B B	B B	- -	- -
16188	2	48.979	852	A A	A A	A A	A B	A B	A B	A B	A B	A B	A B	- -	- -	A B	A B	A B	A B	B B	B B	B B	B B	- -	- -
9893	2	49.001	853	B B	B B	B B	A B	A B	A B	A B	A B	A B	A B	- -	- -	A B	A B	A B	A B	A A	A A	A A	A A	- -	- -
9891	2	49.001	854	B B	A B	B B	A A	A B	A B	A B	A A	A A	- -	- -	- -	A B	A B	A B	A B	A A	A A	A A	A A	- -	- -
9890	2	49.001	855	B B	B B	B B	B B	B B	B B	B B	B B	B B	B B	- -	- -	B B	B B	B B	B B	B B	B B	B B	B B	- -	- -
9889	2	49.001	856	A A	A B	A A	B B	A B	A B	A B	B B	B B	- -	- -	- -	A B	A B	A B	A B	B B	B B	B B	B B	- -	- -
943	2	49.229	857	A A	A A	A A	A A	A B	A A	A A	A A	A A	A A	- -	- -	A A	A A	A B	A A	A A	A A	A A	A A	- -	- -
2879	2	49.229	858	A A	A A	A A	A A	A A	A A	A A	A A	A A	A A	- -	- -	A A	A A	A A	A A	A A	A A	A A	A A	- -	- -
9887	2	49.347	859	B B	B B	B B	B B	B B	B B	B B	B B	B B	B B	- -	- -	B B	B B	B B	B B	B B	B B	B B	B B	- -	- -
9886	2	49.347	860	B B	B B	B B	A B	B B	A B	A B	A B	A B	A B	- -	- -	A B	A B	B B	A B	A A	A A	A A	A A	- -	- -
9860	2	49.562	861	A A	A B	A A	A B	A A	A A	A A	A B	A B	A B	- -	- -	A A	A A	A A	A A	A A	A A	A A	A A	- -	- -
9861	2	49.562	862	B B	B B	A B	A B	A B	A B	A B	A B	A B	A B	- -	- -	A A	A B	A B	A B	A A	A A	A A	A A	- -	- -
9862	2	49.562	863	B B	B B	B B	B B	A B	B B	B B	B B	B B	B B	- -	- -	B B	B B	A B	B B	B B	B B	B B	B B	- -	- -
9863	2	49.562	864	B B	B B	B B	B B	A B	B B	B B	B B	B B	B B	- -	- -	B B	B B	A B	B B	B B	B B	B B	B B	- -	- -
9864	2	49.562	865	A A	A A	A B	A A	A A	A A	A A	A A	A A	A A	- -	- -	A B	A A	A A	A A	A A	A A	A A	A A	- -	- -
9866	2	49.562	866	B B	B B	B B	B B	B B	B B	B B	B B	B B	B B	- -	- -	B B	B B	B B	B B	B B	B B	B B	B B	- -	- -
9867	2	49.562	867	B B	B B	A B	B B	A B	B B	B B	B B	B B	B B	- -	- -	A B	B B	A B	B B	B B	B B	B B	B B	- -	- -
9868	2	49.562	868	B B	A B	A B	A B	A B	B B	B B	A B	A B	A B	- -	- -	A B	B B	A B	B B	B B	B B	B B	B B	- -	- -
9869	2	49.562	869	B B	B B	B B	B B	B B	B B	B B	B B	B B	B B	- -	- -	B B	B B	B B	B B	B B	B B	B B	B B	- -	- -
5342	2	49.831	870	B B	B B	B B	B B	B B	B B	B B	B B	B B	B B	- -	- -	B B	B B	B B	B B	B B	B B	B B	B B	- -	- -
5343	2	49.831	871	B B	B B	B B	B B	B B	B B	B B	B B	B B	B B	- -	- -	B B	B B	B B	B B	B B	B B	B B	B B	- -	- -
5345	2	49.831	872	A B	B B	B B	A B	B B	A B	B B	A B	B B	B B	- -	- -	A B	A B	A B	A B	A B	A B	A B	A B	- -	- -
5346	2	49.831	873	B B	B B	B B	B B	B B	B B	B B	B B	B B	B B	- -	- -	B B	B B	B B	B B	B B	B B	B B	B B	- -	- -
5349	2	49.831	874	A B	B B	B B	A B	A B	A B	B B	A B	B B	B B	- -	- -	A B	A A	A A	A A	A B	A B	A B	A B	- -	- -
9901	2	50.195	875	A B	A B	B B	A A	B B	A B	B B	A A	A B	A B	- -	- -	A B	A A	A B	A A	A B	A B	A B	A B	- -	- -
9903	2	50.565	876	A A	A A	A A	A A	A B	A A	A A	A A	A A	A A	- -	- -	A A	A A	A B	A A	A A	A A	A A	A A	- -	- -
9904	2	50.565	877	A B	A B	A A	B B	A A	A B	A A	B B	A B	A B	- -	- -	A B	B B	A B	B B	A B	A B	A B	A B	- -	- -
1645	2	50.565	878	A B	A B	A A	B B	A B	A B	A A	B B	A B	A B	- -	- -	A B	B B	B B	B B	A B	A B	A B	A B	- -	- -
9905	2	51.141	879	B B	A B	B B	A A	B B	A B	B B	A B	A B	A B	- -	- -	A B	A A	B B	A A	B B	B B	B B	B B	- -	- -
9906	2	51.141	880	B B	B B	B B	B B	B B	B B	B B	B B	B B	B B	- -	- -	B B	B B	B B	B B	B B	B B	B B	B B	- -	- -
9907	2	51.141	881	B B	B B	B B	B B	B B	B B	B B	B B	B B	B B	- -	- -	B B	B B	B B	B B	B B	B B	B B	B B	- -	- -
1349	2	51.358	882	A B	A B	A A	B B	A A	A B	A A	B B	A B	A B	- -	- -	A B	B B	A B	B B	A B	A B	A B	A B	- -	- -
9910	2	51.358	883	A B	A B	A B	A A	A B	A B	A B	A A	A A	A A	- -	- -	A A	A A	A A	A A	A A	A A	A A	A A	- -	- -
9911	2	51.358	884	B B	B B	B B	B B	A B	B B	A B	B B	A B	A B	- -	- -	B B	B B	A B	B B	A B	A B	A B	A B	- -	- -
1350	2	51.358	885	A B	A B	A A	B B	A B	A B	A B	B B	B B	B B	- -	- -	A B	B B	B B	B B	B B	B B	B B	B B	- -	- -
2901	2	51.396	886	A A	A A	A A	A A	A A	A A	A A	A A	A A	A A	- -	- -	A A	A A	A A	A A	A A	A A	A A	A A	- -	- -
2203	2	51.397	887	A B	A B	A B	B B	A B	A B	A B	B B	B B	B B	- -	- -	B B	B B	B B	B B	B B	B B	B B	B B	- -	- -
218	2	51.398	888	B B	B B	B B	B B	B B	B B	B B	B B	B B	B B	- -	- -	B B	B B	B B	B B	B B	B B	B B	B B	- -	- -
3351	2	51.507	889	B B	B B	B B	B B	B B	B B	B B	B B	B B	B B	- -	- -	B B	B B	B B	B B	B B	B B	B B	B B	- -	- -
3349	2	51.507	890	A A	A A	A A	A A	A A	A A	A A	A A	A A	A A	- -	- -	A A	A A	A A	A A	A A	A A	A A	A A	- -	- -
3350	2	51.507	891	B B	B B	B B	B B	B B	B B	B B	B B	B B	B B	- -	- -	B B	B B	B B	B B	B B	B B	B B	B B	- -	- -
3357	2	51.508	892	B B	B B	A B	B B	B B	B B	B B	B B	B B	B B	- -	- -	A B	B B	B B	B B	B B	B B	B B	B B	- -	- -
15757	2	52.643	893	B B	B B	B B	A B	B B	A B	B B	B B	B B	B B	- -	- -	B B	A B	B B	A B	B B	B B	B B	B B	- -	- -
15756	2	52.643	894	A B	A B	A B	B B	A A	A B	A A	A B	A B	A B	- -	- -	A B	B B	A A	B B	A A	A A	A A	A A	- -	- -
489	2	52.668	895	B B	B B	B B	A B	B B	A B	B B	B B	B B	B B	- -	- -	B B	A B	B B	A B	B B	B B	B B	B B	- -	- -
17487	2	52.854	896	A A	A B	A B	A A	B B	A B	B B	A A	A B	A B	- -	- -	A B	A A	A B	A A	A B	A B	A B	A B	- -	- -
17486	2	52.854	897	A A	A A	A A	A B	A A	A B	A A	A A	A A	A A	- -	- -	A A	A B	A A	A B	A A	A A	A A	A A	- -	- -
17484	2	52.854	898	B B	A B	A B	B B	A A	A B	A A	B B	A B	A B	- -	- -	A B	B B	A B	B B	A B	A B	A B	A B	- -	- -
517	2	52.875	899	B B	B B	B B	A B	B B	A B	B B	B B	B B	B B	- -	- -	B B	A B	B B	A B	B B	B B	B B	B B	- -	- -
9956	2	52.875	900	B B	B B	B B	A B	B B	A B	B B	B B	B B	B B	- -	- -	B B	A B	B B	A B	B B	B B	B B	B B	- -	- -
9955	2	52.875	901	A B	B B	A B	A B	B B	A B	B B	A B	B B	B B	- -	- -	A B	A A	A B	A A	A B	A B	A B	A B	- -	- -
9954	2	52.875	902	B B	B B	B B	A B	B B	A B	B B	B B	B B	B B	- -	- -	B B	A B	B B	A B	B B	B B	B B	B B	- -	- -
9953	2	52.875	903	B B	B B	B B	B B	B B	B B	B B	B B	B B	B B	- -	- -	B B	B B	B B	B B	B B	B B	B B	B B	- -	- -
5264	2	52.986	904	A A	A B	A B	A A	B B	A B	B B	A A	A B	A B	- -	- -	A B	A A	A B	A A	A B	A B	A B	A B	- -	- -
1662	2	53.028	905	B B	A B	A B	B B	A A	A B	A A	B B	A B	A B	- -	- -	A B	B B	A B	B B	A B	A B	A B	A B	- -	- -
446	2	53.028	906	A B	A A	A A	A B	A A	A B	A A	A B	A A	A A	- -	- -	A A	A B	A B	A B	A B	A B	A B	A B	- -	- -
2618	2	53.028	907	A B	A B	A B	B B	A A	A B	A A	A B	A B	A B	- -	- -	A B	B B	A A	B B	A A	A A	A A	A A	- -	- -
690	2	53.028	908	A A	A B	A B	A A	A B	A B	A B	A A	A A	A A	- -	- -	A A	A A	A A	A A	A A	A A	A A	A A	- -	- -
16320	2	53.212	909	B B	A B	A B	B B	A A	A B	A A	B B	A B	A B	- -	- -	A B	B B	A B	B B	A B	A B	A B	A B	- -	- -
12281	2	53.231	910	A A	A B	B B	A A	B B	A B	B B	A A	A B	A B	- -	- -	B B	A B	A B	A B	A B	A B	A B	A B	- -	- -
12280	2	53.231	911	B B	A B	A B	B B	- -	A B	- -	B B	A B	A B	- -	- -	A B	B B	A B	B B	A B	A B	A B	A B	- -	- -
12279	2	53.231	912	B B	B B	B B	B B	B B	B B	B B	B B	B B	B B	- -	- -	B B	B B	B B	B B	B B	B B	B B	B B	- -	- -
9927	2	53.396	913	A A	A A	A A	A A	A A	A A	A B	A A	A B	A B	- -	- -	A A	A A	A A	A A	A B	A B	A B	A B	- -	- -
1668	2	53.396	914	B B	B B	B B	B B	B B	B B	B B	B B	B B	B B	- -	- -	B B	B B	B B	B B	B B	B B	B B	B B	- -	- -
9928	2	53.396	915	B B	A B	A B	A B	A A	A A	A A	B B	A B	A B	- -	- -	A B	A B	A B	A B	A B	A B	A B	A B	- -	- -
9929	2	53.396	916	A A	A A	A A	A B	A A	A B	A A	A A	A A	A A	- -	- -	A A	A B	A A	A B	A A	A A	A A	A A	- -	- -
53	2	53.457	917	A A	A A	A B	A B	A A	A B	A A	A A	A A	A A	- -	- -	A B	B B	A A	B B	A A	A A	A A	A A	- -	- -
2221	2	53.457	918	A A	A B	A B	A A	B B	A B	B B	A A	A B	A B	- -	- -	A B	A A	A B	A A	A B	A B	A B	A B	- -	- -
2222	2	53.457	919	B B	B B	B B	B B	B B	B B	A B	B B	A B	A B	- -	- -	B B	B B	B B	B B	A B	A B	A B	A B	- -	- -
9940	2	53.88	920	A A	A A	A A	A A	A A	A A	A A	A A	A A	A A	- -	- -	A A	A A	A A	A A	A A	A A	A A	A A	- -	- -
9942	2	53.88	921	A A	A B	A B	A A	A B	A B	B B	A A	A B	A B	- -	- -	A A	A A	A A	A A	A B	A B	A B	A B	- -	- -
9943	2	53.88	922	A B	A B	A B	B B	A A	A B	A A	A B	A B	A B	- -	- -	A B	B B	A A	B B	A A	A A	A A	A A	- -	- -
9944	2	53.88	923	A B	B B	B B	B B	A B	B B	B B	A B	B B	B B	- -	- -	A B	B B	A A	B B	A B	A B	A B	A B	- -	- -
9945	2	53.88	924	A A	A B	A B	A A	A B	A B	B B	A A	A B	A B	- -	- -	A A	A A	A A	A A	A B	A B	A B	A B	- -	- -
9947	2	54.633	925	B B	B B	B B	A B	- -	A B	B B	B B	B B	B B	- -	- -	B B	A B	B B	A B	B B	B B	B B	B B	- -	- -
999	2	54.633	926	A A	A B	B B	A A	B B	A B	B B	A A	A B	A B	- -	- -	B B	A B	A B	A B	A B	A B	A B	A B	- -	- -
9948	2	54.633	927	A A	A B	B B	A A	- -	A B	B B	A A	A B	A B	- -	- -	B B	A B	A B	A B	A B	A B	A B	A B	- -	- -
9951	2	54.633	928	B B	A B	A A	B B	A A	A B	A A	B B	A B	A B	- -	- -	A A	A B	A B	A B	A B	A B	A B	A B	- -	- -
9952	2	54.633	929	A A	A A	A A	A A	A A	A A	A A	A A	A A	A A	- -	- -	A A	A A	A A	A A	A A	A A	A A	A A	- -	- -
2923	2	54.658	930	A A	A A	A B	A A	A B	A A	A B	A A	A B	A B	- -	- -	B B	A B	A B	A B	- -	- -	- -	- -	- -	- -
2924	2	54.658	931	A A	A B	A B	A A	A B	A B	A B	A A	A A	A A	- -	- -	A A	A A	A A	A A	A A	A A	A A	A A	- -	- -
695	2	54.658	932	A A	A B	B B	A A	B B	A B	B B	A A	A B	A B	- -	- -	B B	A B	A B	A B	A B	A B	A B	A B	- -	- -
2231	2	54.658	933	B B	B B	A B	B B	B B	B B	B B	B B	B B	B B	- -	- -	A B	A B	B B	A B	B B	B B	B B	B B	- -	- -
1001	2	54.658	934	A B	A A	A A	A A	A A	A A	A A	A B	A A	A A	- -	- -	A A	A A	A B	A A	A B	A B	A B	A B	- -	- -
998	2	54.658	935	B B	A B	A A	A B	A A	A A	A A	B B	A B	A B	- -	- -	A A	A A	A B	A A	A B	A B	A B	A B	- -	- -
3259	2	54.856	936	A A	A A	A B	A A	A B	A A	A A	A A	A A	A A	- -	- -	B B	A B	A B	A B	A A	A A	A A	A A	- -	- -
9986	2	54.856	937	A B	A B	A B	B B	A B	A B	A B	A B	B B	B B	- -	- -	B B	B B	A B	B B	A B	A B	A B	A B	- -	- -
9987	2	55.014	938	B B	A B	A A	B B	A A	A B	A A	B B	A B	A B	- -	- -	A A	A B	A B	A B	A B	A B	A B	A B	- -	- -
9989	2	55.014	939	B B	B B	B B	B B	B B	B B	A B	B B	A B	A B	- -	- -	B B	B B	B B	B B	A B	A B	A B	A B	- -	- -
9990	2	55.014	940	B B	B B	A B	B B	B B	B B	B B	B B	B B	B B	- -	- -	A B	A B	B B	A B	B B	B B	B B	B B	- -	- -
1382	2	55.093	941	B B	B B	B B	B B	B B	B B	A B	B B	A B	A B	- -	- -	B B	B B	B B	B B	A B	A B	A B	A B	- -	- -
1381	2	55.093	942	B B	A B	A A	B B	- -	A B	- -	B B	A B	A B	- -	- -	A A	A B	A B	A B	A B	A B	A B	A B	- -	- -
1036	2	55.093	943	A A	A B	B B	A A	B B	A B	B B	A A	A B	A B	- -	- -	B B	A B	A B	A B	A B	A B	A B	A B	- -	- -
2271	2	55.172	944	B B	A B	A A	B B	A A	A B	A A	B B	A B	A B	- -	- -	A A	A B	A B	A B	A B	A B	A B	A B	- -	- -
10003	2	56.008	945	A B	A A	A A	A A	A B	A A	A B	A B	A B	A B	- -	- -	A B	A A	B B	A A	B B	B B	B B	B B	- -	- -
10005	2	56.008	946	A B	A B	B B	A A	B B	A B	B B	A B	A B	A B	- -	- -	B B	A B	B B	A B	B B	B B	B B	B B	- -	- -
10006	2	56.008	947	A B	A B	A A	B B	A A	A B	A A	A B	A B	A B	- -	- -	A A	A B	A A	A B	A A	A A	A A	A A	- -	- -
2278	2	56.008	948	A B	A B	A A	B B	A A	A B	A A	A B	A B	A B	- -	- -	A A	A B	A A	A B	A A	A A	A A	A A	- -	- -
2963	2	56.008	949	A B	A B	B B	A A	B B	A B	B B	A B	A B	A B	- -	- -	B B	A B	B B	A B	B B	B B	B B	B B	- -	- -
2279	2	56.008	950	B B	A B	A B	B B	A B	A B	A B	B B	B B	B B	- -	- -	B B	B B	B B	B B	B B	B B	B B	B B	- -	- -
1723	2	56.008	951	B B	A B	A A	B B	A A	A B	A A	B B	A B	A B	- -	- -	A A	A B	A B	A B	A B	A B	A B	A B	- -	- -
15778	2	56.824	952	A B	A B	B B	A A	B B	A B	B B	A B	A B	A B	- -	- -	B B	A B	B B	A B	B B	B B	B B	B B	- -	- -
10017	2	56.931	953	A A	A A	A A	A B	A A	A B	A A	A A	A A	A A	- -	- -	A A	A B	A A	A B	A A	A A	A A	A A	- -	- -
10018	2	56.931	954	B B	B B	B B	A B	B B	A B	B B	B B	B B	B B	- -	- -	B B	A B	B B	A B	B B	B B	B B	B B	- -	- -
10019	2	56.931	955	A B	A B	B B	A B	B B	B B	B B	A B	A B	A B	- -	- -	B B	B B	B B	B B	B B	B B	B B	B B	- -	- -
10021	2	56.931	956	A A	A A	A A	A B	A A	A B	A A	A A	A A	A A	- -	- -	A A	A B	A A	A B	A A	A A	A A	A A	- -	- -
10024	2	56.931	957	A A	A A	A A	A B	A A	A B	A A	A A	A A	A A	- -	- -	A A	A B	A A	A B	A A	A A	A A	A A	- -	- -
288	2	57.35	958	A B	A A	A A	A B	A B	A B	A A	A B	A A	A A	- -	- -	A B	A B	B B	A B	A B	A B	A B	A B	- -	- -
2296	2	58.082	959	B B	B B	B B	B B	A B	B B	B B	B B	B B	B B	- -	- -	B B	B B	A B	B B	B B	B B	B B	B B	- -	- -
1389	2	58.088	960	A B	A A	A A	A B	A B	A B	A A	A B	A A	A A	- -	- -	A B	A B	B B	A B	A B	A B	A B	A B	- -	- -
10025	2	58.324	961	A A	A A	A A	A B	A A	A B	A A	A A	A A	A A	- -	- -	A A	A B	A A	A B	A A	A A	A A	A A	- -	- -
10026	2	58.324	962	B B	A B	A A	A B	A B	A A	A A	B B	A B	A B	- -	- -	A B	A A	B B	A A	A B	A B	A B	A B	- -	- -
10028	2	58.324	963	B B	B B	B B	B B	B B	B B	B B	B B	B B	B B	- -	- -	B B	B B	B B	B B	B B	B B	B B	B B	- -	- -
10029	2	58.324	964	A A	A B	B B	A A	A B	A B	B B	A A	A B	A B	- -	- -	A B	A B	A A	A B	A B	A B	A B	A B	- -	- -
10030	2	58.324	965	A A	A B	B B	A B	B B	B B	B B	A A	A B	A B	- -	- -	B B	B B	A B	B B	A B	A B	A B	A B	- -	- -
10031	2	58.324	966	B B	B B	B B	B B	A B	B B	B B	B B	B B	B B	- -	- -	A B	B B	A B	B B	B B	B B	B B	B B	- -	- -
10032	2	58.324	967	B B	B B	B B	A B	B B	A B	B B	B B	B B	B B	- -	- -	B B	A B	B B	A B	B B	B B	B B	B B	- -	- -
10033	2	58.324	968	A B	A B	B B	A A	A B	A B	B B	A B	A B	A B	- -	- -	B B	A B	A B	A B	B B	B B	B B	B B	- -	- -
1748	2	58.94	969	B B	B B	B B	B B	B B	B B	B B	B B	B B	B B	- -	- -	B B	B B	B B	B B	B B	B B	B B	B B	- -	- -
10035	2	59.253	970	A B	A B	A A	B B	A A	A B	A A	A B	A B	A B	- -	- -	A A	A B	A A	A B	A A	A A	A A	A A	- -	- -
10036	2	59.253	971	A B	A A	A A	A A	A A	A A	A A	A B	A A	A A	- -	- -	A B	A A	A B	A A	A B	A B	A B	A B	- -	- -
10037	2	59.253	972	B B	A B	A A	B B	A A	A B	A A	B B	A B	A B	- -	- -	A B	A B	A B	A B	A B	A B	A B	A B	- -	- -
3366	2	59.494	973	A A	A B	B B	A A	B B	A B	B B	A A	A B	A B	- -	- -	A B	A B	A B	A B	A B	A B	A B	A B	- -	- -
714	2	59.841	974	A A	A A	A B	A A	A B	A A	A A	A A	A A	A A	- -	- -	A B	A B	A B	A B	A A	A A	A A	A A	- -	- -
1758	2	59.841	975	B B	B B	A B	B B	A B	B B	B B	B B	B B	B B	- -	- -	A B	A B	A B	A B	B B	B B	B B	B B	- -	- -
3358	2	60.444	976	A B	A B	B B	A A	B B	A B	B B	A B	A B	A B	- -	- -	A B	A B	B B	A B	B B	B B	B B	B B	- -	- -
1065	2	60.444	977	A A	A B	A B	A A	A B	A B	B B	A A	A B	A A	- -	- -	A A	A A	A A	A A	A B	A B	A B	A B	- -	- -
499	2	60.444	978	A B	A B	B B	A A	B B	A B	B B	A B	A B	A B	- -	- -	A B	A B	B B	A B	B B	B B	B B	B B	- -	- -
1762	2	60.444	979	A B	A B	A B	B B	A B	A B	A A	A B	A B	A B	- -	- -	B B	B B	A B	B B	A A	A A	A A	A A	- -	- -
10040	2	60.444	980	A B	B B	B B	B B	B B	B B	B B	A B	B B	A B	- -	- -	B B	B B	A B	B B	A B	A B	A B	A B	- -	- -
2310	2	60.444	981	A A	A B	B B	A A	B B	A B	B B	A A	A B	A A	- -	- -	B B	A B	A B	A B	A B	A B	A B	A B	- -	- -
3360	2	60.513	982	A B	B B	B B	B B	B B	B B	B B	A B	B B	A B	- -	- -	B B	B B	A B	B B	A B	A B	A B	A B	- -	- -
3364	2	60.513	983	A A	A A	A B	A A	A B	A A	A A	A A	A A	A A	- -	- -	A B	A B	A B	A B	A A	A A	A A	A A	- -	- -
15785	2	60.997	984	A B	A B	A A	B B	A A	A B	A A	A B	A B	A B	- -	- -	A B	A B	A A	A B	A A	A A	A A	A A	- -	- -
15786	2	60.997	985	A A	A B	A B	A A	A B	A B	B B	A A	A B	A A	- -	- -	A A	A A	A A	A A	A B	A B	A B	A B	- -	- -
3275	2	61.317	986	A A	A A	A A	A A	A A	A A	A A	A A	A A	A A	- -	- -	A A	A A	A A	A A	A A	A A	A A	A A	- -	- -
716	2	61.317	987	A A	A A	A A	A A	A A	A A	A A	A A	A A	A A	- -	- -	A A	A A	A A	A A	A A	A A	A A	A A	- -	- -
2999	2	61.389	988	A A	A A	A A	A A	A A	A A	A A	A A	A A	A A	- -	- -	A A	A A	A A	A A	A A	A A	A A	A A	- -	- -
10042	2	61.59	989	B B	A B	A A	B B	A A	A B	A A	B B	A B	B B	- -	- -	A B	A B	A B	A B	A B	A B	A B	A B	- -	- -
10043	2	61.59	990	B B	B B	B B	B B	B B	B B	B B	B B	B B	B B	- -	- -	B B	B B	B B	B B	B B	B B	B B	B B	- -	- -
10044	2	61.59	991	B B	B B	B B	B B	B B	B B	B B	B B	B B	B B	- -	- -	B B	B B	B B	B B	B B	B B	B B	B B	- -	- -
10045	2	61.59	992	A B	A A	A A	A A	A A	A A	A A	A B	A A	A B	- -	- -	A B	A A	A B	A A	A B	A B	A B	A B	- -	- -
10046	2	61.59	993	B B	A B	A A	B B	A A	A B	A A	B B	A B	B B	- -	- -	A A	A B	A B	A B	A B	A B	A B	A B	- -	- -
10047	2	61.59	994	B B	B B	B B	B B	B B	B B	B B	B B	B B	B B	- -	- -	A B	B B	B B	B B	B B	B B	B B	B B	- -	- -
183	2	61.59	995	- -	A B	A A	B B	A A	A B	A A	A B	A B	A B	- -	- -	A B	A B	A A	A B	A A	A A	A A	A A	- -	- -
10048	2	61.59	996	B B	A B	A B	B B	A B	A B	A A	B B	A B	B B	- -	- -	A B	B B	B B	B B	A B	A B	A B	A B	- -	- -
10049	2	61.59	997	A B	A B	A A	B B	A A	A B	A A	A B	A B	A B	- -	- -	A A	A B	A A	A B	A A	A A	A A	A A	- -	- -
10050	2	61.59	998	A B	A B	B B	A A	B B	A B	B B	A B	A B	A B	- -	- -	B B	A B	B B	A B	B B	B B	B B	B B	- -	- -
10051	2	61.59	999	A B	A A	A A	A A	A A	A A	A A	A B	A A	A B	- -	- -	A B	A A	A B	A A	A B	A B	A B	A B	- -	- -
17389	2	61.899	1000	A A	A B	B B	A A	B B	A B	B B	A A	A B	A A	- -	- -	A B	A B	A B	A B	A B	A B	A B	A B	- -	- -
17391	2	61.899	1001	A A	A B	A B	A A	A B	A B	B B	A A	A B	A A	- -	- -	A A	A A	A A	A A	A B	A B	A B	A B	- -	- -
17392	2	61.899	1002	B B	A B	A B	B B	A B	A B	A A	B B	A B	B B	- -	- -	B B	B B	B B	B B	A B	A B	A B	A B	- -	- -
17393	2	61.899	1003	A A	A A	A A	A A	A A	A A	A A	A A	A A	A A	- -	- -	A A	A A	A A	A A	A A	A A	A A	A A	- -	- -
3353	2	62.038	1004	B B	B B	B B	B B	B B	B B	B B	B B	B B	B B	- -	- -	B B	B B	B B	B B	B B	B B	B B	B B	- -	- -
3355	2	62.041	1005	B B	B B	B B	B B	B B	B B	B B	B B	B B	B B	- -	- -	B B	B B	B B	B B	B B	B B	B B	B B	- -	- -
3354	2	62.041	1006	A A	A A	A A	A A	A A	A A	A A	A A	A A	A A	- -	- -	A A	A A	A A	A A	A A	A A	A A	A A	- -	- -
3356	2	62.042	1007	A A	A A	A A	A A	A A	A A	A A	A A	A A	A A	- -	- -	A A	A A	A A	A A	A A	A A	A A	A A	- -	- -
3365	2	62.576	1008	A A	A A	A A	A A	A A	A A	A A	A A	A A	A A	- -	- -	A A	A A	A A	A A	A A	A A	A A	A A	- -	- -
15791	2	62.833	1009	A A	A A	A B	A A	A B	A A	A A	A A	A A	A A	- -	- -	A B	A B	A B	A B	A A	A A	A A	A A	- -	- -
15794	2	62.833	1010	B B	A B	A B	B B	A B	A B	A A	B B	B B	B B	- -	- -	B B	B B	B B	B B	A B	A B	A B	A B	- -	- -
10052	2	62.919	1011	A B	A B	A A	A B	A A	A A	A A	A B	A B	A B	- -	- -	A A	A A	A A	A A	A A	A A	A A	A A	- -	- -
10054	2	62.919	1012	B B	A B	A A	B B	A A	A B	A A	B B	B B	B B	- -	- -	A B	A B	A B	A B	A B	A B	A B	A B	- -	- -
10055	2	62.919	1013	A B	A A	A A	A B	A A	A B	A A	A B	A B	A B	- -	- -	A B	A B	A B	A B	A B	A B	A B	A B	- -	- -
10056	2	62.919	1014	B B	B B	B B	B B	B B	B B	B B	B B	B B	B B	- -	- -	A B	B B	B B	B B	B B	B B	B B	B B	- -	- -
10057	2	62.919	1015	A A	A B	A B	A A	A B	A B	B B	A A	A A	A A	- -	- -	A A	A A	A A	A A	A B	A B	A B	A B	- -	- -
12171	2	63.593	1016	A A	A B	B B	A A	B B	A B	B B	A A	A A	A A	- -	- -	A B	A B	A B	A B	A B	A B	A B	A B	- -	- -
12172	2	63.593	1017	B B	A B	A B	B B	A B	A B	A A	B B	B B	B B	- -	- -	A B	B B	B B	B B	A B	A B	A B	A B	- -	- -
12173	2	63.593	1018	B B	A B	A A	B B	A A	A B	A A	B B	B B	B B	- -	- -	A B	A B	A B	A B	A B	A B	A B	A B	- -	- -
12174	2	63.593	1019	B B	B B	B B	B B	B B	B B	B B	B B	B B	B B	- -	- -	B B	B B	B B	B B	B B	B B	B B	B B	- -	- -
12175	2	63.593	1020	A A	A B	B B	A A	B B	A B	B B	A A	A A	A A	- -	- -	B B	A B	A B	A B	A B	A B	A B	A B	- -	- -
12177	2	63.593	1021	B B	B B	B B	B B	B B	B B	B B	B B	B B	B B	- -	- -	B B	B B	B B	B B	B B	B B	B B	B B	- -	- -
12178	2	63.593	1022	B B	A B	A A	B B	A A	A B	A A	B B	B B	B B	- -	- -	A B	A B	A B	A B	A B	A B	A B	A B	- -	- -
12180	2	63.593	1023	B B	A B	A A	B B	A A	A B	A A	B B	B B	B B	- -	- -	A B	A B	A B	A B	A B	A B	A B	A B	- -	- -
12181	2	63.593	1024	B B	B B	B B	B B	B B	B B	B B	B B	B B	- -	- -	- -	B B	B B	B B	B B	B B	B B	B B	B B	- -	- -
10058	2	63.774	1025	B B	B B	- -	B B	B B	B B	B B	B B	B B	B B	- -	- -	B B	B B	B B	B B	B B	B B	B B	B B	- -	- -
10059	2	63.774	1026	B B	A B	A B	B B	A A	A B	A A	B B	B B	B B	- -	- -	B B	B B	A B	B B	A B	A B	A B	A B	- -	- -
10061	2	63.774	1027	A A	A B	B B	A A	B B	A B	B B	A A	A A	A A	- -	- -	B B	A B	A B	A B	A B	A B	A B	A B	- -	- -
10062	2	63.774	1028	A A	A B	A B	A A	B B	A B	B B	A A	A A	A A	- -	- -	A B	A B	A B	A B	A B	A B	A B	A B	- -	- -
10063	2	63.774	1029	B B	A B	A B	B B	A B	A B	A A	B B	B B	B B	- -	- -	B B	B B	B B	B B	A B	A B	A B	A B	- -	- -
10064	2	63.774	1030	B B	B B	B B	B B	B B	B B	B B	B B	B B	B B	- -	- -	A B	A B	B B	A B	B B	B B	B B	B B	- -	- -
10065	2	63.774	1031	A A	A B	A B	A A	B B	A B	B B	A A	A A	A A	- -	- -	A A	A A	A B	A A	A B	A B	A B	A B	- -	- -
3010	2	63.774	1032	A B	A A	A B	A B	A A	A B	A A	A B	A B	A B	- -	- -	B B	B B	A B	B B	A B	A B	A B	A B	- -	- -
3011	2	63.967	1033	A A	A A	A A	A A	- -	A A	A A	A A	A A	A A	- -	- -	A A	A A	A B	A A	A A	A A	A A	A A	- -	- -
15800	2	64.143	1034	A A	A A	A A	A A	A A	A A	A A	A A	A A	A A	- -	- -	A A	A A	A A	A A	A A	A A	A A	A A	- -	- -
15801	2	64.143	1035	A A	A B	A B	A A	B B	A B	B B	A A	A A	A A	- -	- -	A A	A A	- -	A A	A B	A B	A B	A B	- -	- -
15802	2	64.143	1036	B B	A B	A B	B B	A A	A B	A A	B B	B B	B B	- -	- -	B B	B B	A B	B B	A B	A B	A B	A B	- -	- -
304	2	64.234	1037	B B	A B	A B	B B	A B	A B	A A	B B	B B	B B	- -	- -	B B	B B	B B	B B	A B	A B	A B	A B	- -	- -
10067	2	64.287	1038	B B	B B	B B	B B	A B	B B	A B	B B	B B	B B	- -	- -	B B	B B	A B	B B	A B	A B	A B	A B	- -	- -
10068	2	64.287	1039	A B	A A	A A	A B	A B	A B	A B	A B	A B	A B	- -	- -	A A	A B	B B	A B	B B	B B	B B	B B	- -	- -
10069	2	64.287	1040	B B	B B	B B	B B	B B	B B	B B	B B	B B	B B	- -	- -	B B	B B	B B	B B	B B	B B	B B	B B	- -	- -
10070	2	64.287	1041	A B	A A	A A	A B	A B	A B	A B	A B	A B	A B	- -	- -	A A	A B	B B	A B	B B	B B	B B	B B	- -	- -
10071	2	64.287	1042	A B	A A	A A	A B	A B	A B	A B	A B	A B	A B	- -	- -	A A	A B	B B	A B	B B	B B	B B	B B	- -	- -
10073	2	64.287	1043	B B	B B	B B	B B	B B	B B	B B	B B	B B	B B	- -	- -	B B	B B	B B	B B	B B	B B	B B	B B	- -	- -
15803	2	64.587	1044	A B	B B	A B	A B	A B	A B	A B	A B	A B	A B	- -	- -	A A	A A	A A	A A	A A	A A	A A	A A	- -	- -
15804	2	64.587	1045	A A	A A	A A	A A	A A	A A	A A	A A	A A	A A	- -	- -	A A	A A	A A	A A	A A	A A	A A	A A	- -	- -
15806	2	64.587	1046	- -	- -	A A	A B	A A	A A	A A	A B	- -	A B	- -	- -	A A	A A	A A	A A	A A	A A	A A	A A	- -	- -
15807	2	64.587	1047	A B	A B	A A	A B	A A	A A	A A	A B	A B	A B	- -	- -	A A	A A	A A	A A	A A	A A	A A	A A	- -	- -
3013	2	64.986	1048	A B	A B	A B	A B	B B	B B	A B	A B	A B	A B	- -	- -	A A	A B	B B	A B	A B	A B	A B	A B	- -	- -
720	2	64.986	1049	A B	A A	A A	A B	A B	A B	A A	A B	A B	A B	- -	- -	A A	A B	B B	A B	A B	A B	A B	A B	- -	- -
1080	2	64.986	1050	A A	A B	A B	A A	A B	A B	A B	A A	A A	A A	- -	- -	A A	A A	A A	A A	A A	A A	A A	A A	- -	- -
2330	2	64.986	1051	B B	B B	B B	B B	A B	B B	B B	B B	B B	B B	- -	- -	B B	B B	A B	B B	B B	B B	B B	B B	- -	- -
1081	2	64.986	1052	A A	A A	A A	A A	A B	A A	A A	A A	A A	A A	- -	- -	A A	A A	A B	A A	A A	A A	A A	A A	- -	- -
10076	2	65.758	1053	B B	B B	B B	B B	B B	B B	B B	B B	B B	B B	- -	- -	B B	B B	B B	B B	B B	B B	B B	B B	- -	- -
10077	2	65.758	1054	A B	- -	A A	A B	A A	A A	A A	A B	A B	A B	- -	- -	A A	A A	A A	A A	A A	A A	A A	A A	- -	- -
10078	2	65.758	1055	B B	B B	B B	B B	A B	B B	A B	B B	B B	B B	- -	- -	B B	B B	A B	B B	A B	A B	A B	A B	- -	- -
10079	2	65.758	1056	B B	B B	B B	B B	A B	B B	B B	B B	B B	B B	- -	- -	B B	B B	A B	B B	B B	B B	B B	B B	- -	- -
17394	2	67.179	1057	A A	A A	A A	A A	A B	A A	A A	A A	A A	A A	- -	- -	A A	A B	A B	A B	A A	A A	A A	A A	- -	- -
3030	2	67.617	1058	A A	A A	A A	A A	A A	A A	A B	A A	A A	A A	- -	- -	A A	A A	A A	A A	A B	A B	A B	A B	- -	- -
10088	2	67.775	1059	A A	A B	B B	A A	B B	A B	A B	A A	A A	A A	- -	- -	B B	A B	A B	A B	A B	A B	A B	A B	- -	- -
103	2	67.775	1060	B B	A B	A A	B B	A B	A B	B B	B B	B B	B B	- -	- -	A A	A B	B B	A B	B B	B B	B B	B B	- -	- -
10090	2	67.775	1061	B B	B B	B B	B B	B B	B B	A B	B B	B B	- -	- -	- -	B B	B B	B B	B B	A B	A B	A B	A B	- -	- -
10091	2	67.775	1062	A A	A A	A A	A A	A A	A A	A B	A A	A A	A A	- -	- -	A A	A A	A A	A A	A B	A B	A B	A B	- -	- -
10093	2	67.776	1063	A A	A A	A A	A A	A A	A A	A A	A A	A A	A A	- -	- -	A A	A A	A A	A A	A A	A A	A A	A A	- -	- -
3286	2	70.061	1064	A A	A A	A A	A A	A A	A A	A A	A A	A A	A A	- -	- -	A A	A A	A A	A A	A A	A A	A A	A A	- -	- -
2354	2	70.061	1065	A B	A A	A A	A B	A A	A B	A A	A B	A B	A B	- -	- -	A A	A B	A B	A B	A B	A B	A B	A B	- -	- -
10097	2	70.061	1066	A B	A A	A A	A B	A B	A B	A B	A B	A B	A B	- -	- -	A A	A B	B B	A B	B B	B B	B B	B B	- -	- -
10098	2	70.061	1067	B B	A B	A B	B B	A B	A B	B B	B B	B B	B B	- -	- -	B B	A B	B B	A B	B B	B B	B B	B B	- -	- -
10099	2	70.061	1068	B B	B B	B B	B B	B B	B B	B B	B B	B B	B B	- -	- -	B B	B B	B B	B B	B B	B B	B B	B B	- -	- -
10102	2	70.061	1069	A A	A A	A A	A A	A B	A A	A A	A A	A A	A A	- -	- -	A A	A A	A B	A A	A A	A A	A A	A A	- -	- -
1800	2	70.174	1070	A B	A B	A B	A B	A A	A A	B B	A B	A B	A B	- -	- -	B B	A B	A A	A B	A B	A B	A B	A B	- -	- -
1410	2	70.605	1071	A B	A B	B B	A B	B B	B B	A B	A B	A B	A B	- -	- -	B B	B B	B B	B B	B B	B B	B B	B B	- -	- -
1411	2	70.866	1072	A B	B B	B B	A B	A B	A B	A B	A B	A B	A B	- -	- -	B B	A A	A A	A A	A A	A A	A A	A A	- -	- -
2355	2	70.931	1073	B B	A B	A A	B B	A B	A B	B B	B B	B B	B B	- -	- -	A A	B B	B B	B B	B B	B B	B B	B B	- -	- -
1801	2	71.177	1074	B B	B B	B B	B B	B B	B B	B B	B B	B B	B B	- -	- -	B B	B B	B B	B B	B B	B B	B B	B B	- -	- -
193	2	71.21	1075	A A	A A	A A	A A	A A	A A	A A	A A	A A	A A	- -	- -	A A	A A	A A	A A	A A	A A	A A	A A	- -	- -
1110	2	71.214	1076	A A	A A	A A	A A	A A	A A	A A	A A	A A	A A	- -	- -	A A	A A	A A	A A	A A	A A	A A	A A	- -	- -
3043	2	71.24	1077	A B	A A	A A	A B	A A	A B	A B	A B	A B	A B	- -	- -	A B	B B	A B	B B	B B	B B	B B	B B	- -	- -
1802	2	71.261	1078	A B	B B	B B	A B	B B	A B	A B	A B	A B	A B	- -	- -	A B	A A	A B	A A	A A	A A	A A	A A	- -	- -
3044	2	71.301	1079	- -	A A	A A	A B	A B	A B	A B	A B	A B	A B	- -	- -	A B	B B	B B	B B	B B	B B	B B	B B	- -	- -
16955	2	71.782	1080	A B	A A	A A	A B	A A	A B	A A	A B	A B	A B	- -	- -	A A	B B	A B	B B	A B	A B	A B	A B	- -	- -
16954	2	71.782	1081	A B	A B	A B	A B	A A	A A	B B	A B	A B	A B	- -	- -	A B	A A	A A	A A	A B	A B	A B	A B	- -	- -
10111	2	72.003	1082	B B	A B	A A	B B	A B	A B	A B	B B	B B	B B	- -	- -	A B	B B	B B	B B	A B	A B	A B	A B	- -	- -
10112	2	72.003	1083	A B	A A	A A	A B	A B	A B	A A	A B	A B	A B	- -	- -	A B	B B	B B	B B	A B	A B	A B	A B	- -	- -
10113	2	72.003	1084	B B	B B	B B	B B	B B	B B	B B	B B	B B	B B	- -	- -	B B	B B	B B	B B	B B	B B	B B	B B	- -	- -
10116	2	72.003	1085	A A	A A	A A	A A	A A	A A	A A	A A	A A	A A	- -	- -	A A	A A	A A	A A	A A	A A	A A	A A	- -	- -
10117	2	72.003	1086	A A	A A	A A	A A	A A	A A	A A	A A	A A	A A	- -	- -	A B	A A	A A	A A	A A	A A	A A	A A	- -	- -
1128	2	72.003	1087	A B	A A	A A	A B	A B	A B	A A	A B	A B	A B	- -	- -	A A	B B	B B	B B	A B	A B	A B	A B	- -	- -
568	2	72.249	1088	A B	B B	B B	A B	A B	A B	B B	A B	A B	A B	- -	- -	A B	A A	A A	A A	A B	A B	A B	A B	- -	- -
17398	2	72.305	1089	A B	A A	A B	A B	A B	A B	A A	A B	A B	A B	- -	- -	A B	B B	B B	B B	A B	A B	A B	A B	- -	- -
17399	2	72.305	1090	A B	A A	A A	A B	A A	A B	A A	A B	A B	A B	- -	- -	A A	B B	A B	B B	A B	A B	A B	A B	- -	- -
17400	2	72.305	1091	A A	A A	A A	A A	A A	A A	A A	A A	A A	A A	- -	- -	A B	A A	A A	A A	A A	A A	A A	A A	- -	- -
10122	2	73.197	1092	A B	B B	B B	A B	A B	A B	B B	A B	A B	A B	- -	- -	A B	A A	A A	A A	A B	A B	A B	A B	- -	- -
10124	2	74.394	1093	A B	A A	A A	A B	A B	A B	A A	A B	A B	A B	- -	- -	A B	B B	B B	B B	A B	A B	A B	A B	- -	- -
10126	2	74.394	1094	A B	B B	B B	A B	A B	A B	B B	A B	A B	A B	- -	- -	A B	A A	A A	A A	A B	A B	A B	A B	- -	- -
10127	2	74.394	1095	A B	A B	A B	A B	B B	B B	A B	A B	A B	B B	- -	- -	A B	B B	B B	B B	B B	B B	B B	B B	- -	- -
10128	2	74.394	1096	A B	A B	A B	A B	B B	B B	A B	A B	A B	B B	- -	- -	A B	B B	B B	B B	B B	B B	B B	B B	- -	- -
10129	2	74.394	1097	A B	A A	A A	A B	A B	A B	A A	A B	A B	A B	- -	- -	A B	B B	B B	B B	A B	A B	A B	A B	- -	- -
10130	2	74.394	1098	A B	A B	A B	A B	B B	B B	A B	A B	A B	B B	- -	- -	A B	B B	B B	B B	B B	B B	B B	B B	- -	- -
3296	2	75.038	1099	A A	A A	A A	A A	A A	A A	A A	A A	A A	A A	- -	- -	A A	A A	A A	A A	A A	A A	A A	A A	- -	- -
10133	2	75.347	1100	A B	A A	A A	A B	A B	A B	A A	A B	A B	A B	- -	- -	A A	B B	B B	B B	A B	A B	A B	A B	- -	- -
10134	2	75.347	1101	A B	A A	A B	A B	A B	A B	A A	A B	A B	A B	- -	- -	B B	B B	B B	B B	A B	A B	A B	A B	- -	- -
10139	2	75.347	1102	A B	B B	B B	A B	B B	A B	B B	A B	A B	A B	- -	- -	B B	A A	A B	A A	A B	A B	A B	A B	- -	- -
1137	2	75.347	1103	A B	B B	B B	A B	A B	A B	B B	A B	A B	A B	- -	- -	A B	A A	A A	A A	A B	A B	A B	A B	- -	- -
1138	2	75.667	1104	A B	A A	A A	A B	A A	A B	A A	A B	A B	A B	- -	- -	A B	B B	A B	B B	A B	A B	A B	A B	- -	- -
3067	2	75.667	1105	A B	A A	A A	A B	A A	A B	A A	A B	A B	A B	- -	- -	A A	B B	A B	B B	A B	A B	A B	A B	- -	- -
10142	2	76.262	1106	A A	A A	A B	A A	A A	A A	A A	A A	A A	A A	- -	- -	B B	A A	A A	A A	A A	A A	A A	A A	- -	- -
10143	2	76.262	1107	B B	B B	B B	B B	B B	B B	B B	B B	B B	B B	- -	- -	B B	B B	B B	B B	B B	B B	B B	B B	- -	- -
10144	2	76.262	1108	B B	B B	B B	B B	B B	B B	B B	B B	B B	B B	- -	- -	A B	B B	B B	B B	B B	B B	B B	B B	- -	- -
10145	2	76.262	1109	A B	A B	B B	A B	B B	B B	A B	B B	A B	B B	- -	- -	B B	B B	B B	B B	B B	B B	B B	B B	- -	- -
10147	2	76.262	1110	A A	A A	A B	A A	A A	A A	A A	A A	A A	A A	- -	- -	B B	A A	A A	A A	A A	A A	A A	A A	- -	- -
10148	2	76.262	1111	B B	B B	A B	B B	B B	B B	B B	B B	B B	B B	- -	- -	A A	B B	B B	B B	B B	B B	B B	B B	- -	- -
1825	2	76.328	1112	B B	B B	A B	B B	B B	B B	B B	B B	B B	B B	- -	- -	A B	B B	B B	B B	B B	B B	B B	B B	- -	- -
10150	2	76.692	1113	A B	B B	B B	A B	A B	A B	B B	A B	A B	A B	- -	- -	A B	A A	A A	A A	A B	A B	A B	A B	- -	- -
2379	2	76.692	1114	B B	B B	A B	B B	B B	B B	A B	B B	B B	B B	- -	- -	A B	B B	B B	B B	A B	A B	A B	A B	- -	- -
1140	2	76.692	1115	A B	B B	B B	A B	A B	A B	B B	A B	A B	A B	- -	- -	B B	A A	A A	A A	A B	A B	A B	A B	- -	- -
10153	2	76.692	1116	A B	B B	B B	A B	A B	A B	B B	A B	A B	A B	- -	- -	B B	A A	A A	A A	A B	A B	A B	A B	- -	- -
10157	2	76.692	1117	A B	A B	B B	A B	B B	B B	A B	B B	A B	B B	- -	- -	B B	B B	B B	B B	B B	B B	B B	B B	- -	- -
1827	2	76.692	1118	A B	B B	B B	A B	A B	A B	B B	A B	A B	A B	- -	- -	B B	A A	A A	A A	A B	A B	A B	A B	- -	- -
3070	2	76.855	1119	A B	B B	B B	A B	A B	A B	B B	A B	A B	A B	- -	- -	A B	A A	A A	A A	A B	A B	A B	A B	- -	- -
2380	2	76.855	1120	A B	A A	A A	A B	A B	A B	A A	A B	A B	A B	- -	- -	A B	B B	B B	B B	A B	A B	A B	A B	- -	- -
3071	2	77.37	1121	A A	A A	A B	A A	A A	A A	A A	A A	A A	A A	- -	- -	A B	A A	A A	A A	A A	A A	A A	A A	- -	- -
1828	2	77.37	1122	B B	B B	A B	B B	B B	B B	B B	B B	B B	B B	- -	- -	A B	B B	B B	B B	B B	B B	B B	B B	- -	- -
1141	2	77.37	1123	A A	A A	A A	A A	A A	A A	A A	A A	A A	A A	- -	- -	A A	A A	A A	A A	A A	A A	A A	A A	- -	- -
10162	2	78.055	1124	B B	B B	A B	B B	B B	B B	B B	B B	B B	B B	- -	- -	A B	B B	B B	B B	B B	B B	B B	B B	- -	- -
1831	2	78.416	1125	A B	A A	A A	A B	A B	A B	A B	A B	A B	A B	- -	- -	A B	B B	B B	B B	B B	B B	B B	B B	- -	- -
10165	2	78.416	1126	B B	B B	B B	B B	B B	B B	B B	B B	B B	B B	- -	- -	B B	B B	B B	B B	B B	B B	B B	B B	- -	- -
10166	2	78.416	1127	A B	A A	A A	A B	A B	A B	A B	A B	A B	A B	- -	- -	A A	B B	B B	B B	B B	B B	B B	B B	- -	- -
10167	2	78.416	1128	B B	B B	B B	B B	B B	B B	B B	B B	B B	B B	- -	- -	A B	B B	B B	B B	B B	B B	B B	B B	- -	- -
10168	2	78.416	1129	A B	B B	B B	A B	A B	A B	A B	A B	A B	A B	- -	- -	B B	A A	A A	A A	A A	A A	A A	A A	- -	- -
10169	2	78.416	1130	B B	A B	A A	B B	A B	A B	B B	A B	B B	A B	- -	- -	A B	B B	B B	B B	B B	B B	B B	B B	- -	- -
1420	2	78.416	1131	B B	A B	A A	B B	A B	A B	B B	A B	B B	A B	- -	- -	A B	B B	B B	B B	B B	B B	B B	B B	- -	- -
530	2	78.416	1132	A B	B B	B B	A B	A B	A B	A B	A B	A B	A B	- -	- -	A B	A A	A A	A A	A A	A A	A A	A A	- -	- -
1421	2	78.416	1133	A B	A A	A A	A B	A B	A B	A B	A B	A B	A B	- -	- -	A B	B B	B B	B B	B B	B B	B B	B B	- -	- -
12276	3	0	1134	B B	B B	B B	B B	B B	A B	A B	A B	A B	B B	- -	- -	B B	A B	B B	A B	A B	A B	A B	A B	- -	- -
12274	3	0.01	1135	B B	B B	B B	B B	B B	B B	B B	B B	B B	B B	- -	- -	B B	B B	B B	B B	B B	B B	B B	B B	- -	- -
12271	3	0.018	1136	B B	B B	B B	B B	B B	B B	B B	B B	B B	B B	- -	- -	B B	B B	B B	B B	B B	B B	B B	B B	- -	- -
764	3	0.172	1137	A A	A A	A B	A A	A A	A B	A B	A B	A B	A A	- -	- -	A B	A B	A B	A B	A B	A B	A B	A B	- -	- -
1924	3	0.232	1138	B B	B B	A B	B B	B B	B B	B B	B B	B B	B B	- -	- -	A B	B B	A B	B B	B B	B B	B B	B B	- -	- -
1216	3	0.247	1139	A A	A A	A B	A A	A A	A B	A B	A B	A B	A A	- -	- -	A B	A B	A B	A B	A B	A B	A B	A B	- -	- -
2488	3	0.39	1140	B B	B B	B B	B B	B B	B B	B B	B B	B B	B B	- -	- -	B B	B B	B B	B B	B B	B B	B B	B B	- -	- -
1980	3	1.714	1141	B B	B B	A B	B B	B B	B B	B B	B B	B B	B B	- -	- -	A B	B B	B B	B B	B B	B B	B B	B B	- -	- -
10190	3	1.871	1142	B B	B B	A B	B B	B B	B B	B B	B B	B B	B B	- -	- -	A B	B B	B B	B B	B B	B B	B B	B B	- -	- -
10192	3	1.871	1143	A B	A A	A B	A B	A B	A B	A B	A B	A B	A B	- -	- -	B B	B B	A B	B B	B B	B B	B B	B B	- -	- -
10194	3	1.871	1144	A A	A A	A A	A B	A A	A B	A B	A B	A B	A A	- -	- -	A A	A B	A B	A B	A B	A B	A B	A B	- -	- -
10195	3	1.871	1145	A B	B B	B B	B B	A B	B B	B B	B B	B B	B B	- -	- -	B B	B B	A B	B B	B B	B B	B B	B B	- -	- -
10196	3	1.871	1146	B B	B B	B B	B B	B B	B B	B B	B B	B B	B B	- -	- -	B B	B B	B B	B B	B B	B B	B B	B B	- -	- -
160	3	1.952	1147	A A	A B	A B	A B	A B	A B	A B	A A	A A	A B	- -	- -	A B	A B	A A	A B	A B	A B	A B	A B	- -	- -
1987	3	1.952	1148	A B	A B	A B	A A	A B	A A	A A	A B	A B	A B	- -	- -	A B	A A	A B	A A	A A	A A	A A	A A	- -	- -
1278	3	2.124	1149	B B	B B	B B	B B	B B	B B	B B	B B	B B	B B	- -	- -	B B	B B	A B	B B	B B	B B	B B	B B	- -	- -
784	3	2.124	1150	A A	A A	A A	A A	A A	A A	A A	A A	A A	A A	- -	- -	A A	A A	A A	A A	A A	A A	A A	A A	- -	- -
785	3	2.205	1151	A B	A A	A A	A B	A A	A B	A B	A B	A B	A B	- -	- -	A B	B B	A A	B B	B B	B B	B B	B B	- -	- -
2724	3	2.205	1152	A A	A A	A B	A A	A B	A A	A A	A A	A A	A A	- -	- -	A B	A A	B B	A A	A A	A A	A A	A A	- -	- -
225	3	2.205	1153	A B	B B	B B	A B	B B	A B	A B	A B	A B	A B	- -	- -	A B	A A	B B	A A	A A	A A	A A	A A	- -	- -
10488	3	2.637	1154	A A	A A	A B	A A	A A	A A	A A	A A	A A	A A	- -	- -	A B	A A	A A	A A	A A	A A	A A	A A	- -	- -
598	3	2.9	1155	B B	B B	B B	B B	B B	B B	B B	B B	B B	B B	- -	- -	B B	B B	B B	B B	B B	B B	B B	B B	- -	- -
5825	3	3.031	1156	A A	A A	A A	A A	A A	A A	A A	A A	A A	A A	- -	- -	A A	A A	A A	A A	A A	A A	A A	A A	- -	- -
5824	3	3.031	1157	B B	B B	B B	B B	B B	B B	B B	B B	B B	B B	- -	- -	B B	A B	A B	A B	B B	B B	B B	B B	- -	- -
5823	3	3.031	1158	A A	A B	B B	A B	B B	A B	A B	A A	A A	A B	- -	- -	B B	A B	B B	A B	A B	A B	A B	A B	- -	- -
5822	3	3.031	1159	B B	B B	B B	B B	B B	B B	B B	B B	B B	B B	- -	- -	B B	A B	A B	A B	B B	B B	B B	B B	- -	- -
5820	3	3.031	1160	A A	A A	A A	A A	A A	A A	A A	A A	A A	A A	- -	- -	A A	A A	A A	A A	A A	A A	A A	A A	- -	- -
5819	3	3.031	1161	B B	A B	A A	A B	A A	A B	A B	B B	B B	A B	- -	- -	A A	B B	A B	B B	A B	A B	A B	A B	- -	- -
5818	3	3.031	1162	A A	A B	B B	A B	B B	A B	A B	A A	A A	A B	- -	- -	B B	A A	A B	A A	A B	A B	A B	A B	- -	- -
596	3	3.15	1163	B B	B B	B B	B B	B B	B B	B B	B B	B B	B B	- -	- -	B B	B B	B B	B B	B B	B B	B B	B B	- -	- -
2106	3	3.411	1164	A A	A A	A B	A A	A A	A A	A A	A A	A A	- -	- -	- -	A B	A B	A B	A B	A A	A A	A A	A A	- -	- -
1595	3	3.787	1165	B B	B B	B B	B B	B B	B B	B B	B B	B B	B B	- -	- -	B B	A B	B B	A B	B B	B B	B B	B B	- -	- -
10201	3	3.916	1166	B B	B B	A B	B B	B B	B B	B B	B B	B B	B B	- -	- -	A B	B B	A B	B B	B B	B B	B B	B B	- -	- -
10202	3	3.916	1167	B B	B B	A B	B B	B B	B B	B B	B B	B B	B B	- -	- -	A B	B B	A B	B B	B B	B B	B B	B B	- -	- -
10204	3	3.916	1168	A A	A B	B B	A B	B B	A B	A B	A A	A A	A B	- -	- -	B B	A B	B B	A B	A B	A B	A B	A B	- -	- -
10205	3	3.916	1169	A A	A A	A B	A A	A A	A A	A A	A A	A A	A A	- -	- -	A B	A A	A B	A A	A A	A A	A A	A A	- -	- -
10206	3	3.916	1170	A A	A A	A B	A A	A A	A A	A A	A A	A A	A A	- -	- -	A B	A B	A B	A B	A A	A A	A A	A A	- -	- -
4231	3	4.6	1171	B B	B B	B B	B B	B B	B B	B B	B B	B B	B B	- -	- -	B B	B B	A B	B B	B B	B B	B B	B B	- -	- -
4232	3	4.6	1172	B B	A B	A A	A B	A A	A B	A B	B B	B B	A B	- -	- -	A A	A B	A A	A B	A B	A B	A B	A B	- -	- -
2200	3	5.697	1173	A A	A A	A A	A A	A A	A A	A A	A A	A A	A A	- -	- -	A A	A A	A B	A A	A A	A A	A A	A A	- -	- -
4094	3	6.244	1174	A A	A A	A A	A A	A A	A A	A A	A A	A A	A A	- -	- -	A A	A B	A A	A B	A A	A A	A A	A A	- -	- -
1670	3	6.316	1175	B B	B B	B B	B B	B B	B B	B B	B B	B B	B B	- -	- -	B B	B B	A B	B B	B B	B B	B B	B B	- -	- -
10211	3	6.316	1176	B B	B B	B B	B B	B B	B B	B B	B B	B B	B B	- -	- -	B B	A B	A B	A B	B B	B B	B B	B B	- -	- -
10212	3	6.316	1177	B B	B B	B B	B B	B B	B B	B B	B B	B B	B B	- -	- -	B B	B B	A B	B B	B B	B B	B B	B B	- -	- -
10213	3	6.316	1178	A A	A A	A A	A A	A A	A A	A A	A A	A A	A A	- -	- -	A A	A A	A B	A A	A A	A A	A A	A A	- -	- -
10216	3	6.316	1179	B B	B B	B B	B B	B B	B B	B B	B B	B B	B B	- -	- -	B B	B B	A B	B B	B B	B B	B B	B B	- -	- -
10217	3	6.316	1180	A A	A A	A A	A A	A A	A A	A A	A A	A A	A A	- -	- -	A A	A B	A A	A B	A A	A A	A A	A A	- -	- -
10218	3	6.316	1181	A A	A A	A B	A A	A A	A A	A A	A A	A A	A A	- -	- -	A B	A B	A B	A B	A A	A A	A A	A A	- -	- -
509	3	6.48	1182	A A	A A	A A	A A	A A	A A	A A	A A	A A	A A	- -	- -	A A	A A	A B	A A	A A	A A	A A	A A	- -	- -
16825	3	7.044	1183	B B	B B	B B	B B	B B	B B	B B	B B	B B	B B	- -	- -	B B	B B	A B	B B	B B	B B	B B	B B	- -	- -
16821	3	7.044	1184	B B	B B	B B	B B	B B	B B	B B	B B	B B	B B	- -	- -	B B	A B	A B	A B	B B	B B	B B	B B	- -	- -
10220	3	7.81	1185	B B	B B	B B	B B	B B	B B	B B	B B	B B	B B	- -	- -	B B	A B	A B	A B	B B	B B	B B	B B	- -	- -
10219	3	7.81	1186	A A	A A	A A	A A	A A	A A	A A	A A	A A	A A	- -	- -	A A	A B	A B	A B	A A	A A	A A	A A	- -	- -
15818	3	8.303	1187	B B	B B	B B	B B	B B	B B	B B	B B	B B	B B	- -	- -	B B	A B	A B	A B	B B	B B	B B	B B	- -	- -
15819	3	8.303	1188	A A	A A	A A	A A	A A	A A	A A	A A	A A	A A	- -	- -	A A	A B	A B	A B	A A	A A	A A	A A	- -	- -
15820	3	8.303	1189	A A	A A	A A	A A	A A	A A	A A	A A	A A	A A	- -	- -	A A	A B	A A	A B	A A	A A	A A	A A	- -	- -
15821	3	8.303	1190	A A	A A	A A	A A	A A	A A	A A	A A	A A	A A	- -	- -	A A	A A	A B	A A	A A	A A	A A	A A	- -	- -
15822	3	8.303	1191	B B	A B	A A	A A	A A	A A	A B	B B	B B	A B	- -	- -	A A	A A	A B	A A	A B	A B	A B	A B	- -	- -
15823	3	8.303	1192	B B	A B	A A	A A	A A	A A	A B	B B	B B	A B	- -	- -	A A	A A	A A	A A	A B	A B	A B	A B	- -	- -
15824	3	8.303	1193	A A	A B	B B	B B	B B	B B	A B	A A	A A	A B	- -	- -	B B	A B	A B	A B	A B	A B	A B	A B	- -	- -
15825	3	8.303	1194	A A	A A	A A	A A	A A	A A	A A	A A	A A	- -	- -	- -	A A	A B	A B	A B	A A	A A	A A	A A	- -	- -
3060	3	9.075	1195	A A	A A	A A	A A	A B	A A	A A	A A	A A	A A	- -	- -	A A	A B	B B	A B	A A	A A	A A	A A	- -	- -
2376	3	9.366	1196	B B	B B	B B	B B	B B	B B	B B	B B	B B	B B	- -	- -	B B	B B	B B	B B	B B	B B	B B	B B	- -	- -
1823	3	9.486	1197	A A	A A	A A	A A	A B	A A	A A	A A	A A	A A	- -	- -	A A	A B	A B	A B	A A	A A	A A	A A	- -	- -
10229	3	9.486	1198	B B	A B	A A	A A	A A	A A	A B	B B	B B	A B	- -	- -	A A	A A	A A	A A	A B	A B	A B	A B	- -	- -
10230	3	9.486	1199	B B	B B	B B	B B	B B	B B	B B	B B	B B	B B	- -	- -	B B	B B	B B	B B	B B	B B	B B	B B	- -	- -
61	3	9.486	1200	A A	A A	A A	A A	A B	A A	A A	A A	A A	A A	- -	- -	A A	A B	A B	A B	A A	A A	A A	A A	- -	- -
10232	3	9.711	1201	B B	A B	A A	A A	A A	A A	A B	B B	B B	A B	- -	- -	A A	A A	A A	A A	A B	A B	A B	A B	- -	- -
10233	3	9.711	1202	A A	A B	B B	B B	B B	B B	A B	A A	A A	A B	- -	- -	B B	B B	B B	B B	A B	A B	A B	A B	- -	- -
10234	3	9.711	1203	B B	A B	A A	A A	A A	A A	A B	B B	B B	A B	- -	- -	A A	A A	A A	A A	A B	A B	A B	A B	- -	- -
10236	3	9.994	1204	B B	A B	A A	A B	A B	A B	A B	B B	B B	B B	- -	- -	A B	B B	B B	B B	B B	B B	B B	B B	- -	- -
10240	3	9.994	1205	A A	A A	A A	A B	A B	A B	A A	A A	A A	A B	- -	- -	A B	B B	A B	B B	A B	A B	A B	A B	- -	- -
10241	3	9.994	1206	A A	A A	A A	A B	A B	A B	A A	A A	A A	A B	- -	- -	A B	B B	B B	B B	A B	A B	A B	A B	- -	- -
10242	3	9.994	1207	B B	A B	A A	A A	A A	A A	A B	B B	B B	A B	- -	- -	A A	A A	A A	A A	A B	A B	A B	A B	- -	- -
10244	3	9.994	1208	B B	B B	B B	B B	B B	B B	B B	B B	B B	B B	- -	- -	B B	B B	A B	B B	B B	B B	B B	B B	- -	- -
17822	3	10.038	1209	A A	A B	B B	A B	B B	A B	A B	A A	A A	A A	- -	- -	A B	A B	B B	A B	A A	A A	A A	A A	- -	- -
17821	3	10.038	1210	A A	A A	A A	A A	A B	A A	A A	A A	A A	A A	- -	- -	A A	A B	B B	A B	A A	A A	A A	A A	- -	- -
106	3	10.28	1211	A A	A B	B B	A B	B B	A B	A B	A A	A A	A A	- -	- -	A B	A B	B B	A B	A A	A A	A A	A A	- -	- -
10246	3	10.592	1212	A A	A A	A A	A B	A B	A B	A A	A A	A A	A B	- -	- -	A B	A B	A B	A B	A B	A B	A B	A B	- -	- -
10247	3	10.592	1213	B B	A B	A A	A B	A B	A B	A B	B B	B B	B B	- -	- -	A B	A B	A B	A B	B B	B B	B B	B B	- -	- -
10249	3	10.592	1214	B B	B B	B B	A B	A B	A B	B B	B B	B B	A B	- -	- -	A B	A B	A A	A B	A B	A B	A B	A B	- -	- -
10250	3	10.592	1215	A A	A A	A A	A B	A A	A B	A A	A A	A A	A B	- -	- -	A B	A B	A A	A B	A B	A B	A B	A B	- -	- -
10251	3	10.592	1216	A A	A A	A A	A B	A A	A B	A A	A A	A A	A B	- -	- -	A B	A B	A A	A B	A B	A B	A B	A B	- -	- -
10252	3	10.592	1217	B B	B B	B B	A B	B B	A B	B B	B B	B B	A B	- -	- -	A B	A B	A B	A B	A B	A B	A B	A B	- -	- -
2415	3	10.592	1218	A A	A A	A A	A B	A A	A B	A A	A A	A A	A B	- -	- -	A B	A B	A A	A B	A B	A B	A B	A B	- -	- -
10253	3	10.592	1219	B B	B B	B B	A B	A B	A B	B B	B B	B B	A B	- -	- -	A B	A A	A B	A A	A B	A B	A B	A B	- -	- -
10254	3	10.592	1220	B B	B B	B B	A B	B B	A B	B B	B B	B B	A B	- -	- -	A B	A A	B B	A A	A B	A B	A B	A B	- -	- -
2419	3	10.71	1221	B B	B B	B B	B B	B B	B B	B B	B B	B B	B B	- -	- -	B B	B B	A B	B B	B B	B B	B B	B B	- -	- -
10255	3	11.232	1222	B B	B B	B B	B B	A B	B B	B B	B B	B B	B B	- -	- -	B B	B B	A A	B B	B B	B B	B B	B B	- -	- -
10256	3	11.232	1223	A A	A A	A A	A A	A B	A A	A A	A A	A A	A A	- -	- -	A A	A B	B B	A B	A A	A A	A A	A A	- -	- -
10257	3	11.232	1224	A A	A A	A A	A A	A B	A A	A A	A A	A A	A A	- -	- -	A A	A B	B B	A B	A A	A A	A A	A A	- -	- -
10258	3	11.232	1225	B B	B B	B B	A B	A B	A B	B B	B B	B B	A B	- -	- -	A B	A A	A A	A A	A B	A B	A B	A B	- -	- -
10259	3	11.232	1226	B B	B B	B B	B B	B B	B B	B B	B B	B B	B B	- -	- -	B B	B B	B B	B B	B B	B B	B B	B B	- -	- -
453	3	11.232	1227	B B	B B	B B	B B	A B	B B	B B	B B	B B	B B	- -	- -	B B	A B	A A	A B	B B	B B	B B	B B	- -	- -
10261	3	11.232	1228	B B	B B	B B	B B	A B	B B	B B	B B	B B	B B	- -	- -	B B	A B	A A	A B	B B	B B	B B	B B	- -	- -
1432	3	13.321	1229	A A	A A	A A	A B	A B	A B	A A	A A	A A	A B	- -	- -	A B	B B	B B	B B	A B	A B	A B	A B	- -	- -
3118	3	13.37	1230	A A	A A	A A	A B	A B	A B	A A	A A	A A	A B	- -	- -	A B	A B	B B	A B	A B	A B	A B	A B	- -	- -
10265	3	13.37	1231	A A	A A	A A	A B	A B	A B	A A	A A	A A	A B	- -	- -	A B	A B	B B	A B	A B	A B	A B	A B	- -	- -
10266	3	13.37	1232	B B	B B	B B	A B	A B	A B	B B	B B	B B	A B	- -	- -	A B	A B	A A	A B	A B	A B	A B	A B	- -	- -
10267	3	13.37	1233	B B	B B	A B	A B	A B	A B	B B	B B	B B	A B	- -	- -	A A	A A	A A	A A	A B	A B	A B	A B	- -	- -
1433	3	13.828	1234	B B	B B	B B	A B	A B	A B	B B	B B	B B	A B	- -	- -	A B	A B	A A	A B	A B	A B	A B	A B	- -	- -
2458	3	13.828	1235	B B	B B	A B	B B	B B	B B	B B	B B	B B	B B	- -	- -	A B	B B	B B	B B	B B	B B	B B	B B	- -	- -
10268	3	14.314	1236	B B	B B	B B	B B	B B	B B	B B	B B	B B	B B	- -	- -	B B	A B	B B	A B	B B	B B	B B	B B	- -	- -
10269	3	14.314	1237	B B	B B	B B	A B	A B	A B	B B	B B	B B	A B	- -	- -	A B	A B	A A	A B	A B	A B	A B	A B	- -	- -
10271	3	14.314	1238	A A	A A	A A	A A	A A	A A	A A	A A	A A	A A	- -	- -	A A	A A	A A	A A	A A	A A	A A	A A	- -	- -
10274	3	14.314	1239	B B	B B	B B	B B	B B	B B	B B	B B	B B	B B	- -	- -	B B	A B	B B	A B	B B	B B	B B	B B	- -	- -
1435	3	14.314	1240	B B	B B	B B	A B	A B	A B	B B	B B	B B	A B	- -	- -	A B	A A	A A	A A	A B	A B	A B	A B	- -	- -
10275	3	14.314	1241	A A	A B	B B	A B	A B	A B	A B	A A	A A	A A	- -	- -	A B	A A	A A	A A	A A	A A	A A	A A	- -	- -
10276	3	14.314	1242	A A	A A	A A	A A	A A	A A	A A	A A	A A	A A	- -	- -	A A	A A	A A	A A	A A	A A	A A	A A	- -	- -
2462	3	14.377	1243	B B	B B	B B	A B	A B	A B	B B	B B	B B	A B	- -	- -	A B	A A	A A	A A	A B	A B	A B	A B	- -	- -
46	3	14.614	1244	A A	A B	B B	B B	B B	B B	A B	A A	A A	A B	- -	- -	B B	B B	B B	B B	A B	A B	A B	A B	- -	- -
2468	3	15.332	1245	B B	A B	A A	A B	A B	A B	A B	B B	B B	B B	- -	- -	A B	B B	B B	B B	B B	B B	B B	B B	- -	- -
760	3	15.332	1246	A A	A A	A A	A B	A B	A B	A A	A A	A A	A B	- -	- -	A B	A B	A B	A B	A B	A B	A B	A B	- -	- -
10279	3	15.441	1247	B B	A B	A A	A A	A A	A A	A B	B B	B B	A B	- -	- -	A A	A A	A A	A A	A B	A B	A B	A B	- -	- -
10280	3	15.441	1248	B B	B B	B B	B B	B B	B B	B B	B B	B B	B B	- -	- -	B B	B B	B B	B B	B B	B B	B B	B B	- -	- -
10281	3	15.441	1249	A A	A A	A A	A A	A A	A A	A A	A A	A A	A A	- -	- -	A A	A A	A A	A A	A A	A A	A A	A A	- -	- -
1920	3	15.441	1250	A A	A A	A A	A B	A B	A B	A A	A A	A A	A B	- -	- -	A B	B B	B B	B B	A B	A B	A B	A B	- -	- -
10283	3	15.441	1251	A A	A B	B B	B B	B B	B B	A B	A A	A A	A B	- -	- -	B B	B B	B B	B B	A B	A B	A B	A B	- -	- -
17292	3	15.983	1252	B B	B B	A B	A B	A B	A B	B B	B B	B B	A B	- -	- -	A A	A A	A B	A A	A B	A B	A B	A B	- -	- -
17291	3	15.983	1253	B B	A B	A A	A A	A B	A A	A B	B B	B B	A B	- -	- -	A A	- -	B B	- -	A B	A B	A B	A B	- -	- -
17290	3	15.983	1254	B B	A B	A A	A A	A A	A A	A B	B B	B B	A B	- -	- -	A A	A A	A B	A A	A B	A B	A B	A B	- -	- -
17289	3	15.983	1255	A A	A B	B B	A B	A B	A B	A B	A A	A A	A A	- -	- -	A B	A A	A A	A A	A A	A A	A A	A A	- -	- -
17288	3	15.983	1256	B B	B B	A B	B B	B B	B B	B B	B B	B B	B B	- -	- -	A B	B B	B B	B B	B B	B B	B B	B B	- -	- -
17287	3	15.983	1257	A A	A A	A B	A A	A A	A A	A A	A A	A A	A A	- -	- -	A B	A A	A A	A A	A A	A A	A A	A A	- -	- -
17286	3	15.983	1258	B B	B B	B B	B B	B B	B B	B B	B B	B B	B B	- -	- -	B B	A B	B B	A B	B B	B B	B B	B B	- -	- -
17285	3	15.983	1259	A A	A A	A A	A A	A A	A A	A A	A A	A A	A A	- -	- -	A A	A A	A A	A A	A A	A A	A A	A A	- -	- -
17284	3	15.983	1260	B B	B B	A B	B B	B B	B B	B B	B B	B B	B B	- -	- -	A B	B B	B B	B B	B B	B B	B B	B B	- -	- -
17283	3	15.983	1261	A A	A B	B B	B B	B B	B B	A B	A A	A A	A B	- -	- -	B B	B B	B B	B B	A B	A B	A B	A B	- -	- -
10284	3	16.608	1262	A A	A A	A A	A A	A A	A A	A A	A A	A A	A A	- -	- -	A A	A A	A A	A A	A A	A A	A A	A A	- -	- -
10285	3	16.608	1263	B B	B B	A B	A B	A B	A B	B B	B B	B B	A B	- -	- -	A A	A A	A B	A A	A B	A B	A B	A B	- -	- -
10286	3	16.608	1264	A A	A A	A A	A A	A A	A A	A A	A A	A A	A A	- -	- -	A A	A A	A A	A A	A A	A A	A A	A A	- -	- -
10287	3	16.608	1265	A A	A A	A A	A A	A A	A A	A A	A A	A A	A A	- -	- -	A A	A A	A A	A A	A A	A A	A A	A A	- -	- -
10288	3	16.608	1266	B B	B B	A B	B B	A B	B B	B B	B B	B B	B B	- -	- -	A B	A B	A B	A B	B B	B B	B B	B B	- -	- -
10289	3	16.881	1267	B B	B B	B B	A B	- -	A B	- -	B B	- -	A B	- -	- -	A B	A B	A B	A B	A B	A B	A B	A B	- -	- -
1219	3	16.881	1268	A A	A B	B B	A B	A B	A B	B B	A B	A B	A A	- -	- -	A B	A B	A A	A B	A B	A B	A B	A B	- -	- -
10291	3	16.881	1269	B B	B B	B B	A B	B B	A B	B B	B B	B B	A B	- -	- -	A B	A B	A B	A B	A B	A B	A B	A B	- -	- -
10294	3	16.881	1270	A A	A A	A B	A A	A A	A A	A A	A A	A A	A A	- -	- -	A B	A B	A A	A B	A A	A A	A A	A A	- -	- -
10295	3	16.881	1271	B B	A B	A A	A A	A B	A A	A A	A B	A B	A B	- -	- -	A A	A A	A B	A A	A A	A A	A A	A A	- -	- -
1221	3	16.892	1272	A A	A A	A B	A B	A A	A B	A A	A A	A A	A B	- -	- -	B B	B B	A B	B B	A B	A B	A B	A B	- -	- -
1930	3	16.892	1273	B B	A B	A B	A B	A B	A B	A A	A B	A B	B B	- -	- -	B B	B B	B B	B B	A B	A B	A B	A B	- -	- -
325	3	16.892	1274	A A	A B	B B	B B	A B	B B	B B	A B	A B	A B	- -	- -	B B	B B	A B	B B	B B	B B	B B	B B	- -	- -
10297	3	18.109	1275	A A	A A	A B	A B	- -	A B	- -	A A	A A	A B	- -	- -	B B	B B	A B	B B	A B	A B	A B	A B	- -	- -
10298	3	18.109	1276	A A	A A	A B	A B	A A	A B	A A	A A	A A	A B	- -	- -	B B	B B	A B	B B	A B	A B	A B	A B	- -	- -
10300	3	18.109	1277	B B	A B	A A	A A	A B	A A	A A	A B	A B	A B	- -	- -	A A	A A	A B	A A	A A	A A	A A	A A	- -	- -
10302	3	18.109	1278	B B	A B	A A	A A	A B	A A	A A	A B	A B	A B	- -	- -	A A	A A	A B	A A	A A	A A	A A	A A	- -	- -
10303	3	18.109	1279	B B	B B	A B	A B	B B	A B	B B	B B	B B	A B	- -	- -	A A	A A	A B	A A	A B	A B	A B	A B	- -	- -
10304	3	18.109	1280	B B	B B	A B	A B	B B	A B	B B	B B	B B	A B	- -	- -	A A	A A	A B	A A	A B	A B	A B	A B	- -	- -
10305	3	18.926	1281	B B	B B	B B	B B	B B	B B	B B	B B	B B	B B	- -	- -	B B	B B	B B	B B	B B	B B	B B	B B	- -	- -
10306	3	18.926	1282	B B	B B	B B	A B	B B	A B	B B	B B	B B	A B	- -	- -	A B	A B	B B	A B	A B	A B	A B	A B	- -	- -
10307	3	18.926	1283	A B	A A	A A	A A	A B	A A	A A	A A	A A	A A	- -	- -	A A	A A	A B	A A	A A	A A	A A	A A	- -	- -
10309	3	18.926	1284	B B	B B	B B	B B	B B	B B	B B	B B	B B	B B	- -	- -	B B	B B	B B	B B	B B	B B	B B	B B	- -	- -
10312	3	18.926	1285	A B	B B	B B	B B	A B	B B	B B	B B	B B	B B	- -	- -	B B	B B	A B	B B	B B	B B	B B	B B	- -	- -
10313	3	19.94	1286	A A	A A	A A	A A	A A	A A	A A	A A	A A	A A	- -	- -	A A	A A	A A	A A	A A	A A	A A	A A	- -	- -
10316	3	19.943	1287	B B	B B	B B	A B	B B	A B	B B	B B	B B	A B	- -	- -	A B	A B	A B	A B	A B	A B	A B	A B	- -	- -
10317	3	19.943	1288	A A	A A	A A	A B	A A	A B	A A	A A	A A	A B	- -	- -	A B	B B	A B	B B	A B	A B	A B	A B	- -	- -
10318	3	19.943	1289	A B	B B	A B	A B	B B	A B	B B	B B	B B	A B	- -	- -	A A	A A	A B	A A	A B	A B	A B	A B	- -	- -
10319	3	19.943	1290	A B	B B	B B	A B	B B	A B	B B	B B	B B	A B	- -	- -	A B	A A	A B	A A	A B	A B	A B	A B	- -	- -
10320	3	19.943	1291	B B	B B	A B	A B	B B	A B	B B	B B	B B	A B	- -	- -	A A	A A	A B	A A	A B	A B	A B	A B	- -	- -
10321	3	19.943	1292	A A	A A	A B	A A	A A	A A	A A	A A	A A	A A	- -	- -	A B	A B	A B	A B	A A	A A	A A	A A	- -	- -
10322	3	19.943	1293	B B	B B	B B	A B	B B	A B	B B	B B	B B	A B	- -	- -	A B	A B	B B	A B	A B	A B	A B	A B	- -	- -
1953	3	20.027	1294	B B	B B	A B	A B	B B	A B	B B	B B	B B	A B	- -	- -	A A	A B	B B	A B	A B	A B	A B	A B	- -	- -
1253	3	20.027	1295	A A	A A	A A	A A	A A	A A	A A	A A	A A	A A	- -	- -	A A	A A	A A	A A	A A	A A	A A	A A	- -	- -
1954	3	20.027	1296	A B	B B	A B	A B	B B	A B	B B	B B	B B	A B	- -	- -	A A	A A	A B	A A	A B	A B	A B	A B	- -	- -
15832	3	21.026	1297	A A	A A	A A	A A	A A	A A	A A	A A	A A	A A	- -	- -	A A	A A	A A	A A	A A	A A	A A	A A	- -	- -
15833	3	21.041	1298	B B	B B	B B	B B	A B	B B	B B	B B	B B	B B	- -	- -	B B	B B	A B	B B	B B	B B	B B	B B	- -	- -
15834	3	21.041	1299	A A	A A	A B	A A	A A	A A	A A	A A	A A	A A	- -	- -	A B	A A	A A	A A	A A	A A	A A	A A	- -	- -
15835	3	21.041	1300	A A	A A	A B	A B	A A	A B	A A	A A	A A	A B	- -	- -	B B	B B	A B	B B	A B	A B	A B	A B	- -	- -
15836	3	21.041	1301	A B	B B	B B	B B	B B	B B	B B	B B	B B	B B	- -	- -	B B	B B	B B	B B	B B	B B	B B	B B	- -	- -
10323	3	21.052	1302	B B	B B	B B	B B	B B	B B	B B	B B	B B	B B	- -	- -	B B	B B	A B	B B	B B	B B	B B	B B	- -	- -
10327	3	21.052	1303	B B	B B	B B	B B	B B	B B	B B	B B	B B	B B	- -	- -	B B	B B	B B	B B	B B	B B	B B	B B	- -	- -
10329	3	21.052	1304	B B	B B	B B	A B	B B	A B	B B	B B	B B	A B	- -	- -	A B	A B	B B	A B	A B	A B	A B	A B	- -	- -
10330	3	21.929	1305	A B	A B	A B	A A	A A	A A	A B	B B	B B	A B	- -	- -	A B	A A	A A	A A	A B	A B	A B	A B	- -	- -
10333	3	21.929	1306	A A	A A	A A	A A	A B	A A	A A	A A	A A	A A	- -	- -	A A	A A	A B	A A	A A	A A	A A	A A	- -	- -
1968	3	21.929	1307	A B	A B	A B	B B	B B	B B	A B	A A	A A	A B	- -	- -	A B	B B	B B	B B	A B	A B	A B	A B	- -	- -
2706	3	21.929	1308	A B	A B	A B	B B	B B	B B	A B	A A	A A	A B	- -	- -	A B	B B	B B	B B	A B	A B	A B	A B	- -	- -
3174	3	21.929	1309	A A	A A	A A	A A	A A	A A	A A	A A	A A	A A	- -	- -	A A	A A	A A	A A	A A	A A	A A	A A	- -	- -
1267	3	21.952	1310	A A	A A	A A	A B	A A	A B	A A	A A	A A	A B	- -	- -	A B	B B	A B	B B	A B	A B	A B	A B	- -	- -
1452	3	22.211	1311	B B	B B	B B	A B	B B	A B	B B	B B	B B	A B	- -	- -	A B	A B	A B	A B	A B	A B	A B	A B	- -	- -
1271	3	22.481	1312	A A	A A	A A	A B	A A	A B	A A	A A	A A	A B	- -	- -	A B	B B	A B	B B	A B	A B	A B	A B	- -	- -
10337	3	22.594	1313	A A	A A	A A	A B	A A	A B	A A	A A	A A	A B	- -	- -	A B	B B	A B	B B	A B	A B	A B	A B	- -	- -
10339	3	22.594	1314	A A	A A	A A	A B	A A	A B	A A	A A	A A	A B	- -	- -	A B	B B	A B	B B	A B	A B	A B	A B	- -	- -
15838	3	23.032	1315	A A	A A	A B	A B	A B	A B	A B	A B	A B	A B	- -	- -	B B	B B	B B	B B	B B	B B	B B	B B	- -	- -
15840	3	23.032	1316	B B	B B	B B	B B	B B	B B	B B	B B	B B	B B	- -	- -	B B	B B	B B	B B	B B	B B	B B	B B	- -	- -
15841	3	23.032	1317	A A	A A	A A	A B	A A	A B	A A	A A	A A	A B	- -	- -	A B	B B	A B	B B	A B	A B	A B	A B	- -	- -
15842	3	23.032	1318	B B	B B	B B	A B	B B	A B	B B	B B	B B	A B	- -	- -	A B	A A	A B	A A	A B	A B	A B	A B	- -	- -
15843	3	23.033	1319	B B	B B	B B	B B	B B	B B	B B	B B	B B	B B	- -	- -	B B	B B	B B	B B	B B	B B	B B	B B	- -	- -
17903	3	23.981	1320	A A	A A	A B	A A	A B	A A	A B	A A	A B	A A	- -	- -	B B	A B	A B	A B	A B	A B	A B	A B	- -	- -
17904	3	23.981	1321	B B	B B	B B	B B	B B	B B	B B	B B	B B	B B	- -	- -	B B	B B	B B	B B	B B	B B	B B	B B	- -	- -
17907	3	23.981	1322	B B	B B	B B	B B	B B	B B	B B	B B	B B	B B	- -	- -	A B	A B	B B	A B	B B	B B	B B	B B	- -	- -
17409	3	23.998	1323	A A	A A	A A	A A	A A	A A	A A	A A	A A	A A	- -	- -	A A	A A	A A	A A	A A	A A	A A	A A	- -	- -
17410	3	24.032	1324	B B	B B	B B	B B	B B	B B	B B	B B	B B	B B	- -	- -	A B	A B	B B	A B	B B	B B	B B	B B	- -	- -
17411	3	24.032	1325	A A	A A	A A	A A	A A	A A	A A	A A	A A	A A	- -	- -	A B	A B	A A	A B	A A	A A	A A	A A	- -	- -
3346	3	24.109	1326	A A	A A	A A	A A	A A	A A	A A	A A	A A	A A	- -	- -	A B	A B	A A	A B	A A	A A	A A	A A	- -	- -
10342	3	24.109	1327	B B	B B	B B	B B	B B	B B	B B	B B	B B	B B	- -	- -	A B	A B	B B	A B	B B	B B	B B	B B	- -	- -
10343	3	24.109	1328	B B	B B	B B	B B	B B	B B	B B	B B	B B	B B	- -	- -	B B	B B	B B	B B	B B	B B	B B	B B	- -	- -
10344	3	24.109	1329	B B	B B	B B	B B	B B	B B	B B	B B	B B	B B	- -	- -	A B	A B	B B	A B	B B	B B	B B	B B	- -	- -
10346	3	24.109	1330	A A	A A	A A	A A	A A	A A	A A	A A	A A	A A	- -	- -	A B	A B	A A	A B	A A	A A	A A	A A	- -	- -
2529	3	24.225	1331	B B	B B	B B	B B	B B	B B	B B	B B	B B	B B	- -	- -	A B	B B	B B	B B	B B	B B	B B	B B	- -	- -
10349	3	24.822	1332	B B	B B	B B	B B	B B	B B	B B	B B	B B	B B	- -	- -	A B	A B	B B	A B	B B	B B	B B	B B	- -	- -
10351	3	24.822	1333	A A	A A	A A	A A	A A	A A	A A	A A	A A	A A	- -	- -	A A	A A	A A	A A	A A	A A	A A	A A	- -	- -
10352	3	24.822	1334	A A	A A	A B	A A	A B	A A	A B	A A	A B	A A	- -	- -	B B	A B	A B	A B	A B	A B	A B	A B	- -	- -
10353	3	24.822	1335	B B	B B	B B	B B	B B	B B	B B	B B	B B	B B	- -	- -	A B	A B	B B	A B	B B	B B	B B	B B	- -	- -
10354	3	24.822	1336	A A	A A	A A	A A	A A	A A	A A	A A	A A	A A	- -	- -	A B	A B	A A	A B	A A	A A	A A	A A	- -	- -
10357	3	26.352	1337	B B	B B	A B	B B	A B	B B	A B	B B	A B	B B	- -	- -	A B	B B	A B	B B	A B	A B	A B	A B	- -	- -
2532	3	26.352	1338	B B	B B	B B	B B	B B	B B	B B	B B	B B	B B	- -	- -	B B	B B	B B	B B	B B	B B	B B	B B	- -	- -
10358	3	26.352	1339	A A	A A	A B	A A	A B	A A	A B	A A	A B	A A	- -	- -	B B	A B	A B	A B	A B	A B	A B	A B	- -	- -
10359	3	26.352	1340	A A	A A	A A	A A	A A	A A	A A	A A	A A	A A	- -	- -	A A	A A	A A	A A	A A	A A	A A	A A	- -	- -
10360	3	26.352	1341	B B	B B	A B	B B	A B	B B	A B	B B	A B	B B	- -	- -	A A	A B	A B	A B	A B	A B	A B	A B	- -	- -
3192	3	26.76	1342	A A	A A	A A	A A	A A	A A	A A	A A	A A	A A	- -	- -	A A	A A	A A	A A	A A	A A	A A	A A	- -	- -
3193	3	26.76	1343	A A	A A	A A	A A	A A	A A	A A	A A	A A	A A	- -	- -	A A	A A	A A	A A	A A	A A	A A	A A	- -	- -
1989	3	27.495	1344	A B	A B	A B	B B	B B	B B	A B	A B	- -	A B	- -	- -	A A	B B	B B	B B	A B	A B	A B	A B	- -	- -
229	3	27.495	1345	A A	A A	A B	A A	A A	A A	A B	A A	A B	A A	- -	- -	B B	A A	A A	A A	A B	A B	A B	A B	- -	- -
83	3	27.857	1346	A B	A B	A B	A A	A B	A A	A B	A B	B B	A B	- -	- -	B B	A A	A B	A A	A B	A B	A B	A B	- -	- -
15850	3	27.946	1347	B B	B B	A B	B B	B B	B B	A B	B B	A B	B B	- -	- -	A A	B B	B B	B B	A B	A B	A B	A B	- -	- -
15852	3	27.946	1348	A B	A B	A B	A A	A B	A A	A B	A B	B B	A B	- -	- -	B B	A B	A B	A B	A B	A B	A B	A B	- -	- -
15853	3	27.946	1349	B B	B B	B B	B B	B B	B B	B B	B B	B B	B B	- -	- -	B B	A B	B B	A B	B B	B B	B B	B B	- -	- -
15251	3	27.959	1350	A B	A B	A B	B B	A B	B B	A B	A B	A A	A B	- -	- -	A A	A B	A B	A B	A B	A B	A B	A B	- -	- -
15252	3	27.959	1351	B B	B B	B B	B B	B B	B B	B B	B B	B B	B B	- -	- -	B B	B B	B B	B B	B B	B B	B B	B B	- -	- -
15253	3	27.959	1352	A A	A A	A B	A A	A A	A A	A B	A A	A B	A A	- -	- -	B B	A A	A A	A A	A B	A B	A B	A B	- -	- -
1475	3	28.891	1353	B B	B B	A B	B B	B B	B B	A B	B B	A B	B B	- -	- -	A A	B B	B B	B B	A B	A B	A B	A B	- -	- -
10376	3	29.076	1354	A B	A B	A B	B B	A B	A B	A B	A B	A A	A B	- -	- -	A A	B B	A B	B B	A B	A B	A B	A B	- -	- -
2731	3	29.076	1355	A B	A B	A B	B B	A B	A B	A B	A B	A A	A B	- -	- -	A A	B B	A B	B B	A B	A B	A B	A B	- -	- -
15546	3	29.596	1356	A B	A B	B B	B B	B B	A B	B B	A B	A B	A B	- -	- -	B B	B B	B B	B B	B B	B B	B B	B B	- -	- -
1483	3	29.91	1357	B B	B B	B B	B B	B B	B B	B B	B B	B B	B B	- -	- -	B B	B B	B B	B B	B B	B B	B B	B B	- -	- -
17413	3	30.044	1358	A B	A B	A B	B B	B N	A B	A B	A B	A A	A B	- -	- -	A A	B B	B N	B B	A B	A B	A B	A B	- -	- -
17414	3	30.044	1359	B B	B B	A B	B B	B B	B B	A B	B B	A B	B B	- -	- -	A A	B B	B B	B B	A B	A B	A B	A B	- -	- -
3198	3	30.108	1360	A B	A B	A B	A A	A B	A B	A B	A B	B B	A B	- -	- -	B B	A A	A B	A A	A B	A B	A B	A B	- -	- -
10377	3	30.108	1361	A A	A A	A B	A A	A A	A A	A B	A A	A B	A A	- -	- -	B B	A A	A A	A A	A B	A B	A B	A B	- -	- -
10378	3	30.108	1362	A B	A B	A B	B B	A B	A B	A B	A B	A A	A B	- -	- -	A A	B B	A B	B B	A B	A B	A B	A B	- -	- -
10380	3	30.108	1363	A B	A B	A B	A A	A B	A B	A B	A B	B B	A B	- -	- -	B B	A A	A B	A A	A B	A B	A B	A B	- -	- -
10381	3	30.108	1364	A A	A A	A A	A A	A A	A A	A A	A A	A A	A A	- -	- -	A A	A A	A A	A A	A A	A A	A A	A A	- -	- -
10382	3	30.108	1365	B B	B B	B B	B B	B B	B B	B B	B B	B B	B B	- -	- -	B B	B B	B B	B B	B B	B B	B B	B B	- -	- -
10384	3	30.337	1366	B B	B B	A B	B B	A B	B B	B B	B B	B B	B B	- -	- -	A B	B B	A B	B B	B B	B B	B B	B B	- -	- -
10389	3	30.337	1367	A B	A B	B B	B B	B B	A B	A B	A B	- -	A B	- -	- -	B B	B B	B B	B B	A B	A B	A B	A B	- -	- -
10392	3	31.154	1368	B B	B B	B B	B B	B B	B B	A B	B B	A B	B B	- -	- -	B B	B B	B B	B B	A B	A B	A B	A B	- -	- -
10393	3	31.154	1369	A A	A A	A A	A A	A B	A A	A B	A A	A B	A A	- -	- -	A B	A A	A B	A A	A B	A B	A B	A B	- -	- -
10394	3	31.156	1370	B B	B B	B B	B B	A B	B B	A B	B B	A B	B B	- -	- -	A B	B B	A B	B B	A B	A B	A B	A B	- -	- -
10395	3	31.16	1371	B B	B B	B B	B B	A B	B B	A B	B B	A B	B B	- -	- -	A B	B B	A B	B B	A B	A B	A B	A B	- -	- -
467	3	31.16	1372	A A	A A	A A	A A	A B	A A	A B	A A	A B	A A	- -	- -	A B	A A	A B	A A	A B	A B	A B	A B	- -	- -
10396	3	31.164	1373	A A	A A	A A	A A	A B	A A	A B	A A	A B	A A	- -	- -	A B	A A	A B	A A	A B	A B	A B	A B	- -	- -
10397	3	31.165	1374	A A	A A	A A	A A	A B	A A	A B	A A	A B	A A	- -	- -	A B	A A	A B	A A	A B	A B	A B	A B	- -	- -
2029	3	31.203	1375	B B	B B	B B	B B	A B	B B	A B	B B	A B	B B	- -	- -	A B	B B	A B	B B	A B	A B	A B	A B	- -	- -
13267	3	31.468	1376	A A	A A	A A	A A	A A	A A	A B	A A	A B	A A	- -	- -	A A	A A	A A	A A	A B	A B	A B	A B	- -	- -
13263	3	31.468	1377	A A	A A	A A	A A	A B	A A	A B	A A	A B	A A	- -	- -	A B	A A	A B	A A	A B	A B	A B	A B	- -	- -
13262	3	31.468	1378	B B	B B	B B	B B	A B	B B	A B	B B	A B	B B	- -	- -	A B	B B	A B	B B	A B	A B	A B	A B	- -	- -
10398	3	31.506	1379	A A	A A	A A	A A	A B	A A	A B	A A	A B	A A	- -	- -	A B	A A	A B	A A	A B	A B	A B	A B	- -	- -
10399	3	31.506	1380	A A	A A	A A	A A	A B	A A	A A	A A	A A	A A	- -	- -	A B	A A	A B	A A	A A	A A	A A	A A	- -	- -
10401	3	31.506	1381	A A	A A	A A	A A	A B	A A	A B	A A	A B	A A	- -	- -	A B	A A	A B	A A	A B	A B	A B	A B	- -	- -
9366	3	31.576	1382	B B	B B	B B	B B	A B	B B	B B	B B	B B	B B	- -	- -	A B	B B	A B	B B	B B	B B	B B	B B	- -	- -
1519	3	31.88	1383	A A	A A	A A	A A	A B	A A	A B	A A	A B	A A	- -	- -	A B	A A	A B	A A	A B	A B	A B	A B	- -	- -
10403	3	32.681	1384	B B	B B	B B	B B	A B	B B	B B	B B	B B	B B	- -	- -	A B	B B	A B	B B	B B	B B	B B	B B	- -	- -
10404	3	32.681	1385	A A	A A	A A	A A	A B	A A	A B	A A	A B	A A	- -	- -	A B	A A	A B	A A	A B	A B	A B	A B	- -	- -
10405	3	32.681	1386	A A	A A	A A	A A	A B	A A	A B	A A	A B	A A	- -	- -	A B	A A	A B	A A	A B	A B	A B	A B	- -	- -
10406	3	32.681	1387	B B	B B	B B	B B	A B	B B	A B	B B	A B	B B	- -	- -	A B	B B	A B	B B	A B	A B	A B	A B	- -	- -
10408	3	32.681	1388	A A	A A	A A	A A	A B	A A	A B	A A	A B	A A	- -	- -	A B	A A	A B	A A	A B	A B	A B	A B	- -	- -
10410	3	32.802	1389	B B	B B	B B	B B	A B	B B	A B	B B	A B	B B	- -	- -	A B	B B	A B	B B	A B	A B	A B	A B	- -	- -
6570	3	32.894	1390	B B	B B	B B	B B	A B	B B	A B	B B	A B	B B	- -	- -	A B	B B	A B	B B	A B	A B	A B	A B	- -	- -
6571	3	32.894	1391	A A	A A	A A	A A	A A	A A	A B	A A	A B	A A	- -	- -	A A	A A	A A	A A	A B	A B	A B	A B	- -	- -
6572	3	32.894	1392	A A	A A	A A	A A	A A	A A	A B	A A	A B	A A	- -	- -	A B	A A	A A	A A	A B	A B	A B	A B	- -	- -
6573	3	32.894	1393	A A	A A	A A	A A	A B	A A	A B	A A	A B	A A	- -	- -	A B	A A	A B	A A	A B	A B	A B	A B	- -	- -
10414	3	33.491	1394	B B	B B	B B	B B	A B	B B	A B	B B	A B	B B	- -	- -	A B	B B	A B	B B	A B	A B	A B	A B	- -	- -
2054	3	33.491	1395	A A	A A	A A	A A	A B	A A	A B	A A	A B	A A	- -	- -	A B	A A	A B	A A	A B	A B	A B	A B	- -	- -
10415	3	33.491	1396	A A	A A	A A	A A	A B	A A	A A	A A	A A	A A	- -	- -	A B	A A	A B	A A	A A	A A	A A	A A	- -	- -
10416	3	33.491	1397	A A	A A	A A	A A	A A	A A	A A	A A	A A	A A	- -	- -	A A	A A	A A	A A	A A	A A	A A	A A	- -	- -
2055	3	33.491	1398	B B	B B	B B	B B	A B	B B	B B	B B	B B	B B	- -	- -	A B	B B	A B	B B	B B	B B	B B	B B	- -	- -
10422	3	34.548	1399	A A	A A	A A	A A	A A	A A	A A	A A	A A	A A	- -	- -	A A	A A	A A	A A	A A	A A	A A	A A	- -	- -
10424	3	34.642	1400	A A	A A	A A	A A	A B	A A	A A	A A	A A	A A	- -	- -	A A	A A	A B	A A	A A	A A	A A	A A	- -	- -
10425	3	34.642	1401	B B	A B	A B	A B	A A	B B	A A	B B	A B	B B	- -	- -	A B	B B	A B	B B	A B	A B	A B	A B	- -	- -
10426	3	34.642	1402	B B	B B	B B	B B	B B	B B	B B	B B	B B	B B	- -	- -	A B	B B	B B	B B	B B	B B	B B	B B	- -	- -
10428	3	34.642	1403	A A	A B	A B	A B	B B	A A	B B	A A	A B	A A	- -	- -	A B	A A	A B	A A	A B	A B	A B	A B	- -	- -
2074	3	34.642	1404	B B	B B	B B	B B	B B	B B	B B	B B	B B	B B	- -	- -	B B	B B	B B	B B	B B	B B	B B	B B	- -	- -
10429	3	34.642	1405	A A	A A	A A	A A	A A	A A	A A	A A	A A	A A	- -	- -	A A	A A	A A	A A	A A	A A	A A	A A	- -	- -
10431	3	34.642	1406	A A	A B	A B	A B	B B	A A	B B	A A	A B	A A	- -	- -	A A	A A	A B	A A	A B	A B	A B	A B	- -	- -
532	3	34.829	1407	A A	A A	A A	A A	A A	A A	A A	A A	A A	A A	- -	- -	A B	A A	A A	A A	A A	A A	A A	A A	- -	- -
839	3	34.829	1408	A A	A A	A A	A A	A B	A A	A A	A A	A A	A A	- -	- -	A A	A A	A B	A A	A A	A A	A A	A A	- -	- -
16074	3	35.053	1409	B B	B B	B B	B B	B B	B B	B B	B B	B B	B B	- -	- -	B B	B B	B B	B B	B B	B B	B B	B B	- -	- -
16075	3	35.053	1410	A A	A B	A B	A B	B B	A A	B B	A A	A B	A A	- -	- -	A B	A A	A B	A A	A B	A B	A B	A B	- -	- -
16076	3	35.053	1411	B B	B B	B B	B B	B B	B B	B B	B B	B B	B B	- -	- -	B B	B B	B B	B B	B B	B B	B B	B B	- -	- -
16078	3	35.053	1412	B B	B B	B B	B B	B B	B B	B B	B B	B B	B B	- -	- -	B B	B B	B B	B B	B B	B B	B B	B B	- -	- -
16080	3	35.053	1413	A A	A A	A A	A A	A A	A A	A A	A A	A A	A A	- -	- -	A A	A A	A A	A A	A A	A A	A A	A A	- -	- -
16081	3	35.053	1414	B B	A B	A B	A B	A B	B B	A A	B B	A B	B B	- -	- -	A B	B B	B B	B B	A B	A B	A B	A B	- -	- -
16082	3	35.053	1415	B B	B B	B B	B B	B B	B B	B B	B B	B B	B B	- -	- -	B B	B B	B B	B B	B B	B B	B B	B B	- -	- -
13413	3	35.299	1416	B B	B B	B B	B B	B B	B B	B B	B B	B B	B B	- -	- -	B B	B B	B B	B B	B B	B B	B B	B B	- -	- -
13412	3	35.299	1417	A A	A B	A B	A B	A B	A A	B B	A A	A B	A A	- -	- -	A A	A A	A A	A A	A B	A B	A B	A B	- -	- -
13411	3	35.299	1418	A A	A A	A A	A A	A A	A A	A A	A A	A A	A A	- -	- -	A A	A A	A A	A A	A A	A A	A A	A A	- -	- -
13410	3	35.299	1419	A A	A A	A A	A A	A A	A A	A A	A A	A A	A A	- -	- -	A B	A A	A A	A A	A A	A A	A A	A A	- -	- -
10448	3	36.196	1420	A A	A A	A A	A A	A A	A A	A A	A A	A A	A A	- -	- -	A A	A A	A A	A A	A A	A A	A A	A A	- -	- -
10446	3	36.196	1421	A A	A B	A B	A B	B B	A A	B B	A A	A B	A A	- -	- -	A B	A A	A B	A A	A B	A B	A B	A B	- -	- -
5913	3	36.389	1422	B B	A B	A B	A B	A B	B B	- -	B B	A B	B B	- -	- -	B B	B B	B B	B B	A B	A B	A B	A B	- -	- -
856	3	36.425	1423	A A	A A	A A	A A	A B	A A	A A	A A	A A	A A	- -	- -	A B	A A	A B	A A	A A	A A	A A	A A	- -	- -
2805	3	36.425	1424	A A	A A	A A	A A	A A	A A	A A	A A	A A	A A	- -	- -	A A	A A	A A	A A	A A	A A	A A	A A	- -	- -
3219	3	36.425	1425	A A	A A	A A	A A	A A	A A	A A	A A	A A	A A	- -	- -	A A	A A	A A	A A	A A	A A	A A	A A	- -	- -
10452	3	36.425	1426	B B	B B	B B	B B	A B	B B	B B	B B	B B	B B	- -	- -	B B	B B	A B	B B	B B	B B	B B	B B	- -	- -
658	3	37.255	1427	A A	A A	A A	A A	A B	A A	A A	A A	A A	A A	- -	- -	A A	A A	A B	A A	A A	A A	A A	A A	- -	- -
240	3	37.255	1428	A A	A A	A A	A A	A A	A A	A A	A A	A A	A A	- -	- -	A A	A A	A A	A A	A A	A A	A A	A A	- -	- -
864	3	37.255	1429	A A	A A	A A	A A	A A	A A	A A	A A	A A	A A	- -	- -	A A	A A	A A	A A	A A	A A	A A	A A	- -	- -
2097	3	37.257	1430	B B	B B	B B	B B	B B	B B	B B	B B	B B	B B	- -	- -	B B	B B	B B	B B	B B	B B	B B	B B	- -	- -
10466	3	37.386	1431	B B	B B	B B	B B	B B	B B	B B	B B	B B	B B	- -	- -	B B	B B	B B	B B	B B	B B	B B	B B	- -	- -
10468	3	37.386	1432	B B	B B	B B	B B	B B	B B	B B	B B	B B	B B	- -	- -	B B	B B	B B	B B	B B	B B	B B	B B	- -	- -
15473	3	37.479	1433	B B	B B	B B	B B	B B	B B	B B	B B	B B	B B	- -	- -	B B	B B	B B	B B	B B	B B	B B	B B	- -	- -
1582	3	37.479	1434	B B	B B	B B	B B	B B	B B	B B	B B	B B	B B	- -	- -	B B	B B	B B	B B	B B	B B	B B	B B	- -	- -
15860	3	37.506	1435	B B	B B	B B	B B	B B	B B	B B	B B	B B	B B	- -	- -	B B	B B	B B	B B	B B	B B	B B	B B	- -	- -
15861	3	37.51	1436	A A	A A	A A	A A	A A	A A	A A	A A	A A	A A	- -	- -	A A	A A	A A	A A	A A	A A	A A	A A	- -	- -
1583	3	37.63	1437	B B	B B	B B	B B	B B	B B	B B	B B	B B	B B	- -	- -	B B	B B	B B	B B	B B	B B	B B	B B	- -	- -
9958	3	37.899	1438	A B	A B	A B	A B	A B	B B	A B	B B	B B	B B	- -	- -	B B	B B	B B	B B	B B	B B	B B	B B	- -	- -
9959	3	37.899	1439	B B	B B	B B	B B	B B	B B	B B	B B	B B	B B	- -	- -	B B	B B	B B	B B	B B	B B	B B	B B	- -	- -
9962	3	37.899	1440	B B	B B	B B	B B	B B	B B	B B	B B	B B	B B	- -	- -	B B	B B	B B	B B	B B	B B	B B	B B	- -	- -
10491	3	37.953	1441	B B	B B	B B	B B	B B	B B	B B	B B	B B	B B	- -	- -	B B	B B	B B	B B	B B	B B	B B	B B	- -	- -
10492	3	37.953	1442	B B	B B	B B	B B	B B	B B	A B	B B	A B	B B	- -	- -	B B	B B	B B	B B	A B	A B	A B	A B	- -	- -
10493	3	37.953	1443	B B	B B	B B	B B	B B	B B	B B	B B	B B	B B	- -	- -	B B	B B	B B	B B	B B	B B	B B	B B	- -	- -
10494	3	37.953	1444	A B	A B	A B	A B	A B	B B	A B	B B	B B	B B	- -	- -	B B	B B	B B	B B	B B	B B	B B	B B	- -	- -
10495	3	37.953	1445	B B	B B	B B	B B	B B	B B	B B	B B	B B	B B	- -	- -	B B	B B	B B	B B	B B	B B	B B	B B	- -	- -
15863	3	37.956	1446	B B	B B	B B	B B	B B	B B	B B	B B	B B	B B	- -	- -	B B	B B	B B	B B	B B	B B	B B	B B	- -	- -
2133	3	37.956	1447	A B	A B	A B	A B	A B	A A	A B	A A	A A	A A	- -	- -	A A	A A	A A	A A	A A	A A	A A	A A	- -	- -
15865	3	37.956	1448	A B	A B	A B	A B	A B	A A	A B	A A	A A	A A	- -	- -	A A	A A	A A	A A	A A	A A	A A	A A	- -	- -
555	3	37.956	1449	A B	A B	A B	A B	A B	B B	A B	B B	B B	- -	- -	- -	B B	B B	B B	B B	B B	B B	B B	B B	- -	- -
12768	3	37.956	1450	A B	A B	A B	A B	A B	A A	A B	A A	A A	A A	- -	- -	A A	A A	A A	A A	A A	A A	A A	A A	- -	- -
12766	3	37.956	1451	B B	B B	B B	B B	B B	B B	B B	B B	B B	B B	- -	- -	B B	B B	B B	B B	B B	B B	B B	B B	- -	- -
15867	3	38.048	1452	B B	B B	B B	B B	B B	B B	B B	B B	B B	B B	- -	- -	B B	B B	B B	B B	B B	B B	B B	B B	- -	- -
10496	3	38.05	1453	A A	A A	A A	A A	A A	A A	A B	A A	A B	A A	- -	- -	A A	A A	A A	A A	A B	A B	A B	A B	- -	- -
10497	3	38.05	1454	B B	B B	B B	B B	B B	B B	B B	B B	B B	B B	- -	- -	B B	B B	B B	B B	B B	B B	B B	B B	- -	- -
10504	3	38.474	1455	A B	A B	A B	A B	A B	B B	A A	B B	A B	B B	- -	- -	B B	B B	B B	B B	A B	A B	A B	A B	- -	- -
10505	3	38.474	1456	A B	A B	A B	A B	A B	A A	B B	A A	A B	A A	- -	- -	A A	A A	A A	A A	A B	A B	A B	A B	- -	- -
10506	3	38.474	1457	B B	B B	B B	B B	B B	B B	B B	B B	B B	B B	- -	- -	B B	B B	B B	B B	B B	B B	B B	B B	- -	- -
10509	3	38.474	1458	A B	A B	A B	A B	A B	A A	A B	A A	A A	- -	- -	- -	A A	A A	A A	A A	A A	A A	A A	A A	- -	- -
10511	3	39.05	1459	B B	B B	B B	B B	B B	B B	A B	B B	A B	B B	- -	- -	B B	B B	B B	B B	A B	A B	A B	A B	- -	- -
10514	3	39.05	1460	A B	A B	A B	A B	A B	B B	A B	B B	B B	- -	- -	- -	B B	B B	B B	B B	B B	B B	B B	B B	- -	- -
10515	3	39.05	1461	A B	A B	A B	A B	A B	A A	B B	A A	A B	- -	- -	- -	A A	A A	A A	A A	A B	A B	A B	A B	- -	- -
10516	3	39.05	1462	B B	B B	B B	B B	B B	B B	A B	B B	A B	B B	- -	- -	B B	B B	B B	B B	A B	A B	A B	A B	- -	- -
10518	3	39.528	1463	A B	A B	A B	A B	A B	B B	A B	B B	B B	B B	- -	- -	B B	B B	B B	B B	B B	B B	B B	B B	- -	- -
10519	3	39.528	1464	A B	A B	A B	A B	A B	B B	A B	B B	B B	B B	- -	- -	B B	B B	B B	B B	B B	B B	B B	B B	- -	- -
10520	3	39.528	1465	A B	A B	A B	A B	A B	A A	A B	A A	A A	A A	- -	- -	A A	A A	A A	A A	A A	A A	A A	A A	- -	- -
10522	3	39.528	1466	A B	A B	A B	A B	A B	A A	A B	A A	A A	A A	- -	- -	A A	A A	A A	A A	A A	A A	A A	A A	- -	- -
10526	3	39.528	1467	A A	A A	A A	A A	A A	A A	A B	A A	A B	A A	- -	- -	A A	A A	A A	A A	A B	A B	A B	A B	- -	- -
542	3	39.628	1468	A B	A B	A B	A B	A B	B B	A B	B B	B B	B B	- -	- -	B B	B B	B B	B B	B B	B B	B B	B B	- -	- -
10550	3	39.728	1469	A B	A B	A B	A B	A B	A A	A B	A A	A A	A A	- -	- -	A A	A A	A A	A A	A A	A A	A A	A A	- -	- -
10549	3	39.728	1470	B B	B B	B B	B B	B B	B B	B B	B B	B B	B B	- -	- -	B B	B B	B B	B B	B B	B B	B B	B B	- -	- -
10548	3	39.728	1471	A B	A B	A B	A B	A B	A A	A B	A A	A A	A A	- -	- -	A A	A A	A A	A A	A A	A A	A A	A A	- -	- -
10546	3	39.728	1472	B B	B B	B B	B B	B B	B B	B B	B B	B B	B B	- -	- -	B B	B B	B B	B B	B B	B B	B B	B B	- -	- -
10545	3	39.728	1473	A B	A B	A B	A B	A B	B B	A B	B B	B B	B B	- -	- -	B B	B B	B B	B B	B B	B B	B B	B B	- -	- -
17899	3	39.873	1474	A B	A B	A B	A B	A B	A A	B B	A A	A B	- -	- -	- -	A B	A A	A A	A A	A B	A B	A B	A B	- -	- -
10262	3	40.211	1475	A B	A B	A B	A B	A B	A A	A B	A A	A A	- -	- -	- -	A A	A A	A A	A A	A A	A A	A A	A A	- -	- -
10561	3	40.32	1476	B B	B B	B B	B B	B B	B B	A B	B B	A B	B B	- -	- -	B B	B B	B B	B B	A B	A B	A B	A B	- -	- -
10562	3	40.32	1477	A B	A B	A B	A B	A B	A A	A B	A A	A A	- -	- -	- -	A B	A A	A A	A A	A A	A A	A A	A A	- -	- -
10565	3	40.32	1478	A A	A A	A A	A A	A A	A A	A B	A A	A B	A A	- -	- -	A A	A A	A A	A A	A B	A B	A B	A B	- -	- -
18012	3	40.519	1479	A B	A B	A B	A B	A B	A A	A B	A A	A A	A A	- -	- -	A A	A A	A A	A A	A A	A A	A A	A A	- -	- -
2181	3	40.78	1480	B B	B B	B B	B B	B B	B B	B B	B B	B B	B B	- -	- -	B B	B B	B B	B B	B B	B B	B B	B B	- -	- -
2891	3	41.148	1481	A B	A B	A B	A B	A B	B B	A B	B B	B B	B B	- -	- -	A B	B B	B B	B B	B B	B B	B B	B B	- -	- -
1646	3	41.155	1482	A B	A B	A B	A B	A B	A A	A B	A A	A A	- -	- -	- -	A B	A A	A A	A A	A A	A A	A A	A A	- -	- -
10570	3	41.155	1483	B B	B B	B B	B B	B B	B B	B B	B B	B B	B B	- -	- -	B B	B B	B B	B B	B B	B B	B B	B B	- -	- -
10571	3	41.155	1484	B B	B B	B B	B B	B B	B B	B B	B B	B B	B B	- -	- -	B B	B B	B B	B B	B B	B B	B B	B B	- -	- -
10572	3	41.155	1485	A B	A B	A B	A B	A B	B B	A B	B B	B B	- -	- -	- -	A B	B B	B B	B B	B B	B B	B B	B B	- -	- -
10573	3	41.155	1486	A B	A B	A B	A B	A B	B B	A B	B B	B B	- -	- -	- -	A B	B B	B B	B B	B B	B B	B B	B B	- -	- -
10574	3	41.155	1487	A B	A B	A B	A B	A B	A A	A B	A A	A A	A A	- -	- -	A B	A A	A A	A A	A A	A A	A A	A A	- -	- -
10575	3	41.155	1488	A A	A A	A A	A A	A A	A A	A A	A A	A A	A A	- -	- -	A A	A A	A A	A A	A A	A A	A A	A A	- -	- -
10576	3	41.155	1489	B B	B B	B B	B B	B B	B B	B B	B B	B B	B B	- -	- -	B B	B B	B B	B B	B B	B B	B B	B B	- -	- -
10577	3	41.155	1490	B B	B B	B B	B B	B B	B B	B B	B B	B B	B B	- -	- -	B B	B B	B B	B B	B B	B B	B B	B B	- -	- -
2193	3	41.268	1491	B B	B B	B B	B B	B B	B B	B B	B B	B B	B B	- -	- -	B B	B B	B B	B B	B B	B B	B B	B B	- -	- -
244	3	41.62	1492	B B	B B	B B	B B	B B	B B	B B	B B	B B	B B	- -	- -	B B	B B	B B	B B	B B	B B	B B	B B	- -	- -
10578	3	42.063	1493	B B	B B	B B	B B	B B	B B	B B	B B	B B	B B	- -	- -	B B	B B	B B	B B	B B	B B	B B	B B	- -	- -
10579	3	42.066	1494	B B	B B	B B	B B	B B	B B	B B	B B	B B	B B	- -	- -	B B	B B	B B	B B	B B	B B	B B	B B	- -	- -
10580	3	42.066	1495	A B	A B	A B	A B	A B	B B	A B	B B	B B	B B	- -	- -	A B	A B	B B	A B	B B	B B	B B	B B	- -	- -
10581	3	42.066	1496	A A	A A	A A	A A	A A	A A	A A	A A	A A	A A	- -	- -	A A	A B	A A	A B	A A	A A	A A	A A	- -	- -
10582	3	42.066	1497	A B	A B	A B	A B	A B	B B	A B	B B	B B	B B	- -	- -	B B	B B	B B	B B	B B	B B	B B	B B	- -	- -
10583	3	42.066	1498	B B	B B	B B	B B	B B	B B	B B	B B	B B	B B	- -	- -	B B	A B	B B	A B	B B	B B	B B	B B	- -	- -
10584	3	42.066	1499	A B	A B	A B	A B	A B	A A	A B	A A	A A	- -	- -	- -	A A	A A	A A	A A	A A	A A	A A	A A	- -	- -
15320	3	42.259	1500	B B	B B	B B	B B	B B	B B	B B	B B	B B	B B	- -	- -	B B	B B	B B	B B	B B	B B	B B	B B	- -	- -
17098	3	42.45	1501	A A	A A	A A	A A	A A	A A	A A	A A	A A	A A	- -	- -	A A	A A	A A	A A	A A	A A	A A	A A	- -	- -
17097	3	42.458	1502	B B	B B	B B	B B	B B	B B	B B	B B	B B	B B	- -	- -	B B	B B	B B	B B	B B	B B	B B	B B	- -	- -
17096	3	42.458	1503	B B	B B	B B	B B	B B	B B	B B	B B	B B	B B	- -	- -	B B	A B	B B	A B	B B	B B	B B	B B	- -	- -
17095	3	42.458	1504	A A	A A	A A	A A	A A	A A	A A	A A	A A	A A	- -	- -	A A	A A	A A	A A	A A	A A	A A	A A	- -	- -
17094	3	42.458	1505	B B	B B	B B	B B	B B	B B	B B	B B	B B	B B	- -	- -	A B	A B	B B	A B	B B	B B	B B	B B	- -	- -
15275	3	42.726	1506	B B	B B	B B	B B	B B	B B	B B	B B	B B	B B	- -	- -	B B	B B	B B	B B	B B	B B	B B	B B	- -	- -
10585	3	42.832	1507	A A	A A	A A	A A	A A	A A	A A	A A	A A	A A	- -	- -	A A	A A	A A	A A	A A	A A	A A	A A	- -	- -
17729	3	42.933	1508	B B	B B	B B	B B	B B	B B	B B	B B	B B	B B	- -	- -	B B	B B	B B	B B	B B	B B	B B	B B	- -	- -
17730	3	42.933	1509	A A	A A	A A	A A	A A	A B	A A	A A	A A	A A	- -	- -	A A	A B	A A	A B	A A	A A	A A	A A	- -	- -
17732	3	42.933	1510	B B	B B	B B	B B	B B	B B	B B	B B	B B	B B	- -	- -	B B	B B	B B	B B	B B	B B	B B	B B	- -	- -
2616	3	43.144	1511	B B	B B	B B	B B	B B	A B	B B	B B	B B	B B	- -	- -	A B	A B	B B	A B	B B	B B	B B	B B	- -	- -
10587	3	43.144	1512	B B	B B	B B	B B	B B	A B	B B	B B	B B	B B	- -	- -	A B	A B	B B	A B	B B	B B	B B	B B	- -	- -
10588	3	43.144	1513	A A	A A	A A	A A	A A	A A	A A	A A	A A	A A	- -	- -	A A	A A	A A	A A	A A	A A	A A	A A	- -	- -
10590	3	43.144	1514	B B	B B	B B	B B	B B	A B	B B	B B	B B	B B	- -	- -	A B	A B	B B	A B	B B	B B	B B	B B	- -	- -
4819	3	43.54	1515	A A	A A	A A	A A	A A	A A	A A	A A	A A	A A	- -	- -	A A	A A	A A	A A	A A	A A	A A	A A	- -	- -
10591	3	43.675	1516	B B	B B	B B	B B	B B	B B	B B	B B	B B	B B	- -	- -	B B	B B	B B	B B	B B	B B	B B	B B	- -	- -
10592	3	43.675	1517	B B	B B	B B	B B	B B	B B	B B	B B	B B	B B	- -	- -	B B	B B	B B	B B	B B	B B	B B	B B	- -	- -
10593	3	43.675	1518	A A	A A	A A	A A	A A	A A	A A	A A	A A	A A	- -	- -	A A	A A	A A	A A	A A	A A	A A	A A	- -	- -
982	3	43.675	1519	A A	A B	A B	A B	A B	A B	A B	B B	B B	B B	- -	- -	A B	A B	B B	A B	B B	B B	B B	B B	- -	- -
10595	3	43.729	1520	B B	B B	B B	B B	B B	B B	B B	B B	B B	B B	- -	- -	B B	B B	B B	B B	B B	B B	B B	B B	- -	- -
366	3	44.304	1521	A A	A A	A A	A A	A A	A A	A A	A A	A A	A A	- -	- -	A A	A A	A A	A A	A A	A A	A A	A A	- -	- -
2912	3	44.304	1522	A A	A B	A B	A B	A B	A B	A B	B B	B B	B B	- -	- -	B B	A B	B B	A B	B B	B B	B B	B B	- -	- -
1357	3	44.304	1523	B B	A B	A B	A B	A B	A B	A B	A A	A A	- -	- -	- -	A B	A B	A A	A B	A A	A A	A A	A A	- -	- -
10596	3	44.679	1524	B B	B B	B B	B B	B B	B B	B B	B B	B B	B B	- -	- -	B B	B B	B B	B B	B B	B B	B B	B B	- -	- -
10597	3	44.679	1525	A A	A A	A A	A A	A A	A A	A A	A A	A A	A A	- -	- -	A A	A A	A A	A A	A A	A A	A A	A A	- -	- -
10598	3	44.679	1526	A A	A A	A A	A A	A A	A A	A A	A A	A A	A A	- -	- -	A A	A A	A A	A A	A A	A A	A A	A A	- -	- -
10599	3	44.679	1527	B B	B B	B B	B B	B B	B B	B B	B B	B B	B B	- -	- -	B B	B B	B B	B B	B B	B B	B B	B B	- -	- -
10606	3	45.243	1528	A A	A A	A A	A A	A A	A A	A A	A A	A A	A A	- -	- -	A A	A A	A A	A A	A A	A A	A A	A A	- -	- -
10608	3	45.243	1529	B B	B B	B B	B B	B B	B B	B B	B B	B B	B B	- -	- -	B B	B B	B B	B B	B B	B B	B B	B B	- -	- -
10609	3	45.243	1530	A A	A A	A A	A A	A A	A A	A A	A A	A A	A A	- -	- -	A A	A A	A A	A A	A A	A A	A A	A A	- -	- -
15471	3	45.514	1531	A B	A A	A A	A A	A A	A B	A A	A A	A A	- -	- -	- -	A B	A B	A A	A B	A A	A A	A A	A A	- -	- -
8558	3	45.737	1532	A A	A A	A A	A A	A B	A A	A A	A A	A A	A A	- -	- -	A A	A A	A B	A A	A A	A A	A A	A A	- -	- -
10611	3	46.179	1533	B B	B B	B B	B B	B B	B B	B B	B B	B B	B B	- -	- -	B B	B B	B B	B B	B B	B B	B B	B B	- -	- -
10612	3	46.179	1534	A A	A A	A A	A A	A A	A A	A A	A A	A A	A A	- -	- -	A A	A A	A A	A A	A A	A A	A A	A A	- -	- -
10613	3	46.179	1535	A A	A A	A A	A A	A A	A A	A A	A A	A A	A A	- -	- -	A A	A A	A A	A A	A A	A A	A A	A A	- -	- -
323	3	46.179	1536	A B	B B	B B	B B	B B	A B	B B	B B	B B	B B	- -	- -	B B	A B	B B	A B	B B	B B	B B	B B	- -	- -
10615	3	46.179	1537	A B	A A	A A	A A	A A	A B	A A	A A	A A	A A	- -	- -	A A	A B	A A	A B	A A	A A	A A	A A	- -	- -
10616	3	46.179	1538	B B	B B	B B	B B	A B	B B	B B	B B	B B	B B	- -	- -	B B	B B	A B	B B	B B	B B	B B	B B	- -	- -
10617	3	46.179	1539	A B	B B	B B	B B	B B	A B	B B	B B	B B	B B	- -	- -	B B	A B	B B	A B	B B	B B	B B	B B	- -	- -
9057	3	46.816	1540	B B	B B	B B	B B	A B	B B	B B	B B	B B	B B	- -	- -	B B	B B	A B	B B	B B	B B	B B	B B	- -	- -
9059	3	46.816	1541	A A	A A	A A	A A	A A	A A	A A	A A	A A	A A	- -	- -	A A	A A	A A	A A	A A	A A	A A	A A	- -	- -
9061	3	46.816	1542	A B	B B	B B	B B	A B	A B	B B	B B	B B	B B	- -	- -	A B	A B	A B	A B	B B	B B	B B	B B	- -	- -
10619	3	46.963	1543	B B	B B	B B	B B	A B	B B	B B	B B	B B	B B	- -	- -	B B	B B	A B	B B	B B	B B	B B	B B	- -	- -
10623	3	46.963	1544	A A	A A	A A	A A	A B	A A	A A	A A	A A	A A	- -	- -	A A	A A	A B	A A	A A	A A	A A	A A	- -	- -
10624	3	46.963	1545	B B	B B	B B	B B	B B	B B	B B	B B	B B	B B	- -	- -	B B	B B	B B	B B	B B	B B	B B	B B	- -	- -
10627	3	47.639	1546	A B	B B	B B	B B	B B	B B	B B	B B	B B	B B	- -	- -	B B	B B	B B	B B	B B	B B	B B	B B	- -	- -
10628	3	47.639	1547	B B	B B	B B	B B	B B	B B	B B	B B	B B	B B	- -	- -	B B	B B	B B	B B	B B	B B	B B	B B	- -	- -
175	3	47.639	1548	B B	B B	B B	B B	B B	B B	B B	B B	B B	B B	- -	- -	B B	B B	B B	B B	B B	B B	B B	B B	- -	- -
10629	3	47.639	1549	B B	B B	B B	B B	B B	A B	B B	B B	B B	B B	- -	- -	A B	A B	B B	A B	B B	B B	B B	B B	- -	- -
10630	3	47.639	1550	A A	A A	A A	A A	A A	A A	A A	A A	A A	A A	- -	- -	A A	A A	A A	A A	A A	A A	A A	A A	- -	- -
10631	3	47.639	1551	B B	B B	B B	B B	B B	B B	B B	B B	B B	B B	- -	- -	B B	B B	B B	B B	B B	B B	B B	B B	- -	- -
2929	3	48.092	1552	A A	A A	A A	A A	A A	A A	A A	A A	A A	A A	- -	- -	A A	A A	A A	A A	A A	A A	A A	A A	- -	- -
15877	3	48.422	1553	A A	A A	A A	A A	A A	A A	A A	A A	A A	A A	- -	- -	A A	A A	A A	A A	A A	A A	A A	A A	- -	- -
17419	3	49.344	1554	A A	A A	A A	A A	A A	A A	A A	A A	A A	A A	- -	- -	A A	A A	A A	A A	A A	A A	A A	A A	- -	- -
17423	3	49.344	1555	A B	A A	A A	A A	A A	A B	A A	A A	A A	A A	- -	- -	A B	A B	A A	A B	A A	A A	A A	A A	- -	- -
10632	3	49.761	1556	A A	A A	A A	A A	A A	A A	A A	A A	A A	A A	- -	- -	A A	A A	A A	A A	A A	A A	A A	A A	- -	- -
488	3	49.761	1557	A A	A A	A A	A A	A A	A A	A A	A A	A A	A A	- -	- -	A A	A A	A A	A A	A A	A A	A A	A A	- -	- -
10635	3	49.761	1558	B B	B B	B B	B B	B B	B B	B B	B B	B B	B B	- -	- -	B B	B B	B B	B B	B B	B B	B B	B B	- -	- -
10636	3	49.761	1559	A A	A A	A A	A A	A A	A A	A A	A A	A A	A A	- -	- -	A A	A A	A A	A A	A A	A A	A A	A A	- -	- -
10637	3	49.761	1560	A A	A A	A A	A A	A A	A A	A A	A A	A A	A A	- -	- -	A A	A A	A A	A A	A A	A A	A A	A A	- -	- -
11401	3	51.033	1561	A B	B B	B B	B B	B B	B B	B B	B B	B B	- -	- -	- -	A B	B B	B B	B B	B B	B B	B B	B B	- -	- -
11400	3	51.033	1562	A B	B B	B B	B B	B B	B B	B B	B B	B B	B B	- -	- -	B B	B B	B B	B B	B B	B B	B B	B B	- -	- -
16071	3	51.256	1563	A A	A A	A A	A A	A A	A A	A A	A A	A A	A A	- -	- -	A A	A A	A A	A A	A A	A A	A A	A A	- -	- -
16070	3	51.256	1564	B B	B B	B B	B B	B B	B B	B B	B B	B B	B B	- -	- -	B B	B B	B B	B B	B B	B B	B B	B B	- -	- -
16069	3	51.256	1565	A B	B B	B B	B B	B B	B B	B B	B B	B B	B B	- -	- -	A B	B B	B B	B B	B B	B B	B B	B B	- -	- -
16068	3	51.256	1566	A B	A A	A A	A A	A A	A A	A A	A A	A A	A A	- -	- -	A A	A A	A A	A A	A A	A A	A A	A A	- -	- -
16067	3	51.256	1567	B B	B B	B B	B B	B B	B B	B B	B B	B B	B B	- -	- -	A B	B B	B B	B B	B B	B B	B B	B B	- -	- -
16066	3	51.256	1568	A B	B B	B B	B B	B B	B B	B B	B B	B B	- -	- -	- -	A B	B B	B B	B B	B B	B B	B B	B B	- -	- -
1022	3	51.986	1569	A A	A A	A A	A A	A A	A A	A A	A A	A A	A A	- -	- -	A A	A A	A A	A A	A A	A A	A A	A A	- -	- -
10638	3	51.986	1570	B B	B B	B B	B B	B B	B B	B B	B B	B B	B B	- -	- -	B B	B B	B B	B B	B B	B B	B B	B B	- -	- -
10639	3	51.986	1571	A B	A A	A A	A A	A A	A A	A A	A A	A A	- -	- -	- -	A A	A A	A A	A A	A A	A A	A A	A A	- -	- -
10640	3	51.986	1572	B B	B B	B B	B B	B B	A B	A B	B B	B B	B B	- -	- -	B B	A B	B B	A B	A B	A B	A B	A B	- -	- -
10641	3	51.986	1573	B B	B B	B B	B B	B B	B B	B B	B B	B B	B B	- -	- -	B B	B B	B B	B B	B B	B B	B B	B B	- -	- -
10642	3	51.986	1574	B B	B B	B B	B B	B B	B B	B B	B B	B B	B B	- -	- -	B B	B B	B B	B B	B B	B B	B B	B B	- -	- -
10643	3	51.986	1575	A B	B B	B B	B B	B B	B B	B B	B B	B B	B B	- -	- -	B B	B B	B B	B B	B B	B B	B B	B B	- -	- -
10645	3	51.986	1576	A B	B B	B B	B B	B B	A B	A B	B B	B B	B B	- -	- -	B B	A B	B B	A B	A B	A B	A B	A B	- -	- -
1700	3	51.986	1577	A B	B B	B B	B B	B B	B B	B B	B B	B B	B B	- -	- -	B B	B B	B B	B B	B B	B B	B B	B B	- -	- -
10646	3	51.986	1578	A B	A A	A A	A A	A A	A A	A A	A A	A A	A A	- -	- -	A A	A A	A A	A A	A A	A A	A A	A A	- -	- -
525	3	52.14	1579	A A	A A	A A	A A	A A	A A	A A	A A	A A	A A	- -	- -	A A	A A	A A	A A	A A	A A	A A	A A	- -	- -
15886	3	52.744	1580	B B	B B	B B	B B	B B	B B	B B	B B	B B	B B	- -	- -	B B	B B	B B	B B	B B	B B	B B	B B	- -	- -
15888	3	52.744	1581	B B	B B	B B	B B	B B	B B	B B	B B	B B	B B	- -	- -	B B	B B	B B	B B	B B	B B	B B	B B	- -	- -
2631	3	52.928	1582	B B	B B	B B	B B	B B	A B	A B	B B	B B	B B	- -	- -	A B	A B	B B	A B	A B	A B	A B	A B	- -	- -
458	3	52.928	1583	A A	A A	A A	A A	A A	A B	A B	A A	A A	A A	- -	- -	A B	A B	A A	A B	A B	A B	A B	A B	- -	- -
10647	3	52.928	1584	A B	B B	B B	B B	B B	A B	A B	B B	B B	B B	- -	- -	A B	A B	B B	A B	A B	A B	A B	A B	- -	- -
10648	3	52.928	1585	A B	A A	A A	A A	A A	A A	A A	A A	A A	A A	- -	- -	A A	A A	A A	A A	A A	A A	A A	A A	- -	- -
10649	3	52.928	1586	A A	A A	A A	A A	A A	A A	A A	A A	A A	A A	- -	- -	A A	A A	A A	A A	A A	A A	A A	A A	- -	- -
10650	3	52.928	1587	B B	B B	B B	B B	B B	B B	B B	B B	B B	B B	- -	- -	B B	B B	B B	B B	B B	B B	B B	B B	- -	- -
10651	3	52.928	1588	A A	A A	A A	A A	A A	A A	A A	A A	A A	A A	- -	- -	A A	A A	A A	A A	A A	A A	A A	A A	- -	- -
2632	3	53.155	1589	B B	A B	A B	A B	A B	A B	B B	A A	A A	A A	- -	- -	A A	A B	A A	A B	A B	A B	A B	A B	- -	- -
1708	3	53.165	1590	B B	B B	B B	B B	B B	A B	A B	B B	B B	B B	- -	- -	B B	A B	B B	A B	A B	A B	A B	A B	- -	- -
1713	3	53.527	1591	B B	A B	A B	A B	A B	A A	A B	A A	A A	A A	- -	- -	A B	A A	A A	A A	A A	A A	A A	A A	- -	- -
10652	3	53.527	1592	A A	A B	A B	A B	A B	B B	A B	B B	B B	B B	- -	- -	A B	B B	B B	B B	B B	B B	B B	B B	- -	- -
2956	3	53.826	1593	A A	A B	A B	A B	A B	A B	A A	B B	B B	- -	- -	- -	A B	A B	B B	A B	A B	A B	A B	A B	- -	- -
1714	3	53.826	1594	B B	A B	A B	A B	A B	A A	A B	A A	A A	A A	- -	- -	A B	A A	A A	A A	A A	A A	A A	A A	- -	- -
447	3	53.826	1595	B B	B B	B B	B B	B B	B B	B B	B B	B B	B B	- -	- -	B B	B B	B B	B B	B B	B B	B B	B B	- -	- -
15894	3	53.982	1596	A B	A B	A B	A B	A B	A B	B B	A A	A A	A A	- -	- -	A A	A B	A A	A B	A B	A B	A B	A B	- -	- -
15895	3	53.982	1597	B B	A B	A B	A B	A B	A A	A B	A A	A A	A A	- -	- -	A B	A A	A A	A A	A A	A A	A A	A A	- -	- -
191	3	54.311	1598	B B	B B	B B	B B	B B	B B	B B	B B	B B	B B	- -	- -	A B	B B	B B	B B	B B	B B	B B	B B	- -	- -
15896	3	54.393	1599	A B	A A	A A	A A	A A	A A	A A	A A	A A	A A	- -	- -	A A	A A	A A	A A	A A	A A	A A	A A	- -	- -
15899	3	54.393	1600	A A	A B	A B	A A	A B	A B	A A	A B	A B	A A	- -	- -	A B	A A	A B	A A	A A	A A	A A	A A	- -	- -
15900	3	54.393	1601	A A	A B	A B	A A	A B	B B	A B	A B	A B	A A	- -	- -	B B	A B	A B	A B	A B	A B	A B	A B	- -	- -
15901	3	54.393	1602	B B	A B	A B	B B	A B	A A	A B	A B	A B	B B	- -	- -	A B	A B	A B	A B	A B	A B	A B	A B	- -	- -
10663	3	54.974	1603	A B	B B	B B	B B	B B	B B	B B	B B	B B	B B	- -	- -	B B	B B	B B	B B	B B	B B	B B	B B	- -	- -
10664	3	54.974	1604	A B	B B	B B	A B	B B	B B	B B	A B	A B	A B	- -	- -	B B	A B	A B	A B	A B	A B	A B	A B	- -	- -
10665	3	54.974	1605	A A	A B	A B	A A	A B	A B	A A	A B	A B	A A	- -	- -	A B	A A	A B	A A	A A	A A	A A	A A	- -	- -
10666	3	54.974	1606	A A	A B	A B	A A	A B	B B	A B	A B	A B	A A	- -	- -	B B	A B	A B	A B	A B	A B	A B	A B	- -	- -
10667	3	54.974	1607	B B	B B	B B	B B	B B	B B	B B	B B	B B	B B	- -	- -	B B	B B	B B	B B	B B	B B	B B	B B	- -	- -
10669	3	54.974	1608	A B	B B	B B	B B	B B	B B	B B	B B	B B	B B	- -	- -	B B	B B	B B	B B	B B	B B	B B	B B	- -	- -
10672	3	55.631	1609	A A	A B	A B	A A	A B	B B	A A	A B	A B	A A	- -	- -	B B	A B	A B	A B	A A	A A	A A	A A	- -	- -
10673	3	55.631	1610	A A	A B	A B	A A	A B	A B	A A	A B	A B	A A	- -	- -	A B	A A	A B	A A	A A	A A	A A	A A	- -	- -
10674	3	55.631	1611	A B	A B	A B	A B	A B	A A	B B	A A	A A	A B	- -	- -	A A	A A	A A	A A	A B	A B	A B	A B	- -	- -
10675	3	55.631	1612	B B	A B	A B	B B	A B	A A	B B	A B	A B	B B	- -	- -	A A	A B	A B	A B	B B	B B	B B	B B	- -	- -
10676	3	55.631	1613	A A	A A	A A	A A	A A	A A	A A	A A	A A	A A	- -	- -	A A	A A	A A	A A	A A	A A	A A	A A	- -	- -
1725	3	55.631	1614	B B	A B	A B	B B	A B	A A	B B	A B	A B	B B	- -	- -	A A	A B	A B	A B	B B	B B	B B	B B	- -	- -
1045	3	55.822	1615	A B	A B	A B	B B	A B	A A	B B	A B	A B	- -	- -	- -	A A	A B	A B	A B	B B	B B	B B	B B	- -	- -
10677	3	56.768	1616	A B	B B	B B	B B	B B	B B	B B	B B	B B	- -	- -	- -	B B	B B	B B	B B	B B	B B	B B	B B	- -	- -
1736	3	56.768	1617	A B	A A	A A	A B	A A	A B	A A	A B	A B	A B	- -	- -	A A	B B	A B	B B	A B	A B	A B	A B	- -	- -
10689	3	58.068	1618	B B	B B	B B	A B	B B	B B	B B	A B	A B	A B	- -	- -	B B	A B	A B	A B	A B	A B	A B	A B	- -	- -
10690	3	58.068	1619	A B	A B	A B	A B	A B	B B	A A	B B	B B	A B	- -	- -	B B	B B	B B	B B	A B	A B	A B	A B	- -	- -
10693	3	58.068	1620	A A	A A	A A	A A	A A	A A	A A	A A	A A	A A	- -	- -	A A	A A	A A	A A	A A	A A	A A	A A	- -	- -
10694	3	58.068	1621	A B	A B	A B	A A	A B	B B	A A	A B	A B	A A	- -	- -	A B	A B	A B	A B	A A	A A	A A	A A	- -	- -
10696	3	58.068	1622	A B	A B	A B	B B	A B	A A	B B	A B	A B	B B	- -	- -	A B	A B	A B	A B	B B	B B	B B	B B	- -	- -
10697	3	58.068	1623	B B	B B	B B	B B	B B	B B	B B	B B	B B	B B	- -	- -	B B	B B	B B	B B	B B	B B	B B	B B	- -	- -
10698	3	58.068	1624	A A	A B	A B	A A	A B	B B	A A	A B	A B	A A	- -	- -	B B	A B	A B	A B	A A	A A	A A	A A	- -	- -
614	3	58.388	1625	A A	A B	A B	A A	A B	B B	A A	A B	A B	A A	- -	- -	B B	A B	A B	A B	A A	A A	A A	A A	- -	- -
10700	3	58.919	1626	A A	A A	A A	A B	A A	A A	A A	A B	A B	A B	- -	- -	A A	A B	A B	A B	A B	A B	A B	A B	- -	- -
10703	3	58.919	1627	B B	B B	B B	B B	B B	B B	B B	B B	B B	B B	- -	- -	B B	B B	B B	B B	B B	B B	B B	B B	- -	- -
10704	3	58.919	1628	B B	A B	A B	B B	A B	A A	B B	A B	A B	B B	- -	- -	A A	A B	A B	A B	B B	B B	B B	B B	- -	- -
10705	3	58.919	1629	B B	A B	A B	B B	A B	A A	B B	A B	A B	B B	- -	- -	A A	A B	A B	A B	B B	B B	B B	B B	- -	- -
10707	3	58.919	1630	A B	B B	B B	B B	B B	B B	B B	B B	B B	B B	- -	- -	B B	B B	B B	B B	B B	B B	B B	B B	- -	- -
10708	3	58.919	1631	A A	A B	A B	A A	A B	B B	A A	A B	A B	A A	- -	- -	B B	A B	A B	A B	A A	A A	A A	A A	- -	- -
10709	3	58.919	1632	A B	B B	B B	B B	B B	B B	B B	B B	B B	B B	- -	- -	B B	B B	B B	B B	B B	B B	B B	B B	- -	- -
10721	3	59.868	1633	B B	B B	B B	A B	B B	B B	B B	A B	A B	A B	- -	- -	B B	A B	A B	A B	A B	A B	A B	A B	- -	- -
10720	3	59.868	1634	A B	B B	B B	B B	B B	B B	B B	B B	B B	B B	- -	- -	A B	B B	B B	B B	B B	B B	B B	B B	- -	- -
10718	3	59.868	1635	A A	A B	A B	A A	A A	B B	A A	A B	A B	A A	- -	- -	A B	A B	A A	A B	A A	A A	A A	A A	- -	- -
1064	3	59.965	1636	A A	A A	A A	A A	A A	A B	A B	A A	A A	A A	- -	- -	A B	A B	A A	A B	A B	A B	A B	A B	- -	- -
1754	3	59.965	1637	A B	A A	A A	A B	A A	A A	A B	A B	A B	A B	- -	- -	A B	A B	A B	A B	B B	B B	B B	B B	- -	- -
15911	3	60.034	1638	B B	B B	B B	A B	B B	B B	B B	A B	A B	A B	- -	- -	A B	A B	A B	A B	A B	A B	A B	A B	- -	- -
15913	3	60.034	1639	A B	A B	A B	A B	A A	A B	A B	B B	B B	A B	- -	- -	B B	A B	A B	A B	B B	B B	B B	B B	- -	- -
1070	3	60.13	1640	A A	A B	A B	A A	A A	A B	A A	A B	A B	A A	- -	- -	A B	A A	A A	A A	A A	A A	A A	A A	- -	- -
718	3	60.191	1641	A B	A B	A B	A B	B B	A A	A B	A A	A A	A B	- -	- -	A B	A A	A B	A A	A A	A A	A A	A A	- -	- -
3537	3	60.455	1642	B B	A B	A B	B B	B B	A B	B B	A B	A B	B B	- -	- -	A B	B B	B B	B B	B B	B B	B B	B B	- -	- -
3536	3	60.455	1643	B B	A B	A B	B B	B B	A B	B B	A B	A B	B B	- -	- -	A B	B B	B B	B B	B B	B B	B B	B B	- -	- -
3534	3	60.455	1644	B B	B B	B B	B B	B B	B B	B B	B B	B B	B B	- -	- -	B B	B B	B B	B B	B B	B B	B B	B B	- -	- -
3533	3	60.455	1645	A B	A B	A B	A B	B B	A A	A B	A A	A A	A B	- -	- -	A A	A A	A B	A A	A A	A A	A A	A A	- -	- -
3532	3	60.455	1646	B B	A B	A B	B B	B B	A B	A B	A B	A B	A B	- -	- -	A B	B B	B B	B B	A B	A B	A B	A B	- -	- -
3531	3	60.455	1647	B B	A B	A B	B B	B B	A B	A B	A B	A B	A B	- -	- -	A B	B B	B B	B B	A B	A B	A B	A B	- -	- -
3530	3	60.455	1648	A B	B B	B B	A B	B B	B B	B B	A B	A B	B B	- -	- -	B B	A B	A B	A B	A B	A B	A B	A B	- -	- -
10723	3	60.977	1649	A A	A A	A A	A A	A A	A A	A B	A A	A A	A B	- -	- -	A A	A A	A A	A A	A B	A B	A B	A B	- -	- -
10725	3	60.991	1650	A A	A B	A B	A A	A B	A B	A B	A B	A B	A B	- -	- -	A B	A A	A B	A A	A B	A B	A B	A B	- -	- -
10727	3	60.991	1651	B B	B B	B B	B B	B B	B B	A B	B B	B B	A B	- -	- -	B B	B B	B B	B B	A B	A B	A B	A B	- -	- -
1396	3	60.991	1652	B B	B B	B B	A B	B B	B B	A B	A B	A B	A B	- -	- -	B B	A B	A B	A B	A A	A A	A A	A A	- -	- -
255	3	60.991	1653	B B	A B	A B	A B	A B	A B	B B	A A	A A	B B	- -	- -	A B	A B	A A	A B	A B	A B	A B	A B	- -	- -
1774	3	60.991	1654	B B	B B	B B	A B	B B	B B	B B	A B	A B	B B	- -	- -	B B	A B	A B	A B	A B	A B	A B	A B	- -	- -
1077	3	61.043	1655	A A	A A	A A	A A	A B	A A	A A	A A	A A	A A	- -	- -	A A	A A	A B	A A	A A	A A	A A	A A	- -	- -
3526	3	61.092	1656	A A	A A	A A	A A	A B	A A	A A	A A	A A	A A	- -	- -	A A	A A	A B	A A	A A	A A	A A	A A	- -	- -
3525	3	61.092	1657	A A	A B	A B	A A	A A	A B	A A	A B	A B	A A	- -	- -	A B	A A	A A	A A	A A	A A	A A	A A	- -	- -
3524	3	61.092	1658	A A	A A	A A	A A	A B	A A	A B	A A	A A	A B	- -	- -	A A	A A	A B	A A	A B	A B	A B	A B	- -	- -
3523	3	61.092	1659	B B	B B	B B	B B	A B	B B	B B	B B	B B	B B	- -	- -	B B	B B	A B	B B	B B	B B	B B	B B	- -	- -
3522	3	61.092	1660	A B	B B	B B	B B	B B	B B	B B	B B	B B	- -	- -	- -	B B	B B	B B	B B	B B	B B	B B	B B	- -	- -
3521	3	61.092	1661	A B	A B	A B	A B	A B	A B	A A	B B	B B	A A	- -	- -	A B	A B	B B	A B	A B	A B	A B	A B	- -	- -
3520	3	61.092	1662	B B	A B	A B	B B	B B	A B	A B	A B	A B	A B	- -	- -	A B	B B	B B	B B	A B	A B	A B	A B	- -	- -
3519	3	61.092	1663	A B	B B	B B	B B	B B	B B	B B	B B	B B	B B	- -	- -	B B	B B	B B	B B	B B	B B	B B	B B	- -	- -
10757	3	61.319	1664	A B	A A	A A	A B	A A	A B	A B	A B	A B	A B	- -	- -	A A	B B	A B	B B	B B	B B	B B	B B	- -	- -
10758	3	61.319	1665	B B	B B	B B	B B	B B	B B	A B	B B	B B	A B	- -	- -	B B	B B	B B	B B	A B	A B	A B	A B	- -	- -
10759	3	61.319	1666	A B	A B	A B	A B	A A	B B	A A	B B	B B	A A	- -	- -	A B	B B	A B	B B	A B	A B	A B	A B	- -	- -
10760	3	61.319	1667	A B	A B	A B	A B	- -	B B	A A	B B	B B	A A	- -	- -	A B	B B	A B	B B	A B	A B	A B	A B	- -	- -
17994	3	61.617	1668	A B	A A	A A	A A	A A	A B	A A	A A	A A	A A	- -	- -	A A	A B	A A	A B	A A	A A	A A	A A	- -	- -
17991	3	61.617	1669	A A	A A	A A	A B	A A	A A	A A	A B	A B	A A	- -	- -	A A	A B	A B	A B	A B	A B	A B	A B	- -	- -
17990	3	61.617	1670	A B	B B	B B	B B	B B	A B	B B	B B	B B	- -	- -	- -	B B	A B	B B	A B	B B	B B	B B	B B	- -	- -
17989	3	61.617	1671	B B	A B	A B	B B	A B	A B	B B	A B	A B	B B	- -	- -	A B	B B	A B	B B	B B	B B	B B	B B	- -	- -
17755	3	61.786	1672	B B	A B	A B	B B	A B	A B	A B	A B	A B	A B	- -	- -	A A	B B	A B	B B	A B	A B	A B	A B	- -	- -
17756	3	61.786	1673	B B	A B	A B	B B	B B	A B	B B	A B	A B	B B	- -	- -	A B	B B	B B	B B	B B	B B	B B	B B	- -	- -
14230	3	62.096	1674	A A	A B	A B	A B	A A	A B	A A	B B	B B	A A	- -	- -	A B	A B	A B	A B	A B	A B	A B	A B	- -	- -
721	3	63.127	1675	A A	A A	A A	A A	A A	A A	A A	A A	A A	A A	- -	- -	A A	A A	A A	A A	A A	A A	A A	A A	- -	- -
17431	3	63.282	1676	A B	A A	A A	A A	A A	A B	A A	A A	A A	- -	- -	- -	A A	A B	A A	A B	A A	A A	A A	A A	- -	- -
17432	3	63.282	1677	B B	B B	B B	B B	A B	B B	A B	B B	B B	A B	- -	- -	B B	B B	A B	B B	A B	A B	A B	A B	- -	- -
17433	3	63.282	1678	B B	A B	B B	B B	A B	A B	A B	A B	A B	A B	- -	- -	A B	B B	A B	B B	A B	A B	A B	A B	- -	- -
17434	3	63.282	1679	A B	A B	A B	A B	A B	A A	A B	A A	A A	A B	- -	- -	A A	A A	A A	A A	A A	A A	A A	A A	- -	- -
1779	3	63.282	1680	A B	A B	A B	A B	A B	B B	A B	B B	B B	A B	- -	- -	B B	B B	B B	B B	B B	B B	B B	B B	- -	- -
1082	3	63.282	1681	A B	A A	A B	A B	- -	A B	A A	A B	A B	A A	- -	- -	A B	B B	A B	B B	A B	A B	A B	A B	- -	- -
17435	3	63.282	1682	A B	B B	A B	A B	B B	A B	B B	A B	A B	B B	- -	- -	A B	A A	A B	A A	A B	A B	A B	A B	- -	- -
17436	3	63.282	1683	A B	A A	A B	A B	A A	A B	A A	A B	A B	A A	- -	- -	A B	B B	A B	B B	A B	A B	A B	A B	- -	- -
10729	3	63.401	1684	B B	A B	B B	B B	A B	A B	A B	A B	A B	A B	- -	- -	A B	B B	A B	B B	A B	A B	A B	A B	- -	- -
10730	3	63.401	1685	A B	B B	A B	A B	B B	A B	B B	A B	A B	B B	- -	- -	A B	A A	A B	A A	A B	A B	A B	A B	- -	- -
1085	3	63.417	1686	B B	A B	B B	B B	A B	A B	A B	A B	A B	A B	- -	- -	A B	B B	A B	B B	A B	A B	A B	A B	- -	- -
10736	3	63.744	1687	A A	A A	A B	A B	A A	A A	A A	A B	A B	A A	- -	- -	A B	A B	A B	A B	A B	A B	A B	A B	- -	- -
10737	3	63.744	1688	B B	A B	A B	A B	A B	A B	A B	A A	A A	A B	- -	- -	A A	A B	A A	A B	A A	A A	A A	A A	- -	- -
10738	3	63.744	1689	A A	A B	A A	A A	A B	A B	A B	A B	A B	A B	- -	- -	A B	A A	A B	A A	A B	A B	A B	A B	- -	- -
15919	3	64.379	1690	A A	A B	A A	A A	A A	A B	A A	A B	A A	A A	- -	- -	A A	A A	A A	A A	A A	A A	A A	A A	- -	- -
15921	3	64.379	1691	- -	A B	A B	A B	A B	A A	A B	A A	A B	A B	- -	- -	A B	A A	A A	A A	A A	A A	A A	A A	- -	- -
15922	3	64.379	1692	A A	A A	A A	A A	A A	A B	- -	A A	A A	A A	- -	- -	A A	A B	A A	A B	A A	A A	A A	A A	- -	- -
2357	3	64.743	1693	A B	A B	A B	A B	A B	B B	- -	B B	A B	A B	- -	- -	A B	B B	B B	B B	B B	B B	B B	B B	- -	- -
10769	3	64.743	1694	A A	A B	A A	A A	A B	A B	- -	A B	A A	A B	- -	- -	A A	A A	A B	A A	A B	A B	A B	A B	- -	- -
10770	3	64.743	1695	A B	B B	A B	A B	B B	A B	- -	A B	A B	B B	- -	- -	A B	A A	A B	A A	A B	A B	A B	A B	- -	- -
10771	3	64.743	1696	A A	A B	A A	A A	A A	A B	- -	A B	A A	A A	- -	- -	A A	A A	A A	A A	A A	A A	A A	A A	- -	- -
1412	3	64.743	1697	B B	A B	B B	B B	A B	A B	- -	A B	B B	A B	- -	- -	B B	B B	A B	B B	A B	A B	A B	A B	- -	- -
10776	3	64.743	1698	A B	B B	A B	A B	B B	B B	- -	A B	A B	B B	- -	- -	A B	A B	A B	A B	A B	A B	A B	A B	- -	- -
1804	3	64.743	1699	A B	A B	A B	A B	A B	A B	- -	B B	A B	A B	- -	- -	A B	A B	B B	A B	B B	B B	B B	B B	- -	- -
3288	3	64.743	1700	A A	A B	A A	A A	A A	B B	- -	A B	A A	- -	- -	- -	A A	A B	A A	A B	A A	A A	A A	A A	- -	- -
2358	3	64.895	1701	B B	B B	B B	B B	B B	B B	- -	B B	B B	B B	- -	- -	B B	B B	B B	B B	B B	B B	B B	B B	- -	- -
1414	3	65.37	1702	A B	A B	A B	A B	A A	B B	- -	B B	A B	- -	- -	- -	A B	B B	A B	B B	A B	A B	A B	A B	- -	- -
10778	3	65.701	1703	B B	B B	B B	B B	A B	B B	- -	B B	B B	A B	- -	- -	B B	B B	A B	B B	A B	A B	A B	A B	- -	- -
10779	3	65.701	1704	A B	A B	A B	A B	B B	A A	- -	A A	A B	A B	- -	- -	A B	A A	A B	A A	- -	- -	- -	- -	- -	- -
10782	3	65.701	1705	A A	A A	A A	A A	A B	A A	- -	A A	A A	A A	- -	- -	A A	A A	A B	A A	A A	A A	A A	A A	- -	- -
10784	3	65.701	1706	A B	A B	A B	A B	A B	A A	- -	A A	A B	- -	- -	- -	A B	A A	A A	A A	A B	A B	A B	A B	- -	- -
17437	3	66.01	1707	A A	A A	A A	A A	A A	A A	- -	A A	A A	A B	- -	- -	A A	A A	A A	A A	A B	A B	A B	A B	- -	- -
10785	3	66.363	1708	A B	A B	A B	A B	A B	B B	- -	B B	A B	A B	- -	- -	A B	B B	B B	B B	B B	B B	B B	B B	- -	- -
10786	3	66.363	1709	A B	A B	A B	A B	- -	B B	- -	B B	A B	- -	- -	- -	A B	B B	A B	B B	A B	A B	A B	A B	- -	- -
10788	3	66.363	1710	A A	A A	A A	A A	A B	A A	- -	A A	A A	A B	- -	- -	A A	A A	A B	A A	A B	A B	A B	A B	- -	- -
10789	3	66.363	1711	A A	A A	A A	A A	A A	A A	- -	A A	A A	A A	- -	- -	A A	A A	A A	A A	A A	A A	A A	A A	- -	- -
10791	3	66.363	1712	A B	A B	A B	A B	B B	A A	- -	A A	A B	B B	- -	- -	A B	A A	A B	A A	A B	A B	A B	A B	- -	- -
10792	3	66.363	1713	A B	A B	A B	A B	A B	B B	- -	B B	A B	A A	- -	- -	A B	B B	B B	B B	A B	A B	A B	A B	- -	- -
10793	3	66.363	1714	A A	A A	A A	A A	A A	A A	- -	A A	A A	A B	- -	- -	A A	A A	A A	A A	A B	A B	A B	A B	- -	- -
10794	3	66.363	1715	B B	B B	B B	B B	A B	B B	- -	B B	B B	B B	- -	- -	B B	B B	A B	B B	B B	B B	B B	B B	- -	- -
3292	3	66.363	1716	A B	A B	A B	A B	A A	B B	- -	B B	A B	A A	- -	- -	A B	B B	A B	B B	A B	A B	A B	A B	- -	- -
192	3	66.71	1717	A B	A B	A B	A B	B B	A B	- -	A A	A B	B B	- -	- -	A B	A B	A B	A B	A B	A B	A B	A B	- -	- -
1118	3	66.71	1718	B B	B B	B B	B B	A B	A B	- -	B B	B B	A B	- -	- -	B B	A B	A B	A B	A B	A B	A B	A B	- -	- -
2660	3	66.71	1719	A B	A B	A B	A B	A B	B B	- -	B B	A B	A B	- -	- -	A B	B B	B B	B B	B B	B B	B B	B B	- -	- -
15923	3	67.297	1720	B B	B B	B B	B B	A B	A B	- -	B B	B B	A B	- -	- -	B B	A B	A B	A B	A B	A B	A B	A B	- -	- -
15925	3	67.297	1721	A B	B B	A B	A B	B B	B B	- -	A B	A B	B B	- -	- -	A B	A B	A B	A B	A B	A B	A B	A B	- -	- -
17438	3	68.275	1722	B B	B B	B B	B B	A B	B B	- -	B B	B B	B B	- -	- -	B B	B B	A B	B B	B B	B B	B B	B B	- -	- -
17439	3	68.275	1723	A B	A A	A B	A B	A A	A A	- -	A B	A B	A A	- -	- -	A B	A B	A B	A B	A B	A B	A B	A B	- -	- -
17440	3	68.275	1724	B B	B B	B B	B B	A B	B B	- -	B B	B B	B B	- -	- -	B B	B B	A B	B B	B B	B B	B B	B B	- -	- -
10795	3	69.217	1725	B B	B B	B B	B B	B B	A B	- -	B B	B B	B B	- -	- -	B B	A B	B B	A B	B B	B B	B B	B B	- -	- -
10796	3	69.217	1726	A B	B B	A B	A B	B B	B B	- -	A B	A B	B B	- -	- -	A B	A B	A B	A B	A B	A B	A B	A B	- -	- -
10797	3	69.217	1727	A A	A A	A A	A A	A B	A B	- -	A A	A A	A A	- -	- -	A A	A B	A B	A B	A A	A A	A A	A A	- -	- -
10798	3	69.217	1728	A B	A A	A B	A B	A A	A B	- -	A B	A B	A A	- -	- -	A B	B B	A B	B B	A B	A B	A B	A B	- -	- -
10801	3	69.217	1729	A A	A A	A A	A A	A A	A A	- -	A A	A A	A A	- -	- -	A A	A A	A A	A A	A A	A A	A A	A A	- -	- -
10805	3	69.217	1730	A A	A A	A A	A A	A A	A A	- -	A A	A A	A A	- -	- -	A A	A A	A A	A A	A A	A A	A A	A A	- -	- -
417	3	69.439	1731	B B	B B	B B	B B	A B	B B	- -	B B	B B	B B	- -	- -	B B	B B	A B	B B	B B	B B	B B	B B	- -	- -
3056	3	69.439	1732	A A	A A	A A	A A	A A	A A	- -	A A	A A	A A	- -	- -	A A	A A	A A	A A	A A	A A	A A	A A	- -	- -
1812	3	69.439	1733	B B	B B	B B	B B	B B	B B	- -	B B	B B	B B	- -	- -	B B	B B	B B	B B	B B	B B	B B	B B	- -	- -
10854	3	70.355	1734	A A	A A	A A	A A	A A	A A	- -	A A	A A	A A	- -	- -	A A	A A	A A	A A	A A	A A	A A	A A	- -	- -
10853	3	70.355	1735	B B	B B	B B	B B	B B	B B	- -	B B	B B	B B	- -	- -	B B	B B	B B	B B	B B	B B	B B	B B	- -	- -
10852	3	70.355	1736	A A	A A	A A	A A	A A	A A	- -	A A	A A	A A	- -	- -	A A	A A	A A	A A	A A	A A	A A	A A	- -	- -
10847	3	70.355	1737	A A	A A	A A	A A	A A	A A	- -	A A	A A	A A	- -	- -	A A	A A	A A	A A	A A	A A	A A	A A	- -	- -
10844	3	70.355	1738	A B	B B	A B	A B	B B	A B	- -	A B	A B	B B	- -	- -	A B	A A	A B	A A	A B	A B	A B	A B	- -	- -
10843	3	70.355	1739	A B	A A	A B	A B	A A	A B	- -	A B	A B	A A	- -	- -	A B	B B	A B	B B	A B	A B	A B	A B	- -	- -
10813	3	70.724	1740	B B	B B	B B	B B	B B	A B	- -	B B	B B	B B	- -	- -	B B	A B	B B	A B	B B	B B	B B	B B	- -	- -
10815	3	70.724	1741	A A	A A	A A	A A	A A	A B	- -	A A	A A	A A	- -	- -	A A	A B	A A	A B	A A	A A	A A	A A	- -	- -
10819	3	70.724	1742	A B	B B	A B	A B	B B	B B	- -	A B	A B	B B	- -	- -	A B	A B	A B	A B	A B	A B	A B	A B	- -	- -
3295	3	71.126	1743	A A	A A	A A	A A	A B	A B	- -	A A	A A	A A	- -	- -	A A	A B	A B	A B	A A	A A	A A	A A	- -	- -
1130	3	71.126	1744	A A	A A	A A	A A	A A	A A	- -	A A	A A	A A	- -	- -	A A	A A	A A	A A	A A	A A	A A	A A	- -	- -
1417	3	71.126	1745	A B	A A	A B	A B	A B	A B	- -	A B	A B	A A	- -	- -	A B	B B	B B	B B	A B	A B	A B	A B	- -	- -
1818	3	71.126	1746	A B	A A	A B	A B	A B	A B	- -	A B	A B	A A	- -	- -	A B	B B	B B	B B	A B	A B	A B	A B	- -	- -
2369	3	71.126	1747	B B	B B	B B	B B	A B	B B	- -	B B	B B	B B	- -	- -	B B	B B	A B	B B	B B	B B	B B	B B	- -	- -
15927	3	71.424	1748	A B	B B	A B	A B	B B	B B	- -	A B	A B	- -	- -	- -	A B	A B	A B	A B	A B	A B	A B	A B	- -	- -
15928	3	71.424	1749	A B	A A	A B	A B	A B	A A	- -	A B	A B	A B	- -	- -	A B	A B	B B	A B	A B	A B	A B	A B	- -	- -
15929	3	71.424	1750	A B	A A	A B	A B	A B	A A	- -	A B	A B	- -	- -	- -	A B	A B	B B	A B	A B	A B	A B	A B	- -	- -
115	3	71.638	1751	A B	A A	A B	A B	A B	A A	- -	A B	A B	- -	- -	- -	A B	A B	A B	A B	A B	A B	A B	A B	- -	- -
1131	3	71.638	1752	A B	B B	A B	A B	A B	A B	- -	A B	A B	B B	- -	- -	A B	A A	A A	A A	A B	A B	A B	A B	- -	- -
10823	3	72.592	1753	B B	B B	B B	B B	B B	B B	- -	B B	B B	B B	- -	- -	B B	B B	B B	B B	B B	B B	B B	B B	- -	- -
10824	3	72.592	1754	A B	B B	A B	A B	A B	B B	- -	A B	A B	- -	- -	- -	A B	A B	A B	A B	A B	A B	A B	A B	- -	- -
10825	3	72.592	1755	A A	A A	A A	A A	A A	A A	- -	A A	A A	A A	- -	- -	A A	A A	A B	A A	A A	A A	A A	A A	- -	- -
10826	3	72.592	1756	A B	B B	A B	A B	A B	A B	- -	A B	A B	- -	- -	- -	A B	A A	A B	A A	A B	A B	A B	A B	- -	- -
10827	3	73.567	1757	A B	B B	A B	A B	A B	B B	- -	A B	A B	- -	- -	- -	A B	A B	A A	A B	A B	A B	A B	A B	- -	- -
10828	3	73.567	1758	A B	B B	A B	A B	A B	B B	- -	A B	A B	- -	- -	- -	A A	A B	A A	A B	A B	A B	A B	A B	- -	- -
10829	3	73.567	1759	A B	A A	A B	A B	A B	A A	- -	A B	A B	- -	- -	- -	B B	A B	B B	A B	A B	A B	A B	A B	- -	- -
10831	3	73.567	1760	A B	A A	A B	A B	A B	A A	- -	A B	A B	- -	- -	- -	A B	A B	A B	A B	A B	A B	A B	A B	- -	- -
10832	3	73.567	1761	A A	A A	A A	A A	A A	A A	- -	A A	A A	A A	- -	- -	A A	A A	A A	A A	A A	A A	A A	A A	- -	- -
10833	3	73.567	1762	A B	A A	A B	A B	A B	A A	- -	A B	A B	- -	- -	- -	B B	A B	B B	A B	A B	A B	A B	A B	- -	- -
355	3	73.602	1763	A B	A A	A B	A B	A B	A A	- -	A B	A B	- -	- -	- -	B B	A B	B B	A B	A B	A B	A B	A B	- -	- -
17441	3	73.694	1764	A B	B B	A B	A B	A B	B B	- -	A B	A B	- -	- -	- -	A A	A B	A A	A B	A B	A B	A B	A B	- -	- -
17442	3	73.694	1765	A B	A A	A B	A B	A B	A A	- -	A B	A B	A A	- -	- -	B B	A B	B B	A B	A B	A B	A B	A B	- -	- -
17443	3	73.694	1766	A B	B B	A B	A B	A B	B B	- -	A B	A B	- -	- -	- -	A A	A B	A B	A B	A B	A B	A B	A B	- -	- -
17444	3	73.694	1767	A B	A A	A B	A B	A B	A B	- -	A B	A B	A A	- -	- -	B B	B B	B B	B B	A B	A B	A B	A B	- -	- -
17445	3	73.694	1768	A B	B B	A B	A B	A B	A B	- -	A B	A B	- -	- -	- -	A A	A A	A A	A A	A B	A B	A B	A B	- -	- -
10836	3	73.947	1769	A B	B B	A B	A B	A B	B B	- -	A B	A B	B B	- -	- -	A B	A B	A B	A B	A B	A B	A B	A B	- -	- -
10837	3	73.947	1770	A A	A A	A A	A A	A A	A B	- -	A A	A A	A A	- -	- -	A A	A B	A A	A B	A A	A A	A A	A A	- -	- -
1824	3	73.947	1771	A B	A A	A B	A B	A B	A B	- -	A B	A B	A A	- -	- -	B B	B B	B B	B B	A B	A B	A B	A B	- -	- -
2664	3	73.947	1772	A B	A A	A B	A B	A B	A B	- -	A B	A B	- -	- -	- -	B B	B B	B B	B B	A B	A B	A B	A B	- -	- -
10840	3	73.947	1773	B B	B B	B B	B B	B B	A B	- -	B B	B B	B B	- -	- -	B B	A B	B B	A B	B B	B B	B B	B B	- -	- -
10841	3	73.947	1774	A B	A A	A B	A B	A B	A A	- -	A B	A B	A A	- -	- -	A B	A B	A B	A B	A B	A B	A B	A B	- -	- -
10842	3	73.947	1775	A B	A A	A B	A B	A B	A B	- -	A B	A B	A A	- -	- -	B B	B B	B B	B B	A B	A B	A B	A B	- -	- -
14058	4	0	1776	B B	A B	B B	A B	B B	B B	A B	A B	A B	A B	- -	- -	B B	B B	B B	B B	B B	B B	B B	B B	- -	- -
14057	4	0	1777	B B	B B	B B	B B	B B	B B	B B	B B	B B	B B	- -	- -	B B	B B	B B	B B	B B	B B	B B	B B	- -	- -
14055	4	0	1778	B B	A B	A B	A B	A B	B B	A B	A B	A B	A B	- -	- -	A B	A B	A A	A B	B B	B B	B B	B B	- -	- -
14053	4	0	1779	A B	A B	A B	A B	A B	B B	A A	A A	A B	A A	- -	- -	A B	A B	A A	A B	A B	A B	A B	A B	- -	- -
14051	4	0	1780	A B	A B	A B	A B	A B	A A	B B	B B	A B	B B	- -	- -	A B	A B	B B	A B	A B	A B	A B	A B	- -	- -
9641	4	0.031	1781	B B	A B	B B	A B	B B	B B	A B	A B	A B	A B	- -	- -	B B	B B	B B	B B	B B	B B	B B	B B	- -	- -
14049	4	0.169	1782	A B	A B	A B	A B	A B	B B	A A	A A	A B	A A	- -	- -	A B	A B	A A	A B	A B	A B	A B	A B	- -	- -
14046	4	0.169	1783	A A	A A	A B	A A	A B	A A	A A	A A	A A	A A	- -	- -	A B	A B	B B	A B	A A	A A	A A	A A	- -	- -
14045	4	0.169	1784	B B	B B	A B	B B	A B	B B	B B	B B	B B	B B	- -	- -	A B	A B	A A	A B	B B	B B	B B	B B	- -	- -
14044	4	1.153	1785	B B	A B	B B	A B	B B	B B	A B	A B	A B	A B	- -	- -	B B	B B	B B	B B	B B	B B	B B	B B	- -	- -
14043	4	1.153	1786	A B	A B	A B	A B	A A	A A	B B	B B	A B	B B	- -	- -	A B	A A	A B	A A	A B	A B	A B	A B	- -	- -
14041	4	1.153	1787	A A	A B	A B	A B	A B	A A	A B	A B	A B	A B	- -	- -	A B	A B	B B	A B	A A	A A	A A	A A	- -	- -
14040	4	1.153	1788	B B	A B	B B	A B	B B	B B	A B	A B	A B	A B	- -	- -	B B	B B	B B	B B	B B	B B	B B	B B	- -	- -
14037	4	1.153	1789	B B	A B	A B	A B	B B	B B	A B	A B	A B	A B	- -	- -	A B	B B	A B	B B	B B	B B	B B	B B	- -	- -
14036	4	1.153	1790	B B	B B	B B	A B	B B	A B	B B	B B	A B	B B	- -	- -	B B	A B	B B	A B	A B	A B	A B	A B	- -	- -
14034	4	1.153	1791	B B	B B	B B	A B	B B	A B	B B	B B	A B	B B	- -	- -	A B	A B	B B	A B	A B	A B	A B	A B	- -	- -
14030	4	1.642	1792	A A	A A	A A	A A	A B	A A	A A	A A	A A	A A	- -	- -	A B	A B	A B	A B	A A	A A	A A	A A	- -	- -
14029	4	1.642	1793	A B	B B	B B	B B	B B	B B	A B	A B	B B	A B	- -	- -	B B	B B	B B	B B	A B	A B	A B	A B	- -	- -
14028	4	1.642	1794	A B	A B	A B	A B	A B	A A	B B	B B	A B	B B	- -	- -	B B	A B	B B	A B	A B	A B	A B	A B	- -	- -
16724	4	1.746	1795	A A	A B	A B	A B	A B	A A	A B	A B	A B	A B	- -	- -	B B	A B	B B	A B	A A	A A	A A	A A	- -	- -
16723	4	1.746	1796	A A	A B	A B	A B	A B	A A	A B	A B	A B	A B	- -	- -	B B	A B	B B	A B	A A	A A	A A	A A	- -	- -
16722	4	1.746	1797	A A	A B	A B	A B	A A	A A	A B	A B	A B	A B	- -	- -	A B	A A	A B	A A	A A	A A	A A	A A	- -	- -
16721	4	1.746	1798	B B	A B	A B	A B	B B	B B	A B	A B	A B	A B	- -	- -	A B	B B	A B	B B	B B	B B	B B	B B	- -	- -
16720	4	2.592	1799	A B	A A	A B	A B	A B	A B	A B	A B	A B	A B	- -	- -	B B	B B	A B	B B	B B	B B	B B	B B	- -	- -
16718	4	2.592	1800	A B	A A	A A	A B	A A	A B	A B	A B	A B	A B	- -	- -	A A	A B	A A	A B	B B	B B	B B	B B	- -	- -
16717	4	2.592	1801	A B	A A	A A	A B	A A	A B	A B	A B	A B	A B	- -	- -	A A	A B	A A	A B	B B	B B	B B	B B	- -	- -
16716	4	2.592	1802	A A	A A	A B	A A	A B	A A	A A	A A	A A	A A	- -	- -	B B	A B	A B	A B	A A	A A	A A	A A	- -	- -
14021	4	4.381	1803	B B	B B	B B	B B	B B	B B	B B	B B	B B	B B	- -	- -	B B	B B	B B	B B	B B	B B	B B	B B	- -	- -
14020	4	4.381	1804	A B	A B	A A	B B	A B	A B	B B	B B	B B	B B	- -	- -	A B	B B	A B	B B	B B	B B	B B	B B	- -	- -
14019	4	4.381	1805	A B	B B	B B	A B	B B	A B	A B	A B	A B	A B	- -	- -	B B	A B	B B	A B	A A	A A	A A	A A	- -	- -
14018	4	4.381	1806	B B	A B	A B	A B	B B	B B	A B	A B	A B	A B	- -	- -	A B	B B	A B	B B	B B	B B	B B	B B	- -	- -
14017	4	4.381	1807	A B	A A	A A	A B	A A	A B	A B	A B	A B	A B	- -	- -	A A	A B	A A	A B	B B	B B	B B	B B	- -	- -
15185	4	5.454	1808	A A	A A	A A	A A	A A	A A	A A	A A	A A	A A	- -	- -	A A	A A	A A	A A	A A	A A	A A	A A	- -	- -
15187	4	5.454	1809	A B	A B	A B	A A	A B	A B	A A	A A	A A	A A	- -	- -	A A	A A	A A	A A	A A	A A	A A	A A	- -	- -
15189	4	5.932	1810	A B	A B	A B	A A	A B	A B	A A	A A	A A	A A	- -	- -	A A	A A	A A	A A	A A	A A	A A	A A	- -	- -
15191	4	5.932	1811	A B	A B	A B	A B	A B	A A	B B	B B	A B	B B	- -	- -	B B	A B	B B	A B	A B	A B	A B	A B	- -	- -
15193	4	5.932	1812	B B	B B	B B	B B	B B	B B	B B	B B	B B	B B	- -	- -	B B	B B	B B	B B	B B	B B	B B	B B	- -	- -
15198	4	6.7	1813	B B	B B	B B	A B	A B	A B	B B	B B	B B	B B	- -	- -	A B	A A	A B	A A	B B	B B	B B	B B	- -	- -
15199	4	6.7	1814	A A	A A	A A	A B	A B	A B	A A	A A	A A	A A	- -	- -	A B	B B	A B	B B	A A	A A	A A	A A	- -	- -
14068	4	8.526	1815	A B	B B	A B	A B	A B	A B	A B	A B	B B	A B	- -	- -	A A	A A	A B	A A	A B	A B	A B	A B	- -	- -
14065	4	8.526	1816	A B	A A	A B	A A	A A	A A	A B	A B	A A	A B	- -	- -	A B	A B	A A	A B	A B	A B	A B	A B	- -	- -
14064	4	8.526	1817	A B	B B	A B	B B	B B	B B	A B	A B	B B	A B	- -	- -	A B	A B	B B	A B	A B	A B	A B	A B	- -	- -
14063	4	8.526	1818	A B	A A	A B	A A	A A	A A	A B	A B	A A	A B	- -	- -	A B	A B	A A	A B	A B	A B	A B	A B	- -	- -
14062	4	8.526	1819	A A	A A	A A	A A	A A	A A	A A	A A	A A	A A	- -	- -	A A	A A	A A	A A	A A	A A	A A	A A	- -	- -
9516	4	8.847	1820	A A	A A	A A	A B	A B	A B	A A	A A	A A	A A	- -	- -	A B	A B	A B	A B	A A	A A	A A	A A	- -	- -
769	4	11.203	1821	A A	A A	A A	A A	A A	A A	A A	A A	A B	A A	- -	- -	A A	A A	A A	A A	A B	A B	A B	A B	- -	- -
1247	4	11.203	1822	A B	A A	A B	A A	A A	A A	A B	A B	A A	A B	- -	- -	A B	A B	A A	A B	A B	A B	A B	A B	- -	- -
10860	4	11.282	1823	A B	B B	A B	A B	A B	A B	A B	A B	A B	A B	- -	- -	A B	A A	A A	A A	A A	A A	A A	A A	- -	- -
10861	4	11.282	1824	A B	A B	A B	A B	A A	A A	B B	B B	B B	B B	- -	- -	B B	A B	A A	A B	B B	B B	B B	B B	- -	- -
1951	4	11.282	1825	A B	B B	A B	B B	B B	B B	A B	A B	A B	A B	- -	- -	A B	A B	B B	A B	A A	A A	A A	A A	- -	- -
10862	4	11.282	1826	B B	B B	B B	B B	B B	B B	B B	B B	B B	B B	- -	- -	A B	B B	B B	B B	B B	B B	B B	B B	- -	- -
10863	4	11.282	1827	B B	A B	B B	A B	B B	B B	A B	A B	A B	A B	- -	- -	B B	B B	B B	B B	B B	B B	B B	B B	- -	- -
10864	4	11.282	1828	B B	B B	B B	A B	A B	A B	B B	B B	B B	B B	- -	- -	A B	A B	A A	A B	B B	B B	B B	B B	- -	- -
2503	4	11.282	1829	B B	B B	B B	B B	B B	B B	B B	B B	A B	B B	- -	- -	B B	B B	B B	B B	A B	A B	A B	A B	- -	- -
1959	4	11.282	1830	B B	B B	B B	B B	B B	B B	B B	B B	B B	B B	- -	- -	A B	B B	B B	B B	B B	B B	B B	B B	- -	- -
17447	4	12.147	1831	A B	B B	A B	A B	A B	A B	A B	A B	A B	A B	- -	- -	A A	A A	A A	A A	A A	A A	A A	A A	- -	- -
10866	4	12.552	1832	A B	B B	B B	A B	A B	A B	A B	A B	B B	A B	- -	- -	A B	A A	A A	A A	A B	A B	A B	A B	- -	- -
10867	4	12.552	1833	A B	B B	B B	A B	A B	A B	A B	A B	B B	A B	- -	- -	B B	A A	A A	A A	A B	A B	A B	A B	- -	- -
10870	4	12.552	1834	A B	A B	A B	A A	A B	A B	A A	A A	A A	A A	- -	- -	A A	A A	A A	A A	A A	A A	A A	A A	- -	- -
10871	4	12.552	1835	B B	B B	B B	B B	B B	B B	B B	B B	B B	B B	- -	- -	B B	B B	B B	B B	B B	B B	B B	B B	- -	- -
10872	4	12.552	1836	A B	B B	A B	A B	A B	A B	A B	A B	A B	A B	- -	- -	A B	A A	A A	A A	A A	A A	A A	A A	- -	- -
10873	4	12.552	1837	A B	B B	A B	A B	A B	A B	A B	A B	A B	A B	- -	- -	A B	A A	A A	A A	A A	A A	A A	A A	- -	- -
6849	4	13.406	1838	A B	A A	A B	A A	A A	A A	A B	A B	A B	A B	- -	- -	B B	A B	A B	A B	B B	B B	B B	B B	- -	- -
10874	4	13.691	1839	A A	A B	A A	A B	A A	A A	A B	A B	A B	A B	- -	- -	A A	A A	A A	A A	A A	A A	A A	A A	- -	- -
10875	4	13.691	1840	A B	B B	B B	B B	B B	B B	A B	A B	B B	A B	- -	- -	B B	A B	B B	A B	A B	A B	A B	A B	- -	- -
10876	4	13.691	1841	A B	A A	A B	A B	A B	A B	A B	A B	A B	A B	- -	- -	B B	B B	B B	B B	B B	B B	B B	B B	- -	- -
10877	4	13.691	1842	A A	A A	A B	A A	A A	A A	A A	A A	A B	A A	- -	- -	A B	A A	A A	A A	A B	A B	A B	A B	- -	- -
10878	4	13.691	1843	A B	B B	B B	B B	B B	B B	A B	A B	B B	A B	- -	- -	B B	A B	B B	A B	A B	A B	A B	A B	- -	- -
10879	4	13.691	1844	A B	A A	A A	A A	A A	A A	A B	A B	A A	A B	- -	- -	A B	A B	A B	A B	A B	A B	A B	A B	- -	- -
10880	4	13.691	1845	B B	B B	B B	B B	B B	B B	B B	B B	A B	B B	- -	- -	B B	B B	B B	B B	A B	A B	A B	A B	- -	- -
10881	4	13.691	1846	A B	A B	A B	A B	B B	B B	A A	A A	A A	A A	- -	- -	A A	A B	A B	A B	A A	A A	A A	A A	- -	- -
8164	4	14.137	1847	A A	A B	A A	A B	A A	A A	A B	A B	A B	A B	- -	- -	A A	A A	A A	A A	A A	A A	A A	A A	- -	- -
8165	4	14.137	1848	B B	A B	B B	A B	B B	B B	A B	A B	A A	A B	- -	- -	B B	B B	B B	B B	A B	A B	A B	A B	- -	- -
8166	4	14.137	1849	A B	B B	B B	B B	B B	B B	A B	A B	B B	A B	- -	- -	A B	A B	A B	A B	A B	A B	A B	A B	- -	- -
8168	4	14.137	1850	B B	B B	B B	B B	B B	B B	B B	B B	A B	B B	- -	- -	B B	B B	B B	B B	A B	A B	A B	A B	- -	- -
17450	4	14.611	1851	B B	A B	B B	A A	A B	A B	A B	A B	A B	A B	- -	- -	B B	A B	A B	A B	B B	B B	B B	B B	- -	- -
17452	4	14.611	1852	A A	A A	A B	A A	A A	A A	A A	A A	A A	A A	- -	- -	B B	A A	A B	A A	A A	A A	A A	A A	- -	- -
17453	4	14.611	1853	A A	A A	A A	A B	A B	A B	A A	A A	A A	A A	- -	- -	A A	A B	A B	A B	A A	A A	A A	A A	- -	- -
10891	4	14.819	1854	A B	B B	B B	B B	B B	B B	A B	A B	B B	A B	- -	- -	B B	A B	B B	A B	A B	A B	A B	A B	- -	- -
2627	4	14.819	1855	A B	B B	B B	B B	B B	B B	A B	A B	B B	A B	- -	- -	B B	A B	B B	A B	A B	A B	A B	A B	- -	- -
10893	4	14.819	1856	A A	A A	A A	A A	A A	A A	A A	A A	A A	A A	- -	- -	A A	A A	A A	A A	A A	A A	A A	A A	- -	- -
10894	4	14.819	1857	A B	A B	B B	A A	A B	A B	A A	A A	A B	A A	- -	- -	B B	A A	A B	A A	A B	A B	A B	A B	- -	- -
10895	4	14.819	1858	A A	A B	A A	B B	A B	A B	A B	A B	B B	A B	- -	- -	A B	A B	B B	A B	A B	A B	A B	A B	- -	- -
7205	4	16.181	1859	B B	A B	A B	A A	A B	A B	A B	A B	A B	A B	- -	- -	A B	A B	A B	A B	B B	B B	B B	B B	- -	- -
7206	4	16.181	1860	B B	A B	B B	A B	B B	B B	A B	A B	A B	A B	- -	- -	B B	B B	B B	B B	B B	B B	B B	B B	- -	- -
7207	4	16.181	1861	B B	B B	A B	A B	A B	A B	B B	B B	B B	B B	- -	- -	A B	A B	A B	A B	B B	B B	B B	B B	- -	- -
7209	4	16.181	1862	A B	A B	A B	A A	A B	A B	A A	A A	A A	A A	- -	- -	A B	A A	A B	A A	A A	A A	A A	A A	- -	- -
7210	4	16.181	1863	A B	A B	A B	B B	A B	A B	B B	B B	B B	B B	- -	- -	A B	B B	A B	B B	B B	B B	B B	B B	- -	- -
17455	4	16.261	1864	B B	B B	B B	B B	B B	B B	B B	B B	B B	B B	- -	- -	B B	B B	B B	B B	B B	B B	B B	B B	- -	- -
17456	4	16.261	1865	A B	A B	A B	B B	A B	A B	B B	B B	B B	B B	- -	- -	A B	B B	A B	B B	B B	B B	B B	B B	- -	- -
17457	4	16.261	1866	A A	A A	A A	A A	A A	A A	A A	A A	A A	A A	- -	- -	A B	A A	A B	A A	A A	A A	A A	A A	- -	- -
17458	4	16.261	1867	A B	A B	A B	B B	A B	A B	B B	B B	B B	B B	- -	- -	A B	B B	A B	B B	B B	B B	B B	B B	- -	- -
10899	4	16.577	1868	A A	A B	A A	B B	A B	A B	A B	A B	A B	A B	- -	- -	A A	A B	A B	A B	A A	A A	A A	A A	- -	- -
10900	4	16.577	1869	B B	A B	B B	A A	A B	A B	A B	A B	A A	A B	- -	- -	B B	A B	A B	A B	A B	A B	A B	A B	- -	- -
17908	4	16.795	1870	A A	A A	A A	A B	A B	A B	A A	A A	A A	A A	- -	- -	A A	A B	A B	A B	A A	A A	A A	A A	- -	- -
17909	4	16.795	1871	A B	A B	A B	A A	A B	A B	A A	A A	A A	- -	- -	- -	A A	A A	A A	A A	A A	A A	A A	A A	- -	- -
17910	4	16.795	1872	A A	A B	A B	B B	A B	A B	A B	A B	A B	A B	- -	- -	B B	A B	B B	A B	A A	A A	A A	A A	- -	- -
17911	4	16.8	1873	B B	B B	A B	B B	B B	B B	B B	B B	B B	B B	- -	- -	A B	B B	B B	B B	B B	B B	B B	B B	- -	- -
10901	4	16.936	1874	B B	B B	B B	B B	B B	B B	B B	B B	B B	B B	- -	- -	A B	B B	B B	B B	B B	B B	B B	B B	- -	- -
10902	4	16.936	1875	A B	A B	A A	B B	A B	A B	B B	B B	A B	B B	- -	- -	A B	B B	B B	B B	A B	A B	A B	A B	- -	- -
10903	4	16.936	1876	A A	A B	A A	B B	A B	A B	A B	A B	B B	A B	- -	- -	A B	A B	B B	A B	A B	A B	A B	A B	- -	- -
10905	4	16.936	1877	B B	A B	B B	A B	B B	B B	A B	A B	A B	A B	- -	- -	B B	B B	B B	B B	B B	B B	B B	B B	- -	- -
10906	4	16.936	1878	B B	A B	B B	A B	B B	B B	A B	A B	A B	A B	- -	- -	B B	B B	B B	B B	B B	B B	B B	B B	- -	- -
10908	4	16.936	1879	B B	B B	B B	A B	A B	A B	B B	B B	B B	B B	- -	- -	B B	A B	A B	A B	B B	B B	B B	B B	- -	- -
10909	4	16.936	1880	A A	A B	A A	B B	A B	A B	A B	A B	A B	A B	- -	- -	A A	A B	A B	A B	A A	A A	A A	A A	- -	- -
10910	4	16.936	1881	A A	A A	A A	A A	A A	A A	A A	A A	A A	A A	- -	- -	A B	A A	A A	A A	A A	A A	A A	A A	- -	- -
10911	4	17.957	1882	B B	B B	B B	B B	B B	B B	B B	B B	B B	B B	- -	- -	A B	B B	A B	B B	B B	B B	B B	B B	- -	- -
1856	4	17.957	1883	B B	A B	A B	A B	B B	B B	A B	A B	A B	A B	- -	- -	A B	B B	B B	B B	B B	B B	B B	B B	- -	- -
1857	4	17.957	1884	B B	A B	B B	A B	B B	B B	A B	A B	A B	A B	- -	- -	B B	B B	B B	B B	B B	B B	B B	B B	- -	- -
1860	4	18.2	1885	B B	B B	B B	A B	A B	A B	B B	B B	B B	B B	- -	- -	B B	A B	A B	A B	B B	B B	B B	B B	- -	- -
10917	4	18.2	1886	A B	A B	A B	A A	A B	A B	A A	A A	A B	A A	- -	- -	A A	A A	A A	A A	A B	A B	A B	A B	- -	- -
2670	4	18.2	1887	B B	B B	B B	A B	A B	A B	B B	B B	B B	B B	- -	- -	B B	A B	A B	A B	B B	B B	B B	B B	- -	- -
10918	4	18.2	1888	A B	A B	A A	A B	A A	A A	B B	B B	A B	B B	- -	- -	A B	A B	A B	A B	A B	A B	A B	A B	- -	- -
10919	4	18.2	1889	B B	A B	B B	A B	B B	B B	A B	A B	A B	A B	- -	- -	B B	B B	B B	B B	B B	B B	B B	B B	- -	- -
10920	4	18.2	1890	B B	A B	A B	A B	B B	B B	A B	A B	A B	A B	- -	- -	A A	B B	A B	B B	B B	B B	B B	B B	- -	- -
2671	4	18.2	1891	A B	A B	A B	A B	A A	A A	B B	B B	A B	B B	- -	- -	B B	A B	A B	A B	A B	A B	A B	A B	- -	- -
10921	4	18.2	1892	A B	A A	A B	A A	A A	A A	A B	A B	A A	A B	- -	- -	B B	A B	A B	A B	A B	A B	A B	A B	- -	- -
15955	4	18.218	1893	A B	A B	A B	A B	B B	B B	A A	A A	A B	A A	- -	- -	A A	A B	A B	A B	A B	A B	A B	A B	- -	- -
1171	4	18.452	1894	A B	A A	A A	A A	A A	A A	A B	A B	A A	A B	- -	- -	A A	A B	A B	A B	A B	A B	A B	A B	- -	- -
2408	4	18.452	1895	B B	A B	B B	A B	B B	B B	A B	A B	A B	A B	- -	- -	B B	B B	B B	B B	B B	B B	B B	B B	- -	- -
15958	4	18.91	1896	B B	A B	B B	A A	A B	A B	A B	A B	A A	A B	- -	- -	B B	A B	A B	A B	A B	A B	A B	A B	- -	- -
10925	4	19.274	1897	A B	A A	A B	A A	A A	A A	A B	A B	A A	A B	- -	- -	B B	A B	A B	A B	A B	A B	A B	A B	- -	- -
10926	4	19.274	1898	A A	A B	A A	B B	A B	A B	A B	A B	B B	A B	- -	- -	A A	A B	A B	A B	A B	A B	A B	A B	- -	- -
10927	4	19.274	1899	A B	A A	A B	A A	A A	A A	A B	A B	A A	A B	- -	- -	B B	A B	A B	A B	A B	A B	A B	A B	- -	- -
10928	4	19.274	1900	B B	B B	A B	B B	B B	B B	B B	B B	B B	B B	- -	- -	A A	B B	A B	B B	B B	B B	B B	B B	- -	- -
10929	4	19.274	1901	B B	A B	B B	A A	A B	A B	A B	A B	A A	A B	- -	- -	B B	A B	A B	A B	A B	A B	A B	A B	- -	- -
10930	4	19.274	1902	A B	B B	A B	B B	B B	B B	A B	A B	B B	A B	- -	- -	A A	A B	A B	A B	A B	A B	A B	A B	- -	- -
10932	4	19.274	1903	B B	B B	B B	B B	B B	B B	B B	B B	A B	- -	- -	- -	B B	B B	B B	B B	A B	A B	A B	A B	- -	- -
2428	4	19.421	1904	B B	B B	A B	B B	B B	B B	B B	B B	B B	B B	- -	- -	A A	B B	A B	B B	B B	B B	B B	B B	- -	- -
3470	4	19.664	1905	A B	B B	B B	B B	B B	B B	A B	A B	B B	A B	- -	- -	B B	A B	B B	A B	A B	A B	A B	A B	- -	- -
3471	4	19.664	1906	B B	A B	B B	A A	A B	A B	A B	A B	- -	A B	- -	- -	B B	A B	A B	A B	A B	A B	A B	A B	- -	- -
3472	4	19.664	1907	A B	A B	A B	B B	A B	A B	B B	B B	B B	B B	- -	- -	B B	B B	A B	B B	B B	B B	B B	B B	- -	- -
3473	4	19.664	1908	B B	B B	B B	A B	A B	A B	B B	B B	B B	B B	- -	- -	B B	A B	A B	A B	B B	B B	B B	B B	- -	- -
3474	4	19.664	1909	A A	A B	A A	B B	A B	A B	A B	A B	B B	A B	- -	- -	A A	A B	A B	A B	A B	A B	A B	A B	- -	- -
3475	4	19.664	1910	A A	A A	A B	A A	A A	A A	A A	A A	A A	A A	- -	- -	B B	A A	A A	A A	A A	A A	A A	A A	- -	- -
3476	4	19.664	1911	A A	A B	A A	B B	A B	A B	A B	A B	B B	A B	- -	- -	A A	A B	A B	A B	A B	A B	A B	A B	- -	- -
3477	4	19.664	1912	A B	A B	A B	A A	A B	A B	A A	A A	A A	A A	- -	- -	A A	A A	A B	A A	A A	A A	A A	A A	- -	- -
14461	4	19.671	1913	B B	A B	B B	A A	A B	A B	A B	A B	A A	A B	- -	- -	B B	A B	A B	A B	A B	A B	A B	A B	- -	- -
14462	4	19.672	1914	B B	B B	A B	B B	B B	B B	B B	B B	B B	B B	- -	- -	A A	B B	B B	B B	B B	B B	B B	B B	- -	- -
14464	4	20.705	1915	A A	A A	A A	A A	A A	A A	A A	A A	A A	A A	- -	- -	A B	A A	A A	A A	A A	A A	A A	A A	- -	- -
14465	4	20.705	1916	A A	A B	A A	A B	A A	A A	A B	A B	A B	A B	- -	- -	A A	A A	A A	A A	A A	A A	A A	A A	- -	- -
14466	4	20.705	1917	B B	B B	B B	B B	B B	B B	B B	B B	A B	B B	- -	- -	B B	B B	B B	B B	A B	A B	A B	A B	- -	- -
14467	4	20.705	1918	B B	B B	B B	B B	B B	B B	B B	B B	A B	B B	- -	- -	B B	B B	B B	B B	A B	A B	A B	A B	- -	- -
14469	4	20.705	1919	A B	A B	A B	A A	A B	A B	A A	A A	A A	A A	- -	- -	A B	A A	A A	A A	A A	A A	A A	A A	- -	- -
14470	4	20.705	1920	A A	A A	A A	A A	A A	A A	A A	A A	A A	A A	- -	- -	A A	A A	A A	A A	A A	A A	A A	A A	- -	- -
14471	4	20.705	1921	B B	A B	B B	A A	A B	A B	A B	A B	A A	A B	- -	- -	B B	A B	A B	A B	A B	A B	A B	A B	- -	- -
16901	4	20.742	1922	B B	B B	B B	B B	B B	B B	B B	B B	B B	B B	- -	- -	A B	B B	B B	B B	B B	B B	B B	B B	- -	- -
16899	4	20.742	1923	B B	B B	B B	B B	B B	B B	B B	B B	B B	B B	- -	- -	A B	B B	A B	B B	B B	B B	B B	B B	- -	- -
16898	4	20.742	1924	B B	A B	B B	A A	A B	A B	A B	A B	A A	A B	- -	- -	B B	A B	A B	A B	A B	A B	A B	A B	- -	- -
12215	4	21.092	1925	B B	B B	B B	B B	B B	B B	B B	B B	B B	B B	- -	- -	B B	B B	B B	B B	B B	B B	B B	B B	- -	- -
12217	4	21.092	1926	B B	B B	B B	A B	A B	A B	B B	B B	B B	- -	- -	- -	B B	A B	A B	A B	B B	B B	B B	B B	- -	- -
12219	4	21.092	1927	A A	A B	A A	A B	A A	A A	A B	A B	B B	A B	- -	- -	A A	A A	A A	A A	A B	A B	A B	A B	- -	- -
10933	4	21.702	1928	A A	A B	A A	B B	A B	A B	A B	A B	B B	A B	- -	- -	A A	A B	A B	A B	A B	A B	A B	A B	- -	- -
10935	4	21.702	1929	B B	B B	B B	A B	A B	A B	B B	B B	B B	B B	- -	- -	B B	A B	A B	A B	B B	B B	B B	B B	- -	- -
10936	4	21.702	1930	B B	B B	B B	B B	B B	B B	B B	B B	B B	B B	- -	- -	B B	B B	A B	B B	B B	B B	B B	B B	- -	- -
10937	4	21.702	1931	B B	A B	B B	A A	A B	A B	A B	A B	A A	A B	- -	- -	B B	A B	A B	A B	A B	A B	A B	A B	- -	- -
10939	4	21.702	1932	A B	A A	A B	A A	A A	A A	A B	A B	- -	A B	- -	- -	B B	A B	A B	A B	A B	A B	A B	A B	- -	- -
10940	4	21.702	1933	B B	A B	B B	A B	B B	B B	A B	A B	A A	A B	- -	- -	B B	B B	B B	B B	A B	A B	A B	A B	- -	- -
2445	4	22.086	1934	A A	A B	A A	B B	A B	A B	A B	A B	B B	A B	- -	- -	A A	A B	A B	A B	A B	A B	A B	A B	- -	- -
752	4	22.086	1935	A B	A B	A B	A A	A B	A B	A A	A A	A A	A A	- -	- -	A A	A A	A B	A A	A A	A A	A A	A A	- -	- -
15960	4	22.223	1936	A A	A A	A A	A A	A A	A A	A A	A A	A B	A A	- -	- -	A A	A A	A A	A A	A B	A B	A B	A B	- -	- -
15961	4	22.223	1937	A A	A A	A A	A A	A A	A A	A A	A A	A A	- -	- -	- -	A A	A A	A A	A A	A A	A A	A A	A A	- -	- -
15962	4	22.223	1938	A A	A B	A A	B B	A B	A B	A B	A B	B B	A B	- -	- -	A A	A B	A B	A B	A B	A B	A B	A B	- -	- -
10943	4	22.225	1939	A A	A A	A A	A A	A A	A A	A A	A A	A A	A A	- -	- -	A A	A A	A A	A A	A A	A A	A A	A A	- -	- -
10945	4	22.225	1940	B B	A B	B B	A A	A B	A B	A B	A B	A A	A B	- -	- -	B B	A B	A B	A B	A B	A B	A B	A B	- -	- -
10946	4	22.225	1941	A A	A B	A A	B B	A B	A B	A B	A B	B B	A B	- -	- -	A A	A B	A B	A B	A B	A B	A B	A B	- -	- -
10947	4	22.225	1942	B B	B B	B B	B B	B B	B B	B B	B B	A B	B B	- -	- -	B B	B B	B B	B B	A B	A B	A B	A B	- -	- -
10948	4	22.225	1943	A A	A A	A A	A A	A A	A A	A A	A A	A A	A A	- -	- -	A A	A A	A A	A A	A A	A A	A A	A A	- -	- -
10958	4	22.768	1944	A A	A B	A A	B B	A B	A B	A B	A B	- -	A B	- -	- -	A A	A B	A B	A B	A B	A B	A B	A B	- -	- -
10959	4	22.768	1945	B B	A B	B B	A B	B B	B B	A B	A B	- -	A B	- -	- -	B B	B B	B B	B B	B B	B B	B B	B B	- -	- -
10961	4	22.768	1946	A A	A A	A A	A A	A A	A A	A A	A A	A A	A A	- -	- -	A A	A A	A A	A A	A A	A A	A A	A A	- -	- -
10964	4	22.768	1947	B B	A B	A B	A A	A B	A B	A B	A B	A A	A B	- -	- -	A B	A B	A B	A B	A B	A B	A B	A B	- -	- -
10965	4	22.768	1948	B B	A B	B B	A A	A B	A B	A B	A B	A A	A B	- -	- -	B B	A B	A B	A B	A B	A B	A B	A B	- -	- -
10966	4	22.768	1949	B B	A B	B B	A B	B B	B B	A B	A B	A B	A B	- -	- -	B B	B B	B B	B B	B B	B B	B B	B B	- -	- -
14269	4	22.921	1950	B B	B B	B B	B B	B B	B B	B B	B B	A B	B B	- -	- -	B B	B B	B B	B B	A B	A B	A B	A B	- -	- -
14270	4	22.921	1951	B B	B B	B B	B B	B B	B B	B B	B B	A B	B B	- -	- -	B B	B B	B B	B B	A B	A B	A B	A B	- -	- -
14271	4	22.921	1952	B B	A B	B B	A A	A B	A B	A B	A B	A B	A B	- -	- -	B B	A B	A B	A B	B B	B B	B B	B B	- -	- -
14272	4	22.921	1953	B B	B B	B B	B B	B B	B B	B B	B B	B B	B B	- -	- -	B B	B B	B B	B B	B B	B B	B B	B B	- -	- -
14275	4	22.921	1954	B B	A B	B B	A B	B B	B B	A B	A B	A B	A B	- -	- -	B B	B B	B B	B B	B B	B B	B B	B B	- -	- -
14276	4	22.921	1955	B B	A B	B B	A A	A B	A B	A B	A B	- -	A B	- -	- -	B B	A B	A B	A B	A B	A B	A B	A B	- -	- -
14277	4	22.921	1956	B B	B B	A B	B B	B B	B B	B B	B B	B B	B B	- -	- -	A B	B B	B B	B B	B B	B B	B B	B B	- -	- -
14267	4	22.925	1957	A A	A A	A A	A A	A A	A A	A A	A A	A B	A A	- -	- -	A A	A A	A A	A A	A B	A B	A B	A B	- -	- -
14265	4	22.925	1958	B B	A B	B B	A A	A B	A B	A B	A B	A A	A B	- -	- -	B B	A B	A B	A B	A B	A B	A B	A B	- -	- -
14264	4	22.925	1959	A A	A A	A A	A A	A A	A A	A A	A A	A A	A A	- -	- -	A A	A A	A A	A A	A A	A A	A A	A A	- -	- -
14263	4	22.925	1960	B B	B B	B B	B B	B B	B B	B B	B B	B B	B B	- -	- -	B B	B B	B B	B B	B B	B B	B B	B B	- -	- -
14262	4	22.925	1961	A B	A B	A B	B B	A B	A B	B B	B B	B B	B B	- -	- -	A B	B B	B B	B B	B B	B B	B B	B B	- -	- -
14258	4	22.963	1962	B B	B B	B B	B B	B B	B B	B B	B B	B B	B B	- -	- -	B B	B B	B B	B B	B B	B B	B B	B B	- -	- -
14257	4	22.964	1963	B B	B B	B B	B B	B B	B B	B B	B B	A B	B B	- -	- -	B B	B B	B B	B B	A B	A B	A B	A B	- -	- -
14256	4	22.964	1964	B B	A B	B B	A A	A B	A B	A B	A B	A B	A B	- -	- -	B B	A B	A B	A B	B B	B B	B B	B B	- -	- -
14254	4	22.964	1965	B B	A B	B B	A A	A B	A B	A B	A B	A A	A B	- -	- -	B B	A B	A B	A B	A B	A B	A B	A B	- -	- -
12904	4	23.01	1966	B B	B B	B B	B B	B B	B B	B B	B B	B B	B B	- -	- -	B B	B B	B B	B B	B B	B B	B B	B B	- -	- -
10973	4	23.399	1967	B B	B B	B B	A B	A B	A B	B B	B B	A B	B B	- -	- -	B B	A B	A B	A B	A B	A B	A B	A B	- -	- -
10974	4	23.399	1968	A A	A B	A A	A B	A A	A A	A B	A B	A B	A B	- -	- -	A A	A A	A A	A A	A A	A A	A A	A A	- -	- -
10975	4	23.399	1969	B B	A B	B B	A A	A B	A B	A B	A B	A A	A B	- -	- -	B B	A B	A B	A B	A B	A B	A B	A B	- -	- -
10976	4	23.399	1970	A A	A A	A A	A A	A A	A A	A A	A A	A B	A A	- -	- -	A A	A A	A A	A A	A B	A B	A B	A B	- -	- -
3145	4	23.399	1971	A A	A B	A A	A B	A A	A A	A B	A B	A B	A B	- -	- -	A A	A A	A A	A A	A A	A A	A A	A A	- -	- -
10977	4	23.399	1972	B B	B B	B B	A B	A B	A B	B B	B B	B B	B B	- -	- -	B B	A B	A B	A B	B B	B B	B B	B B	- -	- -
1443	4	23.484	1973	A B	B B	A B	B B	B B	B B	A B	A B	B B	A B	- -	- -	A A	A B	A B	A B	A B	A B	A B	A B	- -	- -
2483	4	23.484	1974	B B	B B	B B	A B	A B	A B	B B	B B	B B	B B	- -	- -	B B	A B	A B	A B	B B	B B	B B	B B	- -	- -
10980	4	23.484	1975	B B	A B	A B	A A	A B	A B	A B	A B	A A	A B	- -	- -	A B	A B	A A	A B	A B	A B	A B	A B	- -	- -
1222	4	23.499	1976	A A	A A	A A	A B	A B	A B	A A	A A	A A	A A	- -	- -	A A	A B	A B	A B	A A	A A	A A	A A	- -	- -
133	4	23.5	1977	A A	A B	A A	A B	A A	A A	A B	A B	A B	A B	- -	- -	A A	A A	A A	A A	A A	A A	A A	A A	- -	- -
10981	4	23.755	1978	B B	A B	B B	A A	A B	A B	A B	A B	A A	A B	- -	- -	B B	A B	A B	A B	A B	A B	A B	A B	- -	- -
10983	4	23.755	1979	B B	B B	B B	A B	A B	A B	B B	B B	B B	B B	- -	- -	B B	A B	A B	A B	B B	B B	B B	B B	- -	- -
11583	4	23.756	1980	B B	B B	A B	B B	B B	B B	B B	B B	B B	B B	- -	- -	A B	B B	B B	B B	B B	B B	B B	B B	- -	- -
11582	4	23.756	1981	B B	B B	B B	A B	A B	A B	B B	B B	B B	B B	- -	- -	B B	A B	A B	A B	B B	B B	B B	B B	- -	- -
11581	4	23.756	1982	B B	B B	B B	B B	B B	B B	B B	B B	A B	B B	- -	- -	B B	B B	B B	B B	A B	A B	A B	A B	- -	- -
11580	4	23.756	1983	A A	A B	A A	A B	A A	A A	A B	A B	B B	A B	- -	- -	A A	A A	A A	A A	A B	A B	A B	A B	- -	- -
11579	4	23.756	1984	B B	A B	B B	A B	B B	B B	A B	A B	A A	A B	- -	- -	B B	B B	B B	B B	A B	A B	A B	A B	- -	- -
11576	4	23.756	1985	B B	B B	B B	B B	B B	B B	B B	B B	B B	B B	- -	- -	A B	B B	B B	B B	B B	B B	B B	B B	- -	- -
15964	4	23.797	1986	B B	B B	B B	B B	B B	B B	B B	B B	B B	B B	- -	- -	B B	B B	B B	B B	B B	B B	B B	B B	- -	- -
11010	4	23.846	1987	B B	B B	B B	B B	B B	B B	B B	B B	B B	B B	- -	- -	B B	B B	B B	B B	B B	B B	B B	B B	- -	- -
11014	4	23.846	1988	A A	A A	A A	A A	A A	A A	A A	A A	A A	A A	- -	- -	A B	A A	A A	A A	A A	A A	A A	A A	- -	- -
11015	4	23.846	1989	B B	B B	B B	B B	B B	B B	B B	B B	B B	B B	- -	- -	B B	B B	B B	B B	B B	B B	B B	B B	- -	- -
11016	4	23.846	1990	A B	B B	A B	B B	B B	B B	A B	A B	B B	A B	- -	- -	A B	A B	B B	A B	A B	A B	A B	A B	- -	- -
11017	4	23.846	1991	B B	B B	B B	B B	B B	B B	B B	B B	B B	B B	- -	- -	B B	B B	A B	B B	B B	B B	B B	B B	- -	- -
11018	4	23.846	1992	B B	B B	B B	B B	B B	B B	B B	B B	B B	B B	- -	- -	B B	B B	A B	B B	B B	B B	B B	B B	- -	- -
11019	4	24.279	1993	A A	A A	A A	A B	A B	A B	A A	A A	A A	A A	- -	- -	A A	A B	A B	A B	A A	A A	A A	A A	- -	- -
11020	4	24.279	1994	B B	B B	B B	A B	A B	A B	B B	B B	A B	B B	- -	- -	B B	A B	A B	A B	A B	A B	A B	A B	- -	- -
11025	4	24.279	1995	A A	A A	A A	A A	A A	A A	A A	A A	A A	A A	- -	- -	A B	A A	A A	A A	A A	A A	A A	A A	- -	- -
15970	4	24.868	1996	A A	A B	A B	A B	A A	A A	A B	A B	A B	A B	- -	- -	B B	A A	A B	A A	A A	A A	A A	A A	- -	- -
11034	4	24.868	1997	A B	A B	A B	B B	A B	A B	B B	B B	B B	- -	- -	- -	B B	B B	B B	B B	A B	A B	A B	A B	- -	- -
15978	4	25.565	1998	A B	A B	A B	B B	A B	A B	B B	B B	B B	- -	- -	- -	B B	B B	B B	B B	A B	A B	A B	A B	- -	- -
[truncated: 8,297 more rows]

## Sheet: POR2_test
						Haplotypes in Offspring ren deduced to be from Parent in POR-2 test										Do alleles in Offspring ren match match CGP (1) or not (0)?
20K SNP Index	Chromosome	cM	Homozygous in CGP	Heterozygous in parent	Informative for POR-2 test	Offspring 1	Offspring 2	Offspring 3	Offspring 4	Offspring 5	Offspring 6	Offspring 7	Offspring 8	-	-	Offspring 1	Offspring 2	Offspring 3	Offspring 4	Offspring 5	Offspring 6	Offspring 7	Offspring 8	-	-	CAAR start/stop
8921	1	0	1	0	No	A	A	A	A	A	A	A	A	-	-	-	-	-	-	-	-	-	-	-	-
8922	1	0	0	1	No	B	A	A	A	A	-	-	-	-	-	-	-	-	-	-	-	-	-	-	-
8923	1	0	1	0	No	B	B	B	B	B	B	B	B	-	-	-	-	-	-	-	-	-	-	-	-
17241	1	0.063	1	0	No	B	B	B	B	B	B	B	B	-	-	-	-	-	-	-	-	-	-	-	-
2965	1	0.126	0	1	No	B	A	A	A	A	-	-	A	-	-	-	-	-	-	-	-	-	-	-	-
2280	1	0.126	0	1	No	B	A	A	A	-	-	-	A	-	-	-	-	-	-	-	-	-	-	-	-
7672	1	0.131	1	0	No	A	A	A	A	A	A	A	A	-	-	-	-	-	-	-	-	-	-	-	-
17428	1	0.182	1	0	No	A	A	A	A	A	A	A	A	-	-	-	-	-	-	-	-	-	-	-	-
17427	1	0.182	0	1	No	B	A	A	A	A	-	-	A	-	-	-	-	-	-	-	-	-	-	-	-
8785	1	0.232	1	0	No	B	B	B	B	B	B	B	B	-	-	-	-	-	-	-	-	-	-	-	-
8787	1	0.232	1	0	No	B	B	B	B	B	B	B	B	-	-	-	-	-	-	-	-	-	-	-	-
8788	1	0.232	0	1	No	A	B	B	B	B	-	-	B	-	-	-	-	-	-	-	-	-	-	-	-
8790	1	0.232	1	0	No	B	B	B	B	B	B	B	B	-	-	-	-	-	-	-	-	-	-	-	-
8789	1	0.232	1	0	No	B	B	B	B	B	B	B	B	-	-	-	-	-	-	-	-	-	-	-	-
17247	1	0.232	1	0	No	B	B	B	-	B	B	B	B	-	-	-	-	-	-	-	-	-	-	-	-
662	1	0.235	0	1	No	A	B	B	B	B	-	-	-	-	-	-	-	-	-	-	-	-	-	-	-
636	1	0.235	0	1	No	A	B	B	B	B	-	-	-	-	-	-	-	-	-	-	-	-	-	-	-
8888	1	0.238	1	0	No	B	B	B	B	B	B	B	B	-	-	-	-	-	-	-	-	-	-	-	-
8887	1	0.238	0	1	No	A	B	B	B	B	-	-	B	-	-	-	-	-	-	-	-	-	-	-	-
8886	1	0.238	1	0	No	B	B	B	B	B	B	B	B	-	-	-	-	-	-	-	-	-	-	-	-
6184	1	0.238	0	1	No	A	B	B	B	B	-	-	B	-	-	-	-	-	-	-	-	-	-	-	-
6186	1	0.238	0	1	No	B	A	A	A	A	-	-	-	-	-	-	-	-	-	-	-	-	-	-	-
6199	1	0.241	1	0	No	B	B	B	B	B	B	B	B	-	-	-	-	-	-	-	-	-	-	-	-
10463	1	0.35	1	0	No	A	A	A	A	A	-	-	A	-	-	-	-	-	-	-	-	-	-	-	-
10462	1	0.35	1	0	No	B	B	B	B	B	B	B	B	-	-	-	-	-	-	-	-	-	-	-	-
10460	1	0.35	0	1	No	A	B	B	B	B	-	-	B	-	-	-	-	-	-	-	-	-	-	-	-
10459	1	0.35	0	1	No	A	B	B	B	B	-	-	-	-	-	-	-	-	-	-	-	-	-	-	-
10457	1	0.35	1	0	No	B	B	B	B	B	-	-	B	-	-	-	-	-	-	-	-	-	-	-	-
10456	1	0.35	1	0	No	A	A	A	A	A	A	A	A	-	-	-	-	-	-	-	-	-	-	-	-
16668	1	0.363	0	1	No	B	A	A	A	A	A	A	A	-	-	-	-	-	-	-	-	-	-	-	-
13610	1	0.536	0	1	No	A	B	B	B	B	-	-	B	-	-	-	-	-	-	-	-	-	-	-	-
17853	1	0.647	1	0	No	A	A	A	A	A	A	A	A	-	-	-	-	-	-	-	-	-	-	-	-
17852	1	0.647	1	0	No	B	B	B	B	B	-	-	B	-	-	-	-	-	-	-	-	-	-	-	-
9626	1	0.647	1	0	No	B	B	B	B	B	B	B	B	-	-	-	-	-	-	-	-	-	-	-	-
9627	1	0.647	1	0	No	A	A	A	A	A	A	A	A	-	-	-	-	-	-	-	-	-	-	-	-
15723	1	0.845	1	0	No	-	A	A	A	A	A	A	A	-	-	-	-	-	-	-	-	-	-	-	-
15724	1	0.845	1	0	No	A	A	A	A	A	-	-	A	-	-	-	-	-	-	-	-	-	-	-	-
9631	1	1.055	0	1	No	A	B	-	B	B	B	B	B	-	-	-	-	-	-	-	-	-	-	-	-
9633	1	1.055	1	0	No	A	A	A	A	A	A	A	A	-	-	-	-	-	-	-	-	-	-	-	-
9634	1	1.055	1	0	No	-	A	A	A	A	A	A	A	-	-	-	-	-	-	-	-	-	-	-	-
9635	1	1.055	1	0	No	B	B	B	B	B	-	-	B	-	-	-	-	-	-	-	-	-	-	-	-
9636	1	1.066	1	0	No	B	B	B	B	B	B	B	B	-	-	-	-	-	-	-	-	-	-	-	-
8920	1	1.066	1	0	No	B	B	B	B	B	B	B	B	-	-	-	-	-	-	-	-	-	-	-	-
8918	1	1.066	1	0	No	B	B	B	B	B	B	B	B	-	-	-	-	-	-	-	-	-	-	-	-
8917	1	1.066	0	1	No	A	B	-	B	B	B	B	B	-	-	-	-	-	-	-	-	-	-	-	-
8916	1	1.066	1	0	No	A	A	A	A	A	A	A	A	-	-	-	-	-	-	-	-	-	-	-	-
17578	1	1.338	0	1	No	B	A	-	A	A	A	A	A	-	-	-	-	-	-	-	-	-	-	-	-
12371	1	1.418	0	1	No	B	A	-	A	A	A	A	A	-	-	-	-	-	-	-	-	-	-	-	-
12373	1	1.418	1	0	No	B	B	B	B	B	B	B	-	-	-	-	-	-	-	-	-	-	-	-	-
12374	1	1.418	1	0	No	B	B	B	B	B	B	B	B	-	-	-	-	-	-	-	-	-	-	-	-
12375	1	1.418	1	0	No	B	B	B	B	B	B	B	B	-	-	-	-	-	-	-	-	-	-	-	-
16294	1	1.604	1	0	No	B	B	-	B	-	B	B	-	-	-	-	-	-	-	-	-	-	-	-	-
16295	1	1.604	0	1	No	B	A	A	A	A	-	-	-	-	-	-	-	-	-	-	-	-	-	-	-
8925	1	1.739	1	0	No	B	B	B	B	B	-	-	B	-	-	-	-	-	-	-	-	-	-	-	-
8924	1	1.739	0	1	No	A	B	B	B	B	-	-	B	-	-	-	-	-	-	-	-	-	-	-	-
15564	1	1.9	1	0	No	A	A	-	A	-	A	A	-	-	-	-	-	-	-	-	-	-	-	-	-
17897	1	2.241	0	1	No	B	A	A	A	A	A	A	A	-	-	-	-	-	-	-	-	-	-	-	-
17896	1	2.241	1	0	No	A	A	A	A	A	A	A	A	-	-	-	-	-	-	-	-	-	-	-	-
17895	1	2.241	1	0	No	B	B	B	B	B	-	-	B	-	-	-	-	-	-	-	-	-	-	-	-
17894	1	2.241	0	1	No	A	B	-	B	B	B	B	B	-	-	-	-	-	-	-	-	-	-	-	-
15932	1	2.411	1	0	No	B	B	B	B	B	B	B	B	-	-	-	-	-	-	-	-	-	-	-	-
16526	1	2.477	0	1	No	-	B	-	B	B	B	B	B	-	-	-	-	-	-	-	-	-	-	-	-
16525	1	2.477	0	1	No	-	B	B	B	B	B	B	B	-	-	-	-	-	-	-	-	-	-	-	-
16523	1	2.477	1	0	No	A	A	A	A	A	-	-	A	-	-	-	-	-	-	-	-	-	-	-	-
17583	1	2.495	1	0	No	A	A	A	A	A	-	-	A	-	-	-	-	-	-	-	-	-	-	-	-
8931	1	2.567	0	1	No	-	B	-	B	B	B	B	B	-	-	-	-	-	-	-	-	-	-	-	-
8933	1	2.567	1	0	No	A	A	A	A	A	-	-	A	-	-	-	-	-	-	-	-	-	-	-	-
8934	1	2.567	0	1	No	B	A	A	A	A	A	A	A	-	-	-	-	-	-	-	-	-	-	-	-
1169	1	2.567	0	1	No	B	A	A	A	A	A	A	A	-	-	-	-	-	-	-	-	-	-	-	-
8935	1	2.567	0	1	No	-	B	-	B	B	B	B	B	-	-	-	-	-	-	-	-	-	-	-	-
8936	1	2.567	0	1	No	-	A	A	A	A	A	A	A	-	-	-	-	-	-	-	-	-	-	-	-
15567	1	3.158	1	0	No	-	B	-	B	-	B	B	-	-	-	-	-	-	-	-	-	-	-	-	-
15566	1	3.158	1	0	No	B	B	B	B	B	-	-	B	-	-	-	-	-	-	-	-	-	-	-	-
8940	1	3.199	1	0	No	A	A	A	A	A	A	A	A	-	-	-	-	-	-	-	-	-	-	-	-
8939	1	3.199	1	0	No	B	B	B	B	B	-	-	B	-	-	-	-	-	-	-	-	-	-	-	-
8938	1	3.199	0	1	No	A	B	B	B	B	B	B	-	-	-	-	-	-	-	-	-	-	-	-	-
66	1	3.451	0	0	No	B	B	B	B	B	-	-	B	-	-	-	-	-	-	-	-	-	-	-	-
8974	1	3.661	0	1	No	A	B	B	B	B	-	-	B	-	-	-	-	-	-	-	-	-	-	-	-
8976	1	3.661	0	1	No	B	A	A	A	A	-	-	A	-	-	-	-	-	-	-	-	-	-	-	-
8977	1	3.661	1	0	No	-	B	B	B	B	B	B	B	-	-	-	-	-	-	-	-	-	-	-	-
12352	1	3.714	0	0	No	B	B	B	B	B	-	-	B	-	-	-	-	-	-	-	-	-	-	-	-
771	1	3.878	1	1	Yes	B	A	A	A	A	A	A	A	-	-	0	1	1	1	1	1	1	1	-	-
519	1	3.878	0	1	No	B	A	A	A	A	-	-	A	-	-	-	-	-	-	-	-	-	-	-	-
8992	1	3.878	0	0	No	A	A	A	A	A	-	-	A	-	-	-	-	-	-	-	-	-	-	-	-
8995	1	3.878	0	1	No	A	B	B	B	B	-	-	B	-	-	-	-	-	-	-	-	-	-	-	-
17802	1	4.201	1	0	No	-	B	B	B	B	B	B	B	-	-	-	-	-	-	-	-	-	-	-	-
4557	1	4.534	0	1	No	B	A	A	A	A	-	-	A	-	-	-	-	-	-	-	-	-	-	-	-
4556	1	4.534	0	0	No	B	B	B	B	B	-	-	B	-	-	-	-	-	-	-	-	-	-	-	-
4555	1	4.534	0	0	No	B	B	-	B	B	-	-	B	-	-	-	-	-	-	-	-	-	-	-	-
4554	1	4.534	1	1	Yes	A	B	B	B	B	B	B	B	-	-	0	1	1	1	1	1	1	1	-	-
9019	1	5.445	1	1	Yes	B	A	A	A	A	A	A	A	-	-	0	1	1	1	1	1	1	1	-	-
9020	1	5.445	0	0	No	B	B	B	B	B	-	-	B	-	-	-	-	-	-	-	-	-	-	-	-
9021	1	5.445	0	0	No	A	A	A	A	A	-	-	A	-	-	-	-	-	-	-	-	-	-	-	-
9023	1	5.445	1	1	Yes	B	A	A	A	A	A	A	A	-	-	0	1	1	1	1	1	1	1	-	-
9024	1	5.445	0	0	No	B	B	-	B	B	-	-	B	-	-	-	-	-	-	-	-	-	-	-	-
3176	1	5.678	1	0	No	A	A	A	A	A	A	A	A	-	-	-	-	-	-	-	-	-	-	-	-
8998	1	6.128	0	1	No	B	A	A	A	A	-	-	A	-	-	-	-	-	-	-	-	-	-	-	-
8999	1	6.128	1	1	Yes	B	A	A	A	A	A	A	A	-	-	0	1	1	1	1	1	1	1	-	-
536	1	6.128	1	0	No	A	A	A	A	A	A	A	A	-	-	-	-	-	-	-	-	-	-	-	-
9001	1	6.128	1	1	Yes	-	B	B	B	B	-	-	B	-	-	-	1	1	1	1	-	-	1	-	-
15688	1	7.856	0	1	No	-	A	A	A	A	-	-	A	-	-	-	-	-	-	-	-	-	-	-	-
15687	1	7.858	1	0	No	B	B	B	B	B	B	B	B	-	-	-	-	-	-	-	-	-	-	-	-
9461	1	8.149	0	0	No	B	-	B	B	B	B	B	B	-	-	-	-	-	-	-	-	-	-	-	-
9458	1	8.149	0	1	No	-	A	A	-	A	-	-	A	-	-	-	-	-	-	-	-	-	-	-	-
9456	1	8.15	1	0	No	B	-	B	B	B	B	B	B	-	-	-	-	-	-	-	-	-	-	-	-
2728	1	8.847	1	1	Yes	A	-	-	B	B	B	B	B	-	-	0	-	-	1	1	1	1	1	-	-
789	1	9.258	1	1	Yes	B	-	-	A	A	A	A	A	-	-	0	-	-	1	1	1	1	1	-	-
416	1	9.258	0	0	No	A	A	A	A	A	-	-	A	-	-	-	-	-	-	-	-	-	-	-	-
2004	1	9.258	0	0	No	B	B	B	B	B	-	-	B	-	-	-	-	-	-	-	-	-	-	-	-
2002	1	9.471	1	0	No	B	B	B	-	B	B	B	B	-	-	-	-	-	-	-	-	-	-	-	-
9031	1	9.471	1	1	Yes	B	-	-	A	A	A	A	A	-	-	0	-	-	1	1	1	1	1	-	-
9028	1	9.471	1	1	No	-	-	-	-	-	-	-	-	-	-	-	-	-	-	-	-	-	-	-	-
9033	1	10.662	0	1	No	B	A	A	A	A	A	A	A	-	-	-	-	-	-	-	-	-	-	-	-
9034	1	10.663	0	0	No	A	A	A	-	A	-	-	A	-	-	-	-	-	-	-	-	-	-	-	-
9035	1	10.663	1	0	No	A	A	A	A	A	-	-	A	-	-	-	-	-	-	-	-	-	-	-	-
145	1	10.663	1	0	No	B	B	B	B	B	B	B	B	-	-	-	-	-	-	-	-	-	-	-	-
1496	1	10.663	1	1	Yes	B	A	A	A	-	A	A	-	-	-	0	1	1	1	-	1	1	-	-	-
9038	1	11.172	1	0	No	B	B	B	-	B	-	-	B	-	-	-	-	-	-	-	-	-	-	-	-
2754	1	11.497	1	0	No	A	A	A	-	A	-	-	A	-	-	-	-	-	-	-	-	-	-	-	-
15541	1	12.172	1	0	No	B	B	B	-	B	-	-	B	-	-	-	-	-	-	-	-	-	-	-	-
15543	1	12.172	1	0	No	B	B	B	-	B	-	-	B	-	-	-	-	-	-	-	-	-	-	-	-
15544	1	12.172	1	0	No	B	B	B	B	B	B	B	B	-	-	-	-	-	-	-	-	-	-	-	-
15545	1	12.172	1	0	No	B	B	B	B	B	-	-	B	-	-	-	-	-	-	-	-	-	-	-	-
9053	1	13.196	1	0	No	B	B	B	B	B	B	B	B	-	-	-	-	-	-	-	-	-	-	-	-
2036	1	13.196	1	1	Yes	-	A	A	A	A	A	A	A	-	-	-	1	1	1	1	1	1	1	-	-
9051	1	13.196	1	0	No	-	A	A	-	A	A	A	A	-	-	-	-	-	-	-	-	-	-	-	-
9050	1	13.196	1	0	No	-	B	B	B	-	B	B	-	-	-	-	-	-	-	-	-	-	-	-	-
9049	1	13.196	1	0	No	-	B	B	-	-	B	B	-	-	-	-	-	-	-	-	-	-	-	-	-
9048	1	13.196	1	0	No	A	A	A	A	A	A	A	A	-	-	-	-	-	-	-	-	-	-	-	-
9046	1	13.196	1	0	No	A	A	A	A	A	A	A	A	-	-	-	-	-	-	-	-	-	-	-	-
9045	1	13.196	1	0	No	B	B	B	B	B	B	B	B	-	-	-	-	-	-	-	-	-	-	-	-
9044	1	14.677	1	0	No	B	B	B	B	B	B	B	B	-	-	-	-	-	-	-	-	-	-	-	-
9043	1	14.677	1	1	Yes	B	A	A	A	A	A	A	A	-	-	0	1	1	1	1	1	1	1	-	-
9042	1	14.677	1	1	Yes	A	B	B	B	B	B	B	B	-	-	0	1	1	1	1	1	1	1	-	-
9041	1	14.677	1	1	Yes	A	B	B	B	B	B	B	B	-	-	0	1	1	1	1	1	1	1	-	-
9040	1	14.677	1	1	Yes	B	A	A	A	A	A	A	A	-	-	0	1	1	1	1	1	1	1	-	-
9062	1	15.849	1	1	Yes	B	A	A	-	A	A	A	A	-	-	0	1	1	-	1	1	1	1	-	-
9063	1	15.849	1	1	Yes	B	A	A	A	-	A	A	-	-	-	0	1	1	1	-	1	1	-	-	-
9064	1	15.849	1	0	No	B	-	B	B	B	B	B	B	-	-	-	-	-	-	-	-	-	-	-	-
9066	1	15.849	1	1	Yes	B	A	A	A	A	A	A	A	-	-	0	1	1	1	1	1	1	1	-	-
1524	1	16.068	1	0	No	B	B	B	B	B	B	B	B	-	-	-	-	-	-	-	-	-	-	-	-
437	1	16.068	1	0	No	A	A	A	A	A	A	A	A	-	-	-	-	-	-	-	-	-	-	-	-
3210	1	16.934	1	0	No	A	A	A	-	A	A	A	A	-	-	-	-	-	-	-	-	-	-	-	-
824	1	17.067	1	1	Yes	B	A	A	-	A	A	A	A	-	-	0	1	1	-	1	1	1	1	-	-
9069	1	17.083	1	1	Yes	A	B	B	-	B	B	B	B	-	-	0	1	1	-	1	1	1	1	-	-
9070	1	17.083	1	1	Yes	B	A	-	A	A	A	A	A	-	-	0	1	-	1	1	1	1	1	-	-
9071	1	17.083	1	0	No	A	A	A	-	A	A	A	A	-	-	-	-	-	-	-	-	-	-	-	-
9072	1	17.083	1	1	Yes	B	A	A	-	A	A	A	-	-	-	0	1	1	-	1	1	1	-	-	-
9073	1	17.083	1	0	No	A	A	A	A	A	A	A	-	-	-	-	-	-	-	-	-	-	-	-	-
9074	1	17.083	1	0	No	A	A	A	A	-	-	-	A	-	-	-	-	-	-	-	-	-	-	-	-
15587	1	17.597	1	1	Yes	B	A	A	-	A	A	A	A	-	-	0	1	1	-	1	1	1	1	-	-
15589	1	17.597	1	1	Yes	A	B	B	-	B	B	B	B	-	-	0	1	1	-	1	1	1	1	-	-
9076	1	18.294	1	0	No	A	-	A	A	A	A	A	A	-	-	-	-	-	-	-	-	-	-	-	-
2058	1	18.302	1	1	Yes	A	-	B	B	B	B	B	B	-	-	0	-	1	1	1	1	1	1	-	-
827	1	18.321	1	1	Yes	A	B	B	B	B	B	B	B	-	-	0	1	1	1	1	1	1	1	-	-
2061	1	18.321	1	0	No	B	B	B	-	B	B	B	-	-	-	-	-	-	-	-	-	-	-	-	-
3213	1	19.469	1	1	Yes	B	A	A	-	A	A	A	A	-	-	0	1	1	-	1	1	1	1	-	-
1540	1	19.469	1	1	Yes	B	A	A	A	A	A	A	A	-	-	0	1	1	1	1	1	1	1	-	-
17255	1	19.658	1	0	No	A	A	A	A	A	A	A	-	-	-	-	-	-	-	-	-	-	-	-	-
17256	1	19.658	1	1	Yes	B	A	A	A	A	A	A	A	-	-	0	1	1	1	1	1	1	1	-	-
17257	1	19.658	1	1	Yes	B	A	A	A	A	A	A	-	-	-	0	1	1	1	1	1	1	-	-	-
326	1	19.735	1	1	Yes	A	B	B	-	B	B	B	B	-	-	0	1	1	-	1	1	1	1	-	-
2782	1	19.735	1	1	Yes	A	-	B	B	B	B	B	B	-	-	0	-	1	1	1	1	1	1	-	-
9082	1	19.855	1	1	Yes	A	B	B	B	B	B	B	B	-	-	0	1	1	1	1	1	1	1	-	-
9083	1	19.855	1	0	No	B	B	B	B	B	B	B	B	-	-	-	-	-	-	-	-	-	-	-	-
9084	1	19.855	1	1	Yes	A	B	B	B	B	B	B	B	-	-	0	1	1	1	1	1	1	1	-	-
9085	1	19.855	1	1	Yes	B	A	A	A	A	A	A	-	-	-	0	1	1	1	1	1	1	-	-	-
9087	1	19.855	1	0	No	A	A	A	A	A	A	A	A	-	-	-	-	-	-	-	-	-	-	-	-
9088	1	19.855	1	1	Yes	B	A	A	A	A	A	A	A	-	-	0	1	1	1	1	1	1	1	-	-
9089	1	19.855	1	1	Yes	A	B	B	B	B	B	B	-	-	-	0	1	1	1	1	1	1	-	-	-
15904	1	20.933	1	1	Yes	A	B	B	-	B	B	B	B	-	-	0	1	1	-	1	1	1	1	-	-
9097	1	21.006	1	1	Yes	A	B	B	B	B	B	B	B	-	-	0	1	1	1	1	1	1	1	-	-
9099	1	21.006	1	0	No	B	B	B	B	-	-	-	-	-	-	-	-	-	-	-	-	-	-	-	-
9107	1	22.197	1	1	Yes	A	B	B	-	-	-	-	-	-	-	0	1	1	-	-	-	-	-	-	-
655	1	22.197	1	1	Yes	A	B	B	B	B	B	B	B	-	-	0	1	1	1	1	1	1	1	-	-
2091	1	22.331	1	1	Yes	B	A	A	A	A	A	A	A	-	-	0	1	1	1	1	1	1	1	-	-
16364	1	22.707	1	1	Yes	B	A	A	A	A	A	A	A	-	-	0	1	1	1	1	1	1	1	-	-
16363	1	22.707	1	0	No	A	A	A	A	A	A	A	A	-	-	-	-	-	-	-	-	-	-	-	-
531	1	22.899	1	1	Yes	B	A	A	A	-	-	-	-	-	-	0	1	1	1	-	-	-	-	-	-
10081	1	23.438	1	1	Yes	B	A	A	A	A	A	A	A	-	-	0	1	1	1	1	1	1	1	-	-
869	1	24.104	1	1	Yes	A	B	B	-	-	-	-	-	-	-	0	1	1	-	-	-	-	-	-	-
9119	1	24.104	1	0	No	A	A	A	A	A	A	A	A	-	-	-	-	-	-	-	-	-	-	-	-
870	1	24.104	0	1	No	A	B	B	B	-	-	-	-	-	-	-	-	-	-	-	-	-	-	-	-
2101	1	24.104	0	1	No	B	A	A	A	A	A	A	A	-	-	-	-	-	-	-	-	-	-	-	-
9120	1	24.104	1	1	Yes	A	B	B	B	-	-	-	-	-	-	0	1	1	1	-	-	-	-	-	-
1562	1	24.104	0	1	No	B	A	A	A	A	A	A	A	-	-	-	-	-	-	-	-	-	-	-	-
1563	1	24.104	0	1	No	B	A	A	A	A	A	A	A	-	-	-	-	-	-	-	-	-	-	-	-
15603	1	24.409	1	0	No	A	A	A	A	A	A	A	A	-	-	-	-	-	-	-	-	-	-	-	-
15605	1	24.409	1	1	Yes	-	A	-	A	A	A	A	A	-	-	-	1	-	1	1	1	1	1	-	-
17877	1	24.878	0	0	No	B	B	B	-	B	B	B	B	-	-	-	-	-	-	-	-	-	-	-	-
15610	1	25.551	1	0	No	B	-	-	B	B	B	B	B	-	-	-	-	-	-	-	-	-	-	-	-
15611	1	25.551	0	1	No	B	A	A	A	A	A	A	-	-	-	-	-	-	-	-	-	-	-	-	-
15612	1	25.551	0	1	No	A	B	B	B	B	B	B	-	-	-	-	-	-	-	-	-	-	-	-	-
2571	1	26.058	0	1	No	B	A	A	-	-	-	-	-	-	-	-	-	-	-	-	-	-	-	-	-
9131	1	26.058	1	0	No	A	A	A	A	A	A	A	A	-	-	-	-	-	-	-	-	-	-	-	-
2813	1	26.058	0	1	No	A	B	B	B	-	-	-	-	-	-	-	-	-	-	-	-	-	-	-	-
1573	1	26.088	1	0	No	B	B	B	B	B	B	B	B	-	-	-	-	-	-	-	-	-	-	-	-
2108	1	26.102	1	0	No	B	B	B	B	B	B	B	B	-	-	-	-	-	-	-	-	-	-	-	-
3221	1	26.102	1	1	Yes	B	A	A	A	A	A	A	A	-	-	0	1	1	1	1	1	1	1	-	-
660	1	26.102	1	1	Yes	B	-	A	A	A	A	A	A	-	-	0	-	1	1	1	1	1	1	-	-
2814	1	26.102	0	1	No	A	B	B	B	-	-	-	-	-	-	-	-	-	-	-	-	-	-	-	-
9135	1	26.562	1	0	No	B	B	B	B	B	B	B	B	-	-	-	-	-	-	-	-	-	-	-	-
9136	1	26.562	0	1	No	B	A	A	A	-	-	-	-	-	-	-	-	-	-	-	-	-	-	-	-
9137	1	26.562	0	1	No	A	B	B	-	B	B	B	B	-	-	-	-	-	-	-	-	-	-	-	-
1575	1	26.562	0	1	No	B	A	A	-	A	A	A	-	-	-	-	-	-	-	-	-	-	-	-	-
9139	1	26.562	0	0	No	A	A	-	-	A	A	A	A	-	-	-	-	-	-	-	-	-	-	-	-
9140	1	26.562	0	1	No	B	A	A	A	A	A	A	A	-	-	-	-	-	-	-	-	-	-	-	-
9141	1	26.562	1	0	No	A	A	A	A	-	-	-	-	-	-	-	-	-	-	-	-	-	-	-	-
9142	1	27.137	1	0	No	B	B	B	B	B	B	B	B	-	-	-	-	-	-	-	-	-	-	-	-
2572	1	27.167	0	0	No	A	A	A	A	-	-	-	-	-	-	-	-	-	-	-	-	-	-	-	-
872	1	27.167	0	0	No	B	B	B	B	-	-	-	-	-	-	-	-	-	-	-	-	-	-	-	-
2113	1	27.375	1	0	No	B	B	B	B	B	B	B	B	-	-	-	-	-	-	-	-	-	-	-	-
9145	1	28.198	1	1	Yes	B	A	A	A	-	-	-	-	-	-	0	1	1	1	-	-	-	-	-	-
9151	1	28.198	0	0	No	B	B	B	B	B	B	B	B	-	-	-	-	-	-	-	-	-	-	-	-
81	1	28.268	0	1	No	B	A	A	A	A	A	A	A	-	-	-	-	-	-	-	-	-	-	-	-
2578	1	28.268	1	0	No	B	B	B	B	B	B	B	B	-	-	-	-	-	-	-	-	-	-	-	-
9165	1	28.318	1	0	No	B	B	B	B	B	B	B	B	-	-	-	-	-	-	-	-	-	-	-	-
9163	1	28.318	1	1	Yes	A	-	B	B	-	-	-	-	-	-	0	-	1	1	-	-	-	-	-	-
9162	1	28.318	1	0	No	B	-	B	B	B	B	B	B	-	-	-	-	-	-	-	-	-	-	-	-
2128	1	28.367	1	1	Yes	A	-	B	B	-	-	-	-	-	-	0	-	1	1	-	-	-	-	-	-
1589	1	28.367	0	0	No	B	B	-	-	B	B	B	B	-	-	-	-	-	-	-	-	-	-	-	-
9153	1	28.918	1	0	No	B	-	-	B	B	B	B	B	-	-	-	-	-	-	-	-	-	-	-	-
9154	1	28.918	0	0	No	B	B	B	-	B	B	B	B	-	-	-	-	-	-	-	-	-	-	-	-
9155	1	28.918	1	0	No	B	B	B	B	B	B	B	B	-	-	-	-	-	-	-	-	-	-	-	-
9156	1	28.918	0	1	No	B	A	A	A	-	-	-	-	-	-	-	-	-	-	-	-	-	-	-	-
9158	1	28.918	0	1	No	A	B	B	B	-	-	-	-	-	-	-	-	-	-	-	-	-	-	-	-
9159	1	28.918	1	0	No	B	B	B	B	B	B	B	B	-	-	-	-	-	-	-	-	-	-	-	-
551	1	28.918	0	1	No	A	B	B	B	B	B	B	-	-	-	-	-	-	-	-	-	-	-	-	-
9160	1	28.918	1	0	No	B	B	B	B	B	B	B	B	-	-	-	-	-	-	-	-	-	-	-	-
510	1	29.941	0	0	No	B	B	B	B	B	B	B	B	-	-	-	-	-	-	-	-	-	-	-	-
9177	1	30.202	0	0	No	B	-	B	B	-	-	-	-	-	-	-	-	-	-	-	-	-	-	-	-
9178	1	30.202	0	0	No	A	A	A	A	A	A	A	A	-	-	-	-	-	-	-	-	-	-	-	-
2856	1	30.202	0	0	No	B	B	B	-	-	-	-	-	-	-	-	-	-	-	-	-	-	-	-	-
9179	1	30.202	1	0	No	A	-	A	A	A	A	A	A	-	-	-	-	-	-	-	-	-	-	-	-
9180	1	30.202	0	0	No	A	A	A	-	A	A	A	A	-	-	-	-	-	-	-	-	-	-	-	-
9181	1	30.202	0	0	No	A	-	A	-	-	-	-	-	-	-	-	-	-	-	-	-	-	-	-	-
9182	1	30.202	0	0	No	B	B	B	-	-	-	-	-	-	-	-	-	-	-	-	-	-	-	-	-
9183	1	30.202	0	0	No	A	A	A	-	A	A	A	A	-	-	-	-	-	-	-	-	-	-	-	-
9185	1	30.202	0	0	No	B	B	B	B	-	-	-	-	-	-	-	-	-	-	-	-	-	-	-	-
9168	1	30.517	1	1	Yes	A	B	B	B	B	B	B	B	-	-	0	1	1	1	1	1	1	1	-	-
9174	1	30.517	0	0	No	B	B	-	B	-	-	-	-	-	-	-	-	-	-	-	-	-	-	-	-
9205	1	31.697	1	0	No	A	A	A	A	A	A	A	A	-	-	-	-	-	-	-	-	-	-	-	-
9204	1	31.697	1	0	No	A	A	A	-	A	A	A	A	-	-	-	-	-	-	-	-	-	-	-	-
98	1	31.697	1	0	No	A	A	A	A	-	-	-	-	-	-	-	-	-	-	-	-	-	-	-	-
9202	1	31.701	1	0	No	A	A	A	-	A	A	A	A	-	-	-	-	-	-	-	-	-	-	-	-
9199	1	31.719	1	1	Yes	A	B	B	B	B	B	B	B	-	-	0	1	1	1	1	1	1	1	-	-
15627	1	32.779	0	0	No	B	-	B	B	-	-	-	-	-	-	-	-	-	-	-	-	-	-	-	-
15626	1	32.779	1	0	No	A	A	A	A	A	A	A	A	-	-	-	-	-	-	-	-	-	-	-	-
15624	1	32.779	1	0	No	B	B	B	B	B	B	B	B	-	-	-	-	-	-	-	-	-	-	-	-
1664	1	34.098	1	1	Yes	A	-	B	A	B	B	B	B	-	-	0	-	1	0	1	1	1	1	-	-
15620	1	34.458	1	0	No	B	B	B	B	B	B	B	B	-	-	-	-	-	-	-	-	-	-	-	-
15618	1	34.484	1	1	Yes	B	-	A	B	A	A	A	A	-	-	0	-	1	0	1	1	1	1	-	-
9194	1	35.072	1	1	Yes	B	-	A	B	A	A	A	A	-	-	0	-	1	0	1	1	1	1	-	-
1332	1	35.072	0	0	No	B	B	B	B	B	B	B	B	-	-	-	-	-	-	-	-	-	-	-	-
9189	1	35.072	1	0	No	-	A	-	A	-	-	-	-	-	-	-	-	-	-	-	-	-	-	-	-
9187	1	35.072	0	0	No	B	B	B	B	B	B	B	B	-	-	-	-	-	-	-	-	-	-	-	-
529	1	35.083	1	0	No	B	B	B	B	B	B	B	B	-	-	-	-	-	-	-	-	-	-	-	-
919	1	35.157	0	0	No	B	B	B	B	-	-	-	-	-	-	-	-	-	-	-	-	-	-	-	-
2859	1	35.162	0	0	No	B	B	-	B	B	B	B	B	-	-	-	-	-	-	-	-	-	-	-	-
9224	1	35.625	1	0	No	A	A	-	A	A	A	A	A	-	-	-	-	-	-	-	-	-	-	-	-
9225	1	35.625	1	0	No	B	B	-	B	-	-	-	-	-	-	-	-	-	-	-	-	-	-	-	-
9226	1	35.625	1	0	No	B	B	B	B	B	B	B	B	-	-	-	-	-	-	-	-	-	-	-	-
1627	1	35.625	0	1	No	B	A	A	B	A	A	A	A	-	-	-	-	-	-	-	-	-	-	-	-
9228	1	35.625	1	0	No	B	B	B	B	B	B	B	B	-	-	-	-	-	-	-	-	-	-	-	-
9230	1	37.7	1	0	No	A	A	A	A	A	A	A	A	-	-	-	-	-	-	-	-	-	-	-	-
9232	1	37.7	0	0	No	A	A	A	A	A	A	A	-	-	-	-	-	-	-	-	-	-	-	-	-
9233	1	37.7	0	1	No	A	A	B	A	-	-	-	-	-	-	-	-	-	-	-	-	-	-	-	-
9234	1	37.7	1	0	No	A	-	A	-	-	-	-	-	-	-	-	-	-	-	-	-	-	-	-	-
9235	1	37.7	0	0	No	B	B	B	B	-	-	-	-	-	-	-	-	-	-	-	-	-	-	-	-
9236	1	37.7	0	0	No	B	B	B	B	B	B	B	B	-	-	-	-	-	-	-	-	-	-	-	-
2346	1	38.781	0	0	No	A	A	A	A	-	-	-	-	-	-	-	-	-	-	-	-	-	-	-	-
6914	1	39.93	0	1	No	B	B	A	B	A	A	A	B	-	-	-	-	-	-	-	-	-	-	-	-
15640	1	40.426	1	0	No	A	A	A	A	A	A	A	A	-	-	-	-	-	-	-	-	-	-	-	-
9262	1	40.482	1	1	Yes	A	A	B	A	B	B	B	A	-	-	0	0	1	0	1	1	1	0	-	-
2915	1	40.5	0	0	No	B	B	B	B	-	-	-	-	-	-	-	-	-	-	-	-	-	-	-	-
194	1	40.5	0	0	No	A	A	A	A	-	-	-	-	-	-	-	-	-	-	-	-	-	-	-	-
3251	1	40.5	1	0	No	A	A	A	A	A	A	A	A	-	-	-	-	-	-	-	-	-	-	-	-
9265	1	42.111	0	0	No	A	A	A	A	-	-	-	-	-	-	-	-	-	-	-	-	-	-	-	-
9266	1	42.111	0	0	No	A	A	A	A	A	A	A	A	-	-	-	-	-	-	-	-	-	-	-	-
9267	1	42.111	1	0	No	A	A	A	A	A	A	A	A	-	-	-	-	-	-	-	-	-	-	-	-
9268	1	42.111	1	1	Yes	A	A	B	A	B	B	B	A	-	-	0	0	1	0	1	1	1	0	-	-
9269	1	42.111	1	0	No	B	B	B	B	B	B	B	B	-	-	-	-	-	-	-	-	-	-	-	-
9272	1	42.111	0	0	No	A	A	A	A	A	A	A	A	-	-	-	-	-	-	-	-	-	-	-	-
59	1	42.336	0	0	No	B	B	B	B	B	B	B	B	-	-	-	-	-	-	-	-	-	-	-	-
9273	1	43.283	0	0	No	A	A	A	A	A	A	A	A	-	-	-	-	-	-	-	-	-	-	-	-
9274	1	43.283	1	0	No	A	-	-	-	A	A	A	A	-	-	-	-	-	-	-	-	-	-	-	-
9275	1	43.283	0	0	No	A	A	A	A	A	A	A	A	-	-	-	-	-	-	-	-	-	-	-	-
9276	1	43.283	1	1	Yes	A	A	B	A	-	-	-	-	-	-	0	0	1	0	-	-	-	-	-	-
9277	1	43.283	0	0	No	A	A	A	A	A	A	A	A	-	-	-	-	-	-	-	-	-	-	-	-
9278	1	43.283	0	0	No	B	B	B	B	B	B	B	B	-	-	-	-	-	-	-	-	-	-	-	-
990	1	43.283	1	0	No	A	-	A	-	A	A	A	A	-	-	-	-	-	-	-	-	-	-	-	-
9279	1	43.283	1	0	No	A	-	A	-	A	A	A	A	-	-	-	-	-	-	-	-	-	-	-	-
9280	1	43.283	1	0	No	B	B	-	B	B	B	B	B	-	-	-	-	-	-	-	-	-	-	-	-
2625	1	43.283	1	1	Yes	A	A	B	A	-	-	-	-	-	-	0	0	1	0	-	-	-	-	-	-
9283	1	43.283	1	0	No	A	A	A	A	A	A	A	A	-	-	-	-	-	-	-	-	-	-	-	-
17114	1	43.371	1	0	No	B	B	B	B	B	B	B	B	-	-	-	-	-	-	-	-	-	-	-	-
991	1	43.472	0	1	No	A	A	B	A	-	-	-	A	-	-	-	-	-	-	-	-	-	-	-	-
9284	1	44.063	0	0	No	B	B	B	B	B	B	B	B	-	-	-	-	-	-	-	-	-	-	-	-
9285	1	44.063	1	1	Yes	A	A	-	A	B	B	B	A	-	-	0	0	-	0	1	1	1	0	-	-
9286	1	44.063	0	0	No	A	A	A	A	A	A	A	A	-	-	-	-	-	-	-	-	-	-	-	-
995	1	44.063	1	0	No	A	A	A	A	A	A	A	A	-	-	-	-	-	-	-	-	-	-	-	-
9287	1	44.063	1	1	Yes	A	A	-	A	-	-	-	-	-	-	0	0	-	0	-	-	-	-	-	-
9288	1	44.063	0	0	No	A	A	A	A	A	A	A	A	-	-	-	-	-	-	-	-	-	-	-	-
9289	1	44.063	0	0	No	A	A	A	A	A	A	A	A	-	-	-	-	-	-	-	-	-	-	-	-
9290	1	44.063	1	0	No	B	B	B	B	B	B	B	B	-	-	-	-	-	-	-	-	-	-	-	-
9292	1	44.063	1	0	No	A	A	A	A	A	A	A	A	-	-	-	-	-	-	-	-	-	-	-	-
9293	1	44.063	0	0	No	A	A	A	A	A	A	A	A	-	-	-	-	-	-	-	-	-	-	-	-
997	1	44.392	1	0	No	A	A	A	A	A	A	A	A	-	-	-	-	-	-	-	-	-	-	-	-
374	1	44.392	0	0	No	A	A	A	A	A	A	A	A	-	-	-	-	-	-	-	-	-	-	-	-
15652	1	44.733	0	0	No	B	B	B	B	B	B	B	-	-	-	-	-	-	-	-	-	-	-	-	-
15653	1	44.733	1	0	No	A	A	A	A	A	A	A	A	-	-	-	-	-	-	-	-	-	-	-	-
15657	1	45.643	1	0	No	B	B	B	B	B	B	B	B	-	-	-	-	-	-	-	-	-	-	-	-
15656	1	45.643	0	0	No	B	B	B	B	B	B	B	B	-	-	-	-	-	-	-	-	-	-	-	-
9303	1	45.791	0	0	No	B	B	B	B	B	B	B	B	-	-	-	-	-	-	-	-	-	-	-	-
9301	1	45.791	0	0	No	A	A	A	A	A	A	A	A	-	-	-	-	-	-	-	-	-	-	-	-
9300	1	45.791	1	1	Yes	A	A	-	A	-	-	-	-	-	-	0	0	-	0	-	-	-	-	-	-
9299	1	45.791	0	1	No	A	A	B	A	-	-	-	A	-	-	-	-	-	-	-	-	-	-	-	-
9298	1	45.791	1	1	Yes	B	B	-	B	A	A	A	B	-	-	0	0	-	0	1	1	1	0	-	-
9328	1	46.728	0	1	No	B	B	A	B	A	A	A	B	-	-	-	-	-	-	-	-	-	-	-	-
9327	1	46.728	1	1	Yes	B	B	-	B	A	A	A	-	-	-	0	0	-	0	1	1	1	-	-	-
9322	1	46.728	1	1	Yes	B	B	-	B	-	-	-	B	-	-	0	0	-	0	-	-	-	0	-	-
9321	1	46.728	0	0	No	B	B	B	B	B	B	B	B	-	-	-	-	-	-	-	-	-	-	-	-
9320	1	46.728	0	0	No	B	B	B	B	B	B	B	B	-	-	-	-	-	-	-	-	-	-	-	-
9319	1	46.728	1	0	No	A	A	A	A	A	A	A	A	-	-	-	-	-	-	-	-	-	-	-	-
9318	1	46.728	0	0	No	A	A	A	A	A	A	A	A	-	-	-	-	-	-	-	-	-	-	-	-
2256	1	46.884	1	0	No	B	B	B	B	B	B	B	B	-	-	-	-	-	-	-	-	-	-	-	-
3375	1	46.884	1	0	No	A	A	A	A	A	A	A	A	-	-	-	-	-	-	-	-	-	-	-	-
2950	1	46.884	1	1	Yes	B	B	-	B	-	-	-	-	-	-	0	0	-	0	-	-	-	-	-	-
9341	1	48.08	0	1	No	A	-	B	-	B	B	-	-	-	-	-	-	-	-	-	-	-	-	-	-
9342	1	48.08	0	1	No	A	-	B	-	B	B	-	-	-	-	-	-	-	-	-	-	-	-	-	-
9343	1	48.08	1	0	No	B	B	B	B	B	B	B	B	-	-	-	-	-	-	-	-	-	-	-	-
704	1	48.287	0	1	No	B	-	A	-	A	A	A	B	-	-	-	-	-	-	-	-	-	-	-	-
9347	1	48.538	0	1	No	A	-	B	-	B	B	-	-	-	-	-	-	-	-	-	-	-	-	-	-
210	1	48.538	0	1	No	A	-	B	-	B	B	B	A	-	-	-	-	-	-	-	-	-	-	-	-
9348	1	48.538	1	0	No	A	A	A	A	A	A	-	A	-	-	-	-	-	-	-	-	-	-	-	-
9349	1	48.538	0	1	No	B	-	A	-	A	A	A	B	-	-	-	-	-	-	-	-	-	-	-	-
9350	1	48.538	0	1	No	A	-	B	-	B	B	B	A	-	-	-	-	-	-	-	-	-	-	-	-
9351	1	48.538	1	0	No	A	A	A	A	A	A	-	A	-	-	-	-	-	-	-	-	-	-	-	-
9358	1	50.226	0	1	No	A	A	B	A	B	B	B	A	-	-	-	-	-	-	-	-	-	-	-	-
9359	1	50.226	1	0	No	A	A	A	A	A	A	-	A	-	-	-	-	-	-	-	-	-	-	-	-
9360	1	50.226	0	1	No	B	B	A	B	A	A	-	-	-	-	-	-	-	-	-	-	-	-	-	-
592	1	50.713	1	0	No	B	B	B	B	B	B	-	B	-	-	-	-	-	-	-	-	-	-	-	-
9367	1	50.713	1	0	No	B	B	B	B	B	B	-	B	-	-	-	-	-	-	-	-	-	-	-	-
2284	1	50.713	0	1	No	B	B	A	B	A	A	-	-	-	-	-	-	-	-	-	-	-	-	-	-
9371	1	50.961	1	0	No	A	A	A	A	A	A	A	A	-	-	-	-	-	-	-	-	-	-	-	-
2285	1	50.961	0	1	No	B	B	A	B	A	A	-	-	-	-	-	-	-	-	-	-	-	-	-	-
9373	1	50.961	1	0	No	B	B	B	B	B	B	B	B	-	-	-	-	-	-	-	-	-	-	-	-
9374	1	50.961	1	0	No	B	B	B	B	B	B	B	B	-	-	-	-	-	-	-	-	-	-	-	-
1051	1	51.279	0	1	No	A	A	B	A	B	B	-	-	-	-	-	-	-	-	-	-	-	-	-	-
1737	1	51.279	0	1	No	B	B	A	B	A	A	-	-	-	-	-	-	-	-	-	-	-	-	-	-
9376	1	51.343	0	1	No	A	A	B	A	B	B	-	-	-	-	-	-	-	-	-	-	-	-	-	-
1387	1	51.343	1	0	No	B	B	B	B	B	B	B	B	-	-	-	-	-	-	-	-	-	-	-	-
9379	1	51.343	1	0	No	B	B	B	B	B	B	B	B	-	-	-	-	-	-	-	-	-	-	-	-
9380	1	51.343	1	0	No	B	B	B	B	B	B	B	B	-	-	-	-	-	-	-	-	-	-	-	-
1739	1	51.608	1	0	No	B	B	B	B	-	-	B	-	-	-	-	-	-	-	-	-	-	-	-	-
570	1	52.029	1	0	No	A	A	A	A	-	-	A	-	-	-	-	-	-	-	-	-	-	-	-	-
2640	1	52.128	1	0	No	B	B	B	B	-	-	B	-	-	-	-	-	-	-	-	-	-	-	-	-
1744	1	52.977	1	0	No	B	B	B	B	-	-	B	-	-	-	-	-	-	-	-	-	-	-	-	-
9383	1	52.977	1	0	No	A	A	A	A	-	-	A	-	-	-	-	-	-	-	-	-	-	-	-	-
9384	1	52.977	1	0	No	A	A	A	A	-	-	A	-	-	-	-	-	-	-	-	-	-	-	-	-
2292	1	52.977	0	1	No	B	B	A	B	A	A	A	B	-	-	-	-	-	-	-	-	-	-	-	-
9411	1	53.92	1	0	No	A	A	A	A	-	-	A	-	-	-	-	-	-	-	-	-	-	-	-	-
9412	1	53.92	1	0	No	A	A	A	A	A	A	A	A	-	-	-	-	-	-	-	-	-	-	-	-
9415	1	53.92	1	0	No	B	B	B	B	-	-	B	-	-	-	-	-	-	-	-	-	-	-	-	-
15660	1	55.372	1	0	No	B	B	-	B	B	B	B	B	-	-	-	-	-	-	-	-	-	-	-	-
15661	1	55.375	1	0	No	B	B	-	B	B	B	B	B	-	-	-	-	-	-	-	-	-	-	-	-
15662	1	55.375	0	0	No	A	A	A	A	-	-	A	-	-	-	-	-	-	-	-	-	-	-	-	-
15665	1	55.375	1	0	No	B	B	-	B	-	-	B	-	-	-	-	-	-	-	-	-	-	-	-	-
15666	1	55.375	1	0	No	A	A	-	A	A	A	A	A	-	-	-	-	-	-	-	-	-	-	-	-
9417	1	55.911	0	0	No	A	A	A	A	A	A	-	A	-	-	-	-	-	-	-	-	-	-	-	-
9418	1	55.911	1	0	No	B	B	-	B	B	B	B	B	-	-	-	-	-	-	-	-	-	-	-	-
9419	1	55.911	1	0	No	A	A	-	A	A	A	A	A	-	-	-	-	-	-	-	-	-	-	-	-
9420	1	55.911	1	0	No	B	B	B	B	B	B	B	B	-	-	-	-	-	-	-	-	-	-	-	-
9421	1	55.911	1	0	No	A	A	-	A	A	A	A	A	-	-	-	-	-	-	-	-	-	-	-	-
3018	1	56.19	1	0	No	B	B	-	B	B	B	B	B	-	-	-	-	-	-	-	-	-	-	-	-
3019	1	56.198	1	0	No	A	A	-	A	A	A	A	A	-	-	-	-	-	-	-	-	-	-	-	-
1084	1	56.214	0	1	No	A	A	B	A	B	B	B	A	-	-	-	-	-	-	-	-	-	-	-	-
1780	1	56.367	0	1	No	B	B	A	B	A	A	A	B	-	-	-	-	-	-	-	-	-	-	-	-
9424	1	56.367	0	1	No	B	B	A	B	A	A	A	B	-	-	-	-	-	-	-	-	-	-	-	-
9425	1	56.367	1	0	No	A	A	A	A	A	A	A	A	-	-	-	-	-	-	-	-	-	-	-	-
9426	1	56.367	1	0	No	B	B	B	B	B	B	B	B	-	-	-	-	-	-	-	-	-	-	-	-
9427	1	56.367	1	0	No	A	A	A	A	A	A	A	A	-	-	-	-	-	-	-	-	-	-	-	-
516	1	56.367	0	0	No	A	-	A	-	A	A	A	A	-	-	-	-	-	-	-	-	-	-	-	-
723	1	56.567	0	1	No	A	A	-	A	A	B	B	A	-	-	-	-	-	-	-	-	-	-	-	-
9429	1	58.223	1	0	No	A	A	A	A	A	A	A	A	-	-	-	-	-	-	-	-	-	-	-	-
9431	1	59.911	1	0	No	A	A	-	A	A	A	A	A	-	-	-	-	-	-	-	-	-	-	-	-
9433	1	59.911	0	0	No	B	B	B	B	B	B	B	B	-	-	-	-	-	-	-	-	-	-	-	-
9434	1	59.911	1	0	No	B	B	B	B	B	B	B	B	-	-	-	-	-	-	-	-	-	-	-	-
1094	1	59.911	0	1	No	A	A	B	A	A	B	B	A	-	-	-	-	-	-	-	-	-	-	-	-
9435	1	59.911	0	1	No	B	B	A	B	B	A	A	B	-	-	-	-	-	-	-	-	-	-	-	-
9436	1	59.911	1	0	No	B	B	-	B	B	B	B	B	-	-	-	-	-	-	-	-	-	-	-	-
3027	1	59.911	1	0	No	A	A	-	A	A	A	A	A	-	-	-	-	-	-	-	-	-	-	-	-
1789	1	59.911	1	0	No	B	B	-	B	B	B	B	B	-	-	-	-	-	-	-	-	-	-	-	-
1790	1	59.911	0	1	No	B	-	A	B	B	A	A	B	-	-	-	-	-	-	-	-	-	-	-	-
9437	1	59.992	1	0	No	A	A	A	-	A	A	A	A	-	-	-	-	-	-	-	-	-	-	-	-
9439	1	59.992	1	0	No	A	A	-	A	A	A	A	A	-	-	-	-	-	-	-	-	-	-	-	-
9443	1	59.992	0	0	No	B	B	B	B	B	B	-	B	-	-	-	-	-	-	-	-	-	-	-	-
170	1	60.514	1	0	No	B	B	-	-	B	B	B	B	-	-	-	-	-	-	-	-	-	-	-	-
15668	1	61.087	1	0	No	B	B	-	-	B	B	B	B	-	-	-	-	-	-	-	-	-	-	-	-
15671	1	61.087	0	0	No	A	A	A	A	A	A	-	A	-	-	-	-	-	-	-	-	-	-	-	-
15672	1	61.087	1	0	No	A	A	-	A	A	A	A	A	-	-	-	-	-	-	-	-	-	-	-	-
15673	1	61.087	1	0	No	A	A	A	-	A	A	A	A	-	-	-	-	-	-	-	-	-	-	-	-
17274	1	61.231	1	0	No	A	A	-	A	A	A	A	A	-	-	-	-	-	-	-	-	-	-	-	-
17276	1	61.231	0	0	No	B	B	B	B	B	B	-	B	-	-	-	-	-	-	-	-	-	-	-	-
17277	1	61.231	1	0	No	B	B	B	-	B	B	B	B	-	-	-	-	-	-	-	-	-	-	-	-
17281	1	61.231	1	0	No	A	A	-	A	A	A	A	A	-	-	-	-	-	-	-	-	-	-	-	-
9446	1	61.334	0	1	No	A	A	B	A	A	B	B	A	-	-	-	-	-	-	-	-	-	-	-	-
9447	1	61.334	0	1	No	A	A	B	A	A	B	B	A	-	-	-	-	-	-	-	-	-	-	-	-
9448	1	61.335	1	0	No	B	B	B	B	B	B	B	B	-	-	-	-	-	-	-	-	-	-	-	-
481	1	61.345	0	1	No	B	-	A	B	B	A	A	B	-	-	-	-	-	-	-	-	-	-	-	-
3031	1	61.384	0	0	No	B	B	B	B	B	B	B	B	-	-	-	-	-	-	-	-	-	-	-	-
9450	1	61.92	0	0	No	A	-	A	A	A	A	-	A	-	-	-	-	-	-	-	-	-	-	-	-
3033	1	61.92	0	0	No	B	B	B	B	B	B	-	B	-	-	-	-	-	-	-	-	-	-	-	-
2343	1	61.92	1	0	No	B	B	-	B	B	B	B	B	-	-	-	-	-	-	-	-	-	-	-	-
2344	1	61.92	1	1	Yes	A	A	B	A	A	-	B	-	-	-	0	0	1	0	0	-	1	-	-	-
15676	1	62.469	1	0	No	B	B	B	-	B	B	B	B	-	-	-	-	-	-	-	-	-	-	-	-
15679	1	62.469	0	1	No	B	B	A	B	-	A	-	-	-	-	-	-	-	-	-	-	-	-	-	-
15680	1	62.469	1	0	No	A	A	A	-	A	A	A	A	-	-	-	-	-	-	-	-	-	-	-	-
15681	1	62.469	0	1	No	B	B	A	B	B	A	A	B	-	-	-	-	-	-	-	-	-	-	-	-
15682	1	62.469	1	0	No	A	-	-	A	A	A	A	A	-	-	-	-	-	-	-	-	-	-	-	-
15683	1	62.469	1	0	No	B	B	B	B	B	B	B	B	-	-	-	-	-	-	-	-	-	-	-	-
1408	1	63.009	1	0	No	B	B	-	B	B	B	B	B	-	-	-	-	-	-	-	-	-	-	-	-
9453	1	63.009	1	0	No	B	B	-	B	B	B	B	B	-	-	-	-	-	-	-	-	-	-	-	-
9454	1	63.009	1	0	No	A	A	A	A	A	A	A	A	-	-	-	-	-	-	-	-	-	-	-	-
9455	1	63.009	1	0	No	B	B	B	B	B	B	B	B	-	-	-	-	-	-	-	-	-	-	-	-
15684	1	63.009	1	0	No	A	A	-	A	A	A	A	A	-	-	-	-	-	-	-	-	-	-	-	-
15685	1	63.009	1	0	No	A	A	A	A	A	A	A	A	-	-	-	-	-	-	-	-	-	-	-	-
15686	1	63.009	1	0	No	A	A	A	A	A	A	A	A	-	-	-	-	-	-	-	-	-	-	-	-
15689	2	0	1	0	No	A	-	A	A	-	A	A	A	-	-	-	-	-	-	-	-	-	-	-	-
9464	2	0.574	1	1	Yes	-	B	A	A	A	A	-	A	-	-	-	0	1	1	1	1	-	1	-	-
9465	2	0.574	1	1	Yes	-	A	B	B	B	-	A	-	-	-	-	0	1	1	1	-	0	-	-	-
9466	2	0.574	1	1	Yes	-	B	A	A	A	-	B	-	-	-	-	0	1	1	1	-	0	-	-	-
17294	2	0.907	1	1	Yes	-	A	B	B	B	-	A	-	-	-	-	0	1	1	1	-	0	-	-	-
2746	2	1.196	1	0	No	-	A	A	A	A	A	A	A	-	-	-	-	-	-	-	-	-	-	-	-
2747	2	1.196	1	0	No	-	A	A	A	A	A	A	A	-	-	-	-	-	-	-	-	-	-	-	-
1500	2	1.196	1	0	No	B	-	B	B	-	B	B	B	-	-	-	-	-	-	-	-	-	-	-	-
805	2	1.196	1	0	No	A	A	A	A	-	A	A	A	-	-	-	-	-	-	-	-	-	-	-	-
9469	2	1.352	1	1	Yes	B	A	B	B	B	-	A	-	-	-	1	0	1	1	1	-	0	-	-	-
9470	2	1.352	1	1	Yes	-	B	A	A	A	-	B	-	-	-	-	0	1	1	1	-	0	-	-	-
3204	2	1.352	1	0	No	A	A	A	A	A	A	A	A	-	-	-	-	-	-	-	-	-	-	-	-
9472	2	1.352	1	1	Yes	-	B	A	A	A	-	B	-	-	-	-	0	1	1	1	-	0	-	-	-
1507	2	1.352	1	1	Yes	-	A	B	B	B	-	A	-	-	-	-	0	1	1	1	-	0	-	-	-
264	2	1.352	1	1	Yes	-	B	A	A	A	-	-	-	-	-	-	0	1	1	1	-	-	-	-	-
9475	2	1.352	1	1	Yes	-	A	B	B	B	-	A	-	-	-	-	0	1	1	1	-	0	-	-	-
9476	2	1.352	1	0	No	B	-	B	B	-	B	B	B	-	-	-	-	-	-	-	-	-	-	-	-
2031	2	1.352	1	0	No	B	B	B	B	-	B	B	B	-	-	-	-	-	-	-	-	-	-	-	-
2033	2	1.352	1	1	Yes	-	A	B	B	B	-	A	-	-	-	-	0	1	1	1	-	0	-	-	-
9478	2	2.443	1	0	No	A	A	A	A	-	A	A	A	-	-	-	-	-	-	-	-	-	-	-	-
9480	2	2.443	1	1	Yes	-	B	A	A	A	-	B	-	-	-	-	0	1	1	1	-	0	-	-	-
9481	2	2.443	1	1	Yes	-	B	A	A	A	-	B	-	-	-	-	0	1	1	1	-	0	-	-	-
9482	2	2.443	1	1	Yes	-	A	B	B	B	-	A	-	-	-	-	0	1	1	1	-	0	-	-	-
9483	2	2.443	1	1	Yes	B	A	B	B	B	-	A	-	-	-	1	0	1	1	1	-	0	-	-	-
9485	2	2.443	1	0	No	B	B	B	B	B	B	B	B	-	-	-	-	-	-	-	-	-	-	-	-
9486	2	2.443	1	1	Yes	A	B	A	A	A	-	B	-	-	-	1	0	1	1	1	-	0	-	-	-
9487	2	2.443	1	0	No	B	B	B	B	B	B	B	B	-	-	-	-	-	-	-	-	-	-	-	-
9583	2	2.785	1	0	No	A	-	A	A	-	A	A	A	-	-	-	-	-	-	-	-	-	-	-	-
9586	2	2.785	1	1	Yes	A	B	A	A	A	-	B	-	-	-	1	0	1	1	1	-	0	-	-	-
9587	2	2.785	1	0	No	A	A	A	A	A	A	A	A	-	-	-	-	-	-	-	-	-	-	-	-
9589	2	2.785	1	0	No	B	B	B	-	B	B	B	B	-	-	-	-	-	-	-	-	-	-	-	-
882	2	3.211	1	0	No	A	-	A	A	-	A	A	A	-	-	-	-	-	-	-	-	-	-	-	-
9492	2	3.211	1	0	No	A	A	A	A	A	A	A	A	-	-	-	-	-	-	-	-	-	-	-	-
9493	2	3.211	1	1	Yes	B	A	B	B	B	B	A	B	-	-	1	0	1	1	1	1	0	1	-	-
2580	2	3.333	1	1	Yes	B	A	B	B	B	-	A	-	-	-	1	0	1	1	1	-	0	-	-	-
886	2	3.333	1	1	Yes	-	-	A	-	A	A	B	A	-	-	-	-	1	-	1	1	0	1	-	-
2828	2	3.333	1	0	No	A	A	A	A	A	-	-	-	-	-	-	-	-	-	-	-	-	-	-	-
3227	2	3.333	1	0	No	-	A	A	-	A	-	-	-	-	-	-	-	-	-	-	-	-	-	-	-
2136	2	3.342	1	0	No	B	B	B	B	B	-	-	-	-	-	-	-	-	-	-	-	-	-	-	-
1322	2	3.343	1	0	No	B	B	B	B	B	-	-	-	-	-	-	-	-	-	-	-	-	-	-	-
2142	2	3.348	1	1	Yes	-	-	B	-	B	-	-	-	-	-	-	-	1	-	1	-	-	-	-	-
9494	2	3.409	1	0	No	-	A	A	A	A	A	A	A	-	-	-	-	-	-	-	-	-	-	-	-
9495	2	3.409	1	0	No	B	B	B	B	B	B	B	B	-	-	-	-	-	-	-	-	-	-	-	-
9496	2	3.409	1	1	Yes	A	B	A	A	A	-	B	-	-	-	1	0	1	1	1	-	0	-	-	-
9497	2	3.409	1	1	Yes	A	B	A	A	A	-	B	-	-	-	1	0	1	1	1	-	0	-	-	-
9498	2	3.409	1	1	Yes	A	B	A	A	A	A	B	A	-	-	1	0	1	1	1	1	0	1	-	-
2191	2	4.615	1	0	No	-	B	B	-	B	B	B	B	-	-	-	-	-	-	-	-	-	-	-	-
9499	2	4.615	1	1	Yes	B	A	B	B	B	B	A	B	-	-	1	0	1	1	1	1	0	1	-	-
9500	2	4.615	1	1	Yes	A	B	A	A	A	A	B	A	-	-	1	0	1	1	1	1	0	1	-	-
9501	2	4.615	1	1	Yes	B	A	B	B	B	B	A	B	-	-	1	0	1	1	1	1	0	1	-	-
1648	2	4.724	1	1	Yes	A	B	A	A	A	A	B	A	-	-	1	0	1	1	1	1	0	1	-	-
342	2	5.177	1	1	Yes	A	B	A	A	A	-	B	-	-	-	1	0	1	1	1	-	0	-	-	-
9502	2	6.161	1	1	Yes	B	A	B	B	B	B	A	B	-	-	1	0	1	1	1	1	0	1	-	-
9504	2	6.161	1	0	No	B	B	B	B	B	B	B	B	-	-	-	-	-	-	-	-	-	-	-	-
9505	2	6.161	1	1	Yes	A	B	A	A	A	A	B	A	-	-	1	0	1	1	1	1	0	1	-	-
9506	2	6.161	1	1	Yes	B	A	B	B	B	B	A	B	-	-	1	0	1	1	1	1	0	1	-	-
9507	2	6.161	1	1	Yes	B	A	B	B	B	B	A	B	-	-	1	0	1	1	1	1	0	1	-	-
9508	2	6.161	1	0	No	-	A	A	A	A	A	A	A	-	-	-	-	-	-	-	-	-	-	-	-
9510	2	6.161	1	1	Yes	B	A	B	B	B	B	A	B	-	-	1	0	1	1	1	1	0	1	-	-
9511	2	6.6	1	0	No	A	-	A	A	-	A	A	A	-	-	-	-	-	-	-	-	-	-	-	-
3260	2	6.6	1	0	No	A	A	A	A	A	A	A	A	-	-	-	-	-	-	-	-	-	-	-	-
9512	2	6.6	1	1	Yes	B	A	B	B	B	B	A	B	-	-	1	0	1	1	1	1	0	1	-	-
9513	2	6.6	1	1	Yes	A	B	A	A	A	-	-	-	-	-	1	0	1	1	1	-	-	-	-	-
2267	2	6.6	1	0	No	-	B	B	B	B	B	B	B	-	-	-	-	-	-	-	-	-	-	-	-
15696	2	6.809	1	1	Yes	A	B	A	A	A	A	B	A	-	-	1	0	1	1	1	1	0	1	-	-
17296	2	7.156	1	1	Yes	A	B	A	A	A	-	B	-	-	-	1	0	1	1	1	-	0	-	-	-
17297	2	7.156	1	0	No	B	B	B	B	B	B	B	B	-	-	-	-	-	-	-	-	-	-	-	-
17298	2	7.156	1	1	Yes	B	A	B	B	B	B	A	B	-	-	1	0	1	1	1	1	0	1	-	-
17299	2	7.156	1	0	No	B	B	B	B	B	B	B	B	-	-	-	-	-	-	-	-	-	-	-	-
17300	2	7.156	1	0	No	B	B	B	B	-	B	B	B	-	-	-	-	-	-	-	-	-	-	-	-
17301	2	7.156	1	1	Yes	A	B	A	A	A	-	B	-	-	-	1	0	1	1	1	-	0	-	-	-
17302	2	7.156	1	0	No	-	B	B	B	B	B	B	B	-	-	-	-	-	-	-	-	-	-	-	-
17303	2	7.156	1	1	Yes	B	A	B	B	B	B	A	B	-	-	1	0	1	1	1	1	0	1	-	-
17304	2	7.156	1	0	No	B	B	B	B	B	B	B	B	-	-	-	-	-	-	-	-	-	-	-	-
2645	2	8.174	1	0	No	-	B	B	-	B	B	B	B	-	-	-	-	-	-	-	-	-	-	-	-
1755	2	8.174	1	1	Yes	B	A	B	B	B	-	A	-	-	-	1	0	1	1	1	-	0	-	-	-
15697	2	8.486	1	1	Yes	A	B	A	A	A	-	-	-	-	-	1	0	1	1	1	-	-	-	-	-
15698	2	8.486	1	0	No	B	B	B	B	B	B	B	B	-	-	-	-	-	-	-	-	-	-	-	-
15699	2	8.486	1	1	Yes	B	A	B	B	B	B	A	B	-	-	1	0	1	1	1	1	0	1	-	-
15701	2	8.486	1	1	Yes	A	B	A	A	A	A	B	A	-	-	1	0	1	1	1	1	0	1	-	-
15702	2	8.486	1	1	Yes	B	A	B	B	B	B	A	B	-	-	1	0	1	1	1	1	0	1	-	-
2331	2	9.091	1	1	Yes	B	A	B	B	B	-	A	-	-	-	1	0	1	1	1	-	0	-	-	-
365	2	9.091	1	0	No	B	B	B	B	B	-	-	-	-	-	-	-	-	-	-	-	-	-	-	-
1089	2	9.091	1	1	Yes	-	A	B	B	B	B	A	B	-	-	-	0	1	1	1	1	0	1	-	-
17306	2	9.263	1	1	Yes	A	-	A	-	A	-	B	-	-	-	1	-	1	-	1	-	0	-	-	-
17307	2	9.263	1	0	No	A	A	A	A	A	A	A	A	-	-	-	-	-	-	-	-	-	-	-	-
17308	2	9.263	1	0	No	A	A	A	A	A	A	A	A	-	-	-	-	-	-	-	-	-	-	-	-
17310	2	9.263	1	1	Yes	B	-	B	-	B	-	A	-	-	-	1	-	1	-	1	-	0	-	-	-
17311	2	9.263	1	1	Yes	B	-	B	-	B	-	A	-	-	-	1	-	1	-	1	-	0	-	-	-
3369	2	9.73	1	1	Yes	A	B	A	A	A	A	B	A	-	-	1	0	1	1	1	1	0	1	-	-
3370	2	9.73	1	0	No	B	B	B	B	B	B	B	B	-	-	-	-	-	-	-	-	-	-	-	-
2665	2	9.994	1	0	No	B	-	B	B	-	B	B	B	-	-	-	-	-	-	-	-	-	-	-	-
9519	2	10.337	1	0	No	B	B	B	B	B	B	B	B	-	-	-	-	-	-	-	-	-	-	-	-
3074	2	10.337	1	1	Yes	-	-	B	-	B	-	A	-	-	-	-	-	1	-	1	-	0	-	-	-
9520	2	10.337	1	0	No	B	-	B	B	-	B	B	B	-	-	-	-	-	-	-	-	-	-	-	-
9521	2	10.337	1	1	Yes	B	A	B	B	B	B	A	B	-	-	1	0	1	1	1	1	0	1	-	-
3075	2	10.449	1	1	Yes	A	-	A	-	A	A	B	A	-	-	1	-	1	-	1	1	0	1	-	-
18018	2	10.449	1	0	No	-	B	B	B	B	B	B	B	-	-	-	-	-	-	-	-	-	-	-	-
317	2	10.449	1	1	Yes	A	B	A	A	A	A	B	A	-	-	1	0	1	1	1	1	0	1	-	-
15704	2	10.523	1	1	Yes	B	A	B	B	B	B	A	B	-	-	1	0	1	1	1	1	0	1	-	-
1842	2	10.696	1	0	No	-	B	B	B	-	-	-	-	-	-	-	-	-	-	-	-	-	-	-	-
1153	2	10.696	1	1	Yes	A	B	A	A	-	-	B	-	-	-	1	0	1	1	-	-	0	-	-	-
2396	2	10.696	1	1	Yes	A	-	-	-	-	-	B	-	-	-	1	-	-	-	-	-	0	-	-	-
9524	2	10.785	1	1	Yes	A	-	-	-	A	A	B	A	-	-	1	-	-	-	1	1	0	1	-	-
9525	2	10.785	1	0	No	B	B	B	B	B	B	B	B	-	-	-	-	-	-	-	-	-	-	-	-
9527	2	10.785	1	1	Yes	B	A	B	B	B	B	A	B	-	-	1	0	1	1	1	1	0	1	-	-
9528	2	10.785	1	0	No	B	-	B	B	B	B	B	B	-	-	-	-	-	-	-	-	-	-	-	-
9529	2	10.785	1	0	No	B	B	B	B	B	B	B	B	-	-	-	-	-	-	-	-	-	-	-	-
9530	2	10.785	1	1	Yes	A	B	-	A	-	-	B	-	-	-	1	0	-	1	-	-	0	-	-	-
9531	2	10.785	1	0	No	B	-	B	B	B	B	B	B	-	-	-	-	-	-	-	-	-	-	-	-
9533	2	10.785	1	1	Yes	A	B	-	A	A	A	B	A	-	-	1	0	-	1	1	1	0	1	-	-
1154	2	10.785	1	0	No	A	A	A	A	A	A	A	A	-	-	-	-	-	-	-	-	-	-	-	-
17313	2	11.642	1	0	No	A	A	A	A	A	A	A	A	-	-	-	-	-	-	-	-	-	-	-	-
17314	2	11.642	1	0	No	B	B	B	B	B	B	B	B	-	-	-	-	-	-	-	-	-	-	-	-
17316	2	11.642	1	1	Yes	A	B	A	A	A	A	B	A	-	-	1	0	1	1	1	1	0	1	-	-
3299	2	11.714	1	0	No	A	A	A	-	-	-	-	-	-	-	-	-	-	-	-	-	-	-	-	-
2400	2	11.714	1	0	No	B	B	B	B	B	B	B	B	-	-	-	-	-	-	-	-	-	-	-	-
2401	2	12.08	1	1	Yes	B	A	B	B	B	B	A	B	-	-	1	0	1	1	1	1	0	1	-	-
1158	2	12.581	1	1	Yes	A	B	A	A	A	A	-	A	-	-	1	0	1	1	1	1	-	1	-	-
9539	2	13.145	1	0	No	A	A	A	A	A	A	A	A	-	-	-	-	-	-	-	-	-	-	-	-
9538	2	13.145	1	0	No	B	B	B	B	B	B	B	B	-	-	-	-	-	-	-	-	-	-	-	-
9536	2	13.145	1	0	No	-	-	A	A	A	A	A	A	-	-	-	-	-	-	-	-	-	-	-	-
2404	2	13.145	0	0	No	A	A	-	-	-	-	-	-	-	-	-	-	-	-	-	-	-	-	-	-
9535	2	13.145	0	1	No	B	A	B	B	B	B	A	B	-	-	-	-	-	-	-	-	-	-	-	-
9541	2	14.081	0	0	No	A	A	-	A	A	A	A	A	-	-	-	-	-	-	-	-	-	-	-	-
9542	2	14.081	0	0	No	A	A	-	A	A	A	A	A	-	-	-	-	-	-	-	-	-	-	-	-
744	2	14.081	1	0	No	-	A	A	-	-	-	-	-	-	-	-	-	-	-	-	-	-	-	-	-
9543	2	14.081	0	0	No	A	A	A	-	-	-	-	-	-	-	-	-	-	-	-	-	-	-	-	-
15709	2	14.291	0	0	No	A	A	-	A	A	A	A	A	-	-	-	-	-	-	-	-	-	-	-	-
2409	2	14.291	1	1	Yes	B	A	B	B	B	B	-	B	-	-	1	0	1	1	1	1	-	1	-	-
15710	2	14.291	0	0	No	B	B	B	B	B	B	B	B	-	-	-	-	-	-	-	-	-	-	-	-
15711	2	14.291	0	1	No	A	B	A	A	A	A	B	A	-	-	-	-	-	-	-	-	-	-	-	-
15712	2	14.291	0	1	No	B	A	B	B	B	B	A	B	-	-	-	-	-	-	-	-	-	-	-	-
2417	2	15.283	1	1	Yes	B	A	B	B	B	B	-	B	-	-	1	0	1	1	1	1	-	1	-	-
48	2	15.283	0	0	No	B	B	-	-	B	B	B	B	-	-	-	-	-	-	-	-	-	-	-	-
9546	2	15.283	1	1	Yes	B	A	B	B	B	B	-	B	-	-	1	0	1	1	1	1	-	1	-	-
2418	2	15.283	1	1	Yes	B	A	B	B	B	B	-	B	-	-	1	0	1	1	1	1	-	1	-	-
9547	2	15.283	0	0	No	B	B	-	B	B	B	B	B	-	-	-	-	-	-	-	-	-	-	-	-
9548	2	15.283	0	0	No	A	A	-	-	A	A	A	A	-	-	-	-	-	-	-	-	-	-	-	-
9549	2	15.283	0	0	No	B	B	B	-	-	-	-	-	-	-	-	-	-	-	-	-	-	-	-	-
9550	2	15.283	0	0	No	A	A	-	A	-	-	-	-	-	-	-	-	-	-	-	-	-	-	-	-
9551	2	15.283	1	0	No	-	B	B	-	B	B	B	B	-	-	-	-	-	-	-	-	-	-	-	-
9554	2	15.283	0	0	No	B	B	-	-	B	B	B	B	-	-	-	-	-	-	-	-	-	-	-	-
2429	2	16.148	0	0	No	B	B	-	-	-	-	-	-	-	-	-	-	-	-	-	-	-	-	-	-
9555	2	16.405	0	0	No	A	A	-	-	A	A	A	A	-	-	-	-	-	-	-	-	-	-	-	-
9558	2	16.405	0	0	No	B	B	-	-	B	B	B	B	-	-	-	-	-	-	-	-	-	-	-	-
9560	2	16.405	0	0	No	A	A	-	A	-	-	-	-	-	-	-	-	-	-	-	-	-	-	-	-
17879	2	17.744	1	0	No	-	B	B	-	B	B	B	B	-	-	-	-	-	-	-	-	-	-	-	-
17882	2	17.744	1	0	No	A	A	A	A	A	A	A	A	-	-	-	-	-	-	-	-	-	-	-	-
17883	2	17.744	1	1	Yes	-	B	A	A	A	A	-	A	-	-	-	0	1	1	1	1	-	1	-	-
17884	2	17.744	1	0	No	B	B	B	B	B	B	B	B	-	-	-	-	-	-	-	-	-	-	-	-
17885	2	17.744	1	1	Yes	-	B	A	A	A	A	-	A	-	-	-	0	1	1	1	1	-	1	-	-
17886	2	17.744	1	0	No	B	B	B	B	B	B	B	B	-	-	-	-	-	-	-	-	-	-	-	-
2446	2	18.027	1	0	No	B	B	B	B	B	B	B	B	-	-	-	-	-	-	-	-	-	-	-	-
2449	2	19.008	0	1	No	A	B	A	A	A	A	B	A	-	-	-	-	-	-	-	-	-	-	-	-
9569	2	19.291	0	0	No	A	A	A	A	-	-	-	-	-	-	-	-	-	-	-	-	-	-	-	-
9570	2	19.291	0	0	No	A	A	-	A	A	A	A	A	-	-	-	-	-	-	-	-	-	-	-	-
9572	2	19.291	1	0	No	B	B	B	B	-	-	-	-	-	-	-	-	-	-	-	-	-	-	-	-
1910	2	19.291	1	0	No	B	B	B	B	-	-	-	-	-	-	-	-	-	-	-	-	-	-	-	-
9576	2	19.291	1	0	No	B	B	B	B	B	B	B	B	-	-	-	-	-	-	-	-	-	-	-	-
9577	2	19.291	0	0	No	A	A	A	A	-	-	-	-	-	-	-	-	-	-	-	-	-	-	-	-
9578	2	19.291	1	0	No	A	A	A	A	A	A	A	A	-	-	-	-	-	-	-	-	-	-	-	-
17332	2	19.497	0	0	No	A	A	A	-	-	-	-	-	-	-	-	-	-	-	-	-	-	-	-	-
17333	2	19.497	0	0	No	B	B	B	-	B	B	B	B	-	-	-	-	-	-	-	-	-	-	-	-
17335	2	19.497	0	0	No	B	B	B	B	B	B	B	B	-	-	-	-	-	-	-	-	-	-	-	-
17336	2	19.497	0	0	No	A	A	-	A	A	A	A	A	-	-	-	-	-	-	-	-	-	-	-	-
3317	2	19.548	1	0	No	A	A	A	A	A	A	A	A	-	-	-	-	-	-	-	-	-	-	-	-
112	2	19.686	0	0	No	B	B	-	B	B	B	B	B	-	-	-	-	-	-	-	-	-	-	-	-
1916	2	20.206	1	0	No	-	B	B	B	B	B	B	B	-	-	-	-	-	-	-	-	-	-	-	-
1917	2	20.206	1	1	Yes	B	A	B	-	B	B	A	B	-	-	1	0	1	-	1	1	0	1	-	-
1438	2	20.206	1	1	Yes	B	A	B	-	B	B	-	B	-	-	1	0	1	-	1	1	-	1	-	-
1918	2	20.206	1	0	No	B	B	B	B	B	B	B	B	-	-	-	-	-	-	-	-	-	-	-	-
1203	2	20.206	0	1	No	B	A	B	B	B	B	-	B	-	-	-	-	-	-	-	-	-	-	-	-
3132	2	20.634	1	0	No	A	A	A	A	A	A	A	A	-	-	-	-	-	-	-	-	-	-	-	-
2469	2	20.634	1	0	No	B	B	B	B	B	B	B	B	-	-	-	-	-	-	-	-	-	-	-	-
9581	2	20.634	0	1	No	A	B	-	-	-	-	-	-	-	-	-	-	-	-	-	-	-	-	-	-
17887	2	21.443	0	0	No	B	B	B	B	B	B	B	B	-	-	-	-	-	-	-	-	-	-	-	-
17888	2	21.443	0	0	No	A	A	A	A	A	A	A	A	-	-	-	-	-	-	-	-	-	-	-	-
17889	2	21.443	0	1	No	B	A	B	-	B	B	A	B	-	-	-	-	-	-	-	-	-	-	-	-
17346	2	21.802	0	0	No	A	A	A	A	A	A	A	A	-	-	-	-	-	-	-	-	-	-	-	-
17348	2	21.802	0	0	No	B	B	B	B	B	B	B	B	-	-	-	-	-	-	-	-	-	-	-	-
17349	2	21.802	0	0	No	B	B	B	B	B	B	B	B	-	-	-	-	-	-	-	-	-	-	-	-
17350	2	21.802	1	0	No	B	B	B	B	B	B	B	B	-	-	-	-	-	-	-	-	-	-	-	-
17351	2	21.802	0	0	No	B	B	B	B	B	B	B	B	-	-	-	-	-	-	-	-	-	-	-	-
3148	2	22.838	1	1	Yes	A	B	A	A	A	A	B	A	-	-	1	0	1	1	1	1	0	1	-	-
17355	2	22.846	0	1	No	A	B	A	A	A	A	B	A	-	-	-	-	-	-	-	-	-	-	-	-
17354	2	22.846	0	1	No	A	B	A	A	A	A	B	A	-	-	-	-	-	-	-	-	-	-	-	-
17352	2	22.846	1	1	Yes	B	A	B	B	B	B	A	B	-	-	1	0	1	1	1	1	0	1	-	-
159	2	22.929	0	0	No	A	A	-	A	A	A	A	A	-	-	-	-	-	-	-	-	-	-	-	-
1932	2	22.929	0	0	No	B	B	-	B	B	B	B	B	-	-	-	-	-	-	-	-	-	-	-	-
2485	2	22.929	1	0	No	B	B	B	B	B	B	B	B	-	-	-	-	-	-	-	-	-	-	-	-
1225	2	22.929	1	0	No	A	A	A	A	A	A	A	A	-	-	-	-	-	-	-	-	-	-	-	-
3147	2	22.929	1	0	No	A	A	A	A	A	A	A	A	-	-	-	-	-	-	-	-	-	-	-	-
9603	2	24.098	1	0	No	A	A	A	A	A	A	A	A	-	-	-	-	-	-	-	-	-	-	-	-
9605	2	24.359	0	1	No	B	A	-	B	B	B	A	B	-	-	-	-	-	-	-	-	-	-	-	-
9606	2	24.359	1	1	Yes	B	A	B	-	B	B	-	B	-	-	1	0	1	-	1	1	-	1	-	-
9607	2	24.359	1	0	No	A	A	A	A	-	-	-	-	-	-	-	-	-	-	-	-	-	-	-	-
9609	2	24.359	0	0	No	A	A	-	A	-	-	-	-	-	-	-	-	-	-	-	-	-	-	-	-
9610	2	24.359	0	0	No	B	B	-	B	B	B	B	B	-	-	-	-	-	-	-	-	-	-	-	-
9611	2	24.359	0	1	No	A	B	A	A	A	A	B	A	-	-	-	-	-	-	-	-	-	-	-	-
9612	2	24.359	0	1	No	A	B	A	-	A	A	-	A	-	-	-	-	-	-	-	-	-	-	-	-
9614	2	25.806	0	0	No	B	B	-	B	-	-	-	-	-	-	-	-	-	-	-	-	-	-	-	-
9615	2	25.806	0	1	No	B	A	-	-	B	B	-	B	-	-	-	-	-	-	-	-	-	-	-	-
1963	2	25.806	1	0	No	B	B	B	B	-	-	-	-	-	-	-	-	-	-	-	-	-	-	-	-
3341	2	25.806	0	0	No	B	B	-	B	B	B	B	B	-	-	-	-	-	-	-	-	-	-	-	-
1261	2	25.92	0	0	No	A	A	-	A	A	A	A	A	-	-	-	-	-	-	-	-	-	-	-	-
1262	2	25.932	1	0	No	A	A	A	A	-	-	-	-	-	-	-	-	-	-	-	-	-	-	-	-
11398	2	26.279	1	0	No	B	B	B	B	B	B	B	B	-	-	-	-	-	-	-	-	-	-	-	-
11399	2	26.279	0	0	No	B	B	-	B	B	B	B	B	-	-	-	-	-	-	-	-	-	-	-	-
777	2	26.343	1	0	No	A	A	A	A	A	A	A	A	-	-	-	-	-	-	-	-	-	-	-	-
2716	2	26.435	1	1	Yes	A	B	A	-	A	-	-	A	-	-	1	0	1	-	1	-	-	1	-	-
1988	2	26.494	1	1	Yes	B	A	B	B	B	-	-	B	-	-	1	0	1	1	1	-	-	1	-	-
15726	2	26.539	0	0	No	A	A	-	A	A	A	A	A	-	-	-	-	-	-	-	-	-	-	-	-
282	2	26.539	0	0	No	A	A	-	A	A	A	A	A	-	-	-	-	-	-	-	-	-	-	-	-
1451	2	26.71	1	1	Yes	B	A	B	B	B	-	-	B	-	-	1	0	1	1	1	-	-	1	-	-
15720	2	27.036	1	0	No	A	A	A	A	A	A	A	A	-	-	-	-	-	-	-	-	-	-	-	-
15721	2	27.036	1	1	Yes	A	B	-	A	A	A	B	A	-	-	1	0	-	1	1	1	0	1	-	-
9647	2	28.36	1	1	Yes	B	-	B	B	-	B	A	-	-	-	1	-	1	1	-	1	0	-	-	-
17363	2	29.28	1	1	Yes	A	B	A	A	A	A	B	A	-	-	1	0	1	1	1	1	0	1	-	-
17367	2	29.28	1	1	Yes	A	B	A	A	A	A	B	A	-	-	1	0	1	1	1	1	0	1	-	-
2536	2	29.545	1	1	Yes	A	B	A	A	A	A	B	A	-	-	1	0	1	1	1	1	0	1	-	-
1281	2	29.545	1	0	No	-	B	B	B	B	B	B	B	-	-	-	-	-	-	-	-	-	-	-	-
9648	2	29.912	1	1	Yes	A	B	A	-	A	A	B	A	-	-	1	0	1	-	1	1	0	1	-	-
9649	2	29.912	1	0	No	A	A	A	A	A	A	A	A	-	-	-	-	-	-	-	-	-	-	-	-
9650	2	29.912	1	1	Yes	A	B	A	A	A	A	B	A	-	-	1	0	1	1	1	1	0	1	-	-
9651	2	29.912	1	0	No	A	A	A	A	A	A	A	A	-	-	-	-	-	-	-	-	-	-	-	-
9652	2	29.912	1	0	No	A	A	A	A	A	A	A	A	-	-	-	-	-	-	-	-	-	-	-	-
9653	2	29.912	1	1	Yes	A	B	A	A	A	A	B	A	-	-	1	0	1	1	1	1	0	1	-	-
2726	2	29.912	1	0	No	-	A	A	A	A	A	A	A	-	-	-	-	-	-	-	-	-	-	-	-
9654	2	29.912	1	1	Yes	B	A	B	B	B	B	A	B	-	-	1	0	1	1	1	1	0	1	-	-
9655	2	29.912	1	1	Yes	A	B	A	A	A	A	B	A	-	-	1	0	1	1	1	1	0	1	-	-
9656	2	29.912	1	1	Yes	B	A	B	B	B	B	A	B	-	-	1	0	1	1	1	1	0	1	-	-
2727	2	30.173	1	0	No	A	A	A	A	A	A	A	A	-	-	-	-	-	-	-	-	-	-	-	-
2729	2	30.173	1	0	No	A	A	A	A	A	A	A	A	-	-	-	-	-	-	-	-	-	-	-	-
253	2	30.173	1	1	Yes	B	A	B	-	B	B	A	B	-	-	1	0	1	-	1	1	0	1	-	-
9657	2	30.721	1	0	No	-	A	A	A	A	A	A	A	-	-	-	-	-	-	-	-	-	-	-	-
9659	2	30.721	1	1	Yes	B	A	B	B	B	B	A	B	-	-	1	0	1	1	1	1	0	1	-	-
176	2	30.721	1	1	Yes	B	A	B	B	B	B	A	B	-	-	1	0	1	1	1	1	0	1	-	-
794	2	30.721	1	0	No	-	A	A	A	A	A	A	A	-	-	-	-	-	-	-	-	-	-	-	-
9660	2	30.721	1	1	Yes	A	B	A	A	A	A	B	A	-	-	1	0	1	1	1	1	0	1	-	-
9664	2	30.721	1	0	No	-	A	A	A	A	A	A	A	-	-	-	-	-	-	-	-	-	-	-	-
9665	2	30.721	1	1	Yes	B	A	B	B	B	B	A	B	-	-	1	0	1	1	1	1	0	1	-	-
2539	2	30.811	1	0	No	-	B	B	B	B	B	B	B	-	-	-	-	-	-	-	-	-	-	-	-
795	2	30.811	1	0	No	-	A	A	A	A	A	A	A	-	-	-	-	-	-	-	-	-	-	-	-
2012	2	31.065	1	0	No	-	B	B	B	B	B	B	B	-	-	-	-	-	-	-	-	-	-	-	-
2013	2	31.065	1	0	No	B	B	B	B	B	B	B	B	-	-	-	-	-	-	-	-	-	-	-	-
2541	2	31.065	1	1	Yes	B	A	B	-	B	B	A	B	-	-	1	0	1	-	1	1	0	1	-	-
2734	2	31.065	1	0	No	-	A	A	A	A	A	A	A	-	-	-	-	-	-	-	-	-	-	-	-
3197	2	31.065	1	0	No	-	A	A	A	A	A	A	A	-	-	-	-	-	-	-	-	-	-	-	-
632	2	31.065	1	0	No	A	A	A	A	A	A	A	A	-	-	-	-	-	-	-	-	-	-	-	-
11732	2	31.678	1	0	No	A	-	A	-	A	A	A	A	-	-	-	-	-	-	-	-	-	-	-	-
1514	2	31.978	1	1	Yes	-	A	B	B	B	B	A	B	-	-	-	0	1	1	1	1	0	1	-	-
1511	2	32.499	1	1	Yes	B	A	B	B	B	B	A	B	-	-	1	0	1	1	1	1	0	1	-	-
338	2	32.663	1	0	No	A	-	A	-	A	A	A	A	-	-	-	-	-	-	-	-	-	-	-	-
9679	2	32.663	1	0	No	B	-	B	-	B	B	B	B	-	-	-	-	-	-	-	-	-	-	-	-
2034	2	32.663	1	1	Yes	B	A	B	B	B	B	A	B	-	-	1	0	1	1	1	1	0	1	-	-
9677	2	32.663	1	0	No	A	-	A	-	A	A	A	A	-	-	-	-	-	-	-	-	-	-	-	-
9675	2	32.663	1	0	No	B	-	B	-	B	B	B	B	-	-	-	-	-	-	-	-	-	-	-	-
9674	2	32.663	1	0	No	B	-	B	-	B	B	B	B	-	-	-	-	-	-	-	-	-	-	-	-
9673	2	32.663	1	1	Yes	A	B	A	A	A	A	B	A	-	-	1	0	1	1	1	1	0	1	-	-
9672	2	32.663	1	1	Yes	B	A	B	-	B	B	A	B	-	-	1	0	1	-	1	1	0	1	-	-
1510	2	32.663	1	1	Yes	B	A	B	B	B	B	A	B	-	-	1	0	1	1	1	1	0	1	-	-
15733	2	32.891	1	0	No	B	-	B	-	B	B	B	B	-	-	-	-	-	-	-	-	-	-	-	-
15732	2	32.891	1	1	Yes	B	A	B	B	B	B	A	B	-	-	1	0	1	1	1	1	0	1	-	-
15731	2	32.891	1	1	Yes	A	B	A	-	A	A	B	A	-	-	1	0	1	-	1	1	0	1	-	-
1520	2	34.065	1	0	No	B	B	B	B	B	B	B	B	-	-	-	-	-	-	-	-	-	-	-	-
1521	2	34.065	1	1	Yes	B	A	B	B	B	B	A	B	-	-	1	0	1	1	1	1	0	1	-	-
2767	2	34.065	1	0	No	A	A	A	A	A	A	A	A	-	-	-	-	-	-	-	-	-	-	-	-
2552	2	34.065	1	1	Yes	B	A	B	B	B	B	A	B	-	-	1	0	1	1	1	1	0	1	-	-
9688	2	34.471	1	1	Yes	B	A	B	-	B	B	A	B	-	-	1	0	1	-	1	1	0	1	-	-
9689	2	34.471	1	0	No	A	A	A	A	A	A	A	A	-	-	-	-	-	-	-	-	-	-	-	-
9690	2	34.471	1	0	No	A	-	-	-	A	A	A	A	-	-	-	-	-	-	-	-	-	-	-	-
89	2	34.471	1	0	No	B	-	B	-	B	B	B	B	-	-	-	-	-	-	-	-	-	-	-	-
17371	2	34.974	1	0	No	B	B	B	B	B	B	B	B	-	-	-	-	-	-	-	-	-	-	-	-
17373	2	34.974	0	0	No	B	B	B	B	B	B	B	B	-	-	-	-	-	-	-	-	-	-	-	-
17374	2	34.974	0	0	No	A	A	A	A	A	A	A	A	-	-	-	-	-	-	-	-	-	-	-	-
1298	2	35.23	0	0	No	A	A	-	A	-	A	A	A	-	-	-	-	-	-	-	-	-	-	-	-
9692	2	35.397	0	0	No	B	B	-	B	B	B	B	B	-	-	-	-	-	-	-	-	-	-	-	-
9695	2	35.397	0	0	No	-	B	B	B	B	B	B	B	-	-	-	-	-	-	-	-	-	-	-	-
9696	2	35.397	0	0	No	-	A	A	A	A	A	A	A	-	-	-	-	-	-	-	-	-	-	-	-
9697	2	35.397	1	0	No	A	-	-	-	A	A	A	A	-	-	-	-	-	-	-	-	-	-	-	-
9699	2	35.397	1	0	No	A	A	A	A	A	A	A	A	-	-	-	-	-	-	-	-	-	-	-	-
9700	2	36.175	0	0	No	B	B	-	B	B	B	B	B	-	-	-	-	-	-	-	-	-	-	-	-
9701	2	36.175	1	0	No	B	-	-	-	B	B	B	B	-	-	-	-	-	-	-	-	-	-	-	-
9702	2	36.175	0	0	No	A	A	-	A	A	A	A	A	-	-	-	-	-	-	-	-	-	-	-	-
9703	2	36.175	0	0	No	B	B	-	B	B	B	B	B	-	-	-	-	-	-	-	-	-	-	-	-
9705	2	36.175	1	0	No	A	A	A	A	A	A	A	A	-	-	-	-	-	-	-	-	-	-	-	-
9706	2	36.175	1	0	No	A	-	A	-	A	A	A	A	-	-	-	-	-	-	-	-	-	-	-	-
9707	2	36.175	0	0	No	-	A	A	A	A	A	A	A	-	-	-	-	-	-	-	-	-	-	-	-
9708	2	36.175	0	0	No	A	A	-	A	A	A	A	A	-	-	-	-	-	-	-	-	-	-	-	-
9709	2	36.175	1	0	No	B	B	B	B	B	B	B	B	-	-	-	-	-	-	-	-	-	-	-	-
9710	2	36.175	1	0	No	A	-	-	-	A	A	A	A	-	-	-	-	-	-	-	-	-	-	-	-
76	2	36.369	0	0	No	-	B	B	B	B	B	B	B	-	-	-	-	-	-	-	-	-	-	-	-
9713	2	36.796	0	0	No	B	B	B	B	B	B	B	B	-	-	-	-	-	-	-	-	-	-	-	-
1532	2	36.796	0	0	No	A	A	-	A	A	A	A	A	-	-	-	-	-	-	-	-	-	-	-	-
9716	2	36.796	1	0	No	B	-	-	-	B	B	B	B	-	-	-	-	-	-	-	-	-	-	-	-
1300	2	37.022	1	0	No	B	B	B	B	B	B	B	B	-	-	-	-	-	-	-	-	-	-	-	-
33	2	37.022	0	0	No	-	A	A	A	A	A	A	A	-	-	-	-	-	-	-	-	-	-	-	-
829	2	37.022	0	0	No	B	B	-	B	B	B	B	B	-	-	-	-	-	-	-	-	-	-	-	-
2063	2	37.022	0	0	No	A	A	-	A	A	A	A	A	-	-	-	-	-	-	-	-	-	-	-	-
830	2	37.282	1	0	No	A	A	A	A	A	A	A	A	-	-	-	-	-	-	-	-	-	-	-	-
9717	2	37.867	1	0	No	B	-	-	-	B	B	B	B	-	-	-	-	-	-	-	-	-	-	-	-
9718	2	37.867	0	0	No	-	B	B	B	B	B	B	B	-	-	-	-	-	-	-	-	-	-	-	-
9719	2	37.867	1	0	No	B	-	-	-	B	B	B	B	-	-	-	-	-	-	-	-	-	-	-	-
9720	2	37.867	1	0	No	B	-	-	-	B	B	B	B	-	-	-	-	-	-	-	-	-	-	-	-
9721	2	37.867	0	0	No	-	A	A	A	A	A	A	A	-	-	-	-	-	-	-	-	-	-	-	-
9722	2	37.867	0	0	No	B	B	-	B	B	B	B	B	-	-	-	-	-	-	-	-	-	-	-	-
2070	2	38.486	1	0	No	B	-	-	-	B	B	B	B	-	-	-	-	-	-	-	-	-	-	-	-
1304	2	38.546	1	0	No	B	B	B	B	B	B	B	B	-	-	-	-	-	-	-	-	-	-	-	-
9724	2	38.546	0	0	No	B	B	-	B	B	B	B	B	-	-	-	-	-	-	-	-	-	-	-	-
2071	2	38.546	1	0	No	B	B	B	B	B	B	B	B	-	-	-	-	-	-	-	-	-	-	-	-
9725	2	38.546	1	0	No	A	A	A	A	A	A	A	A	-	-	-	-	-	-	-	-	-	-	-	-
9726	2	38.546	1	0	No	B	-	-	-	B	B	B	B	-	-	-	-	-	-	-	-	-	-	-	-
9727	2	38.546	1	0	No	B	-	-	-	B	B	B	B	-	-	-	-	-	-	-	-	-	-	-	-
91	2	38.546	0	0	No	-	B	B	B	B	B	B	B	-	-	-	-	-	-	-	-	-	-	-	-
2072	2	38.546	1	0	No	B	B	B	B	B	B	B	B	-	-	-	-	-	-	-	-	-	-	-	-
9731	2	38.9	1	0	No	B	-	-	-	B	-	B	B	-	-	-	-	-	-	-	-	-	-	-	-
9732	2	38.9	1	0	No	B	-	-	-	B	-	B	B	-	-	-	-	-	-	-	-	-	-	-	-
9733	2	38.9	1	0	No	B	-	-	-	B	-	B	B	-	-	-	-	-	-	-	-	-	-	-	-
9734	2	38.9	0	0	No	A	A	-	A	A	-	A	A	-	-	-	-	-	-	-	-	-	-	-	-
9735	2	38.9	1	0	No	B	-	-	-	B	-	B	B	-	-	-	-	-	-	-	-	-	-	-	-
2565	2	38.913	0	0	No	A	A	-	A	A	A	A	A	-	-	-	-	-	-	-	-	-	-	-	-
2086	2	38.913	0	0	No	A	A	-	A	A	-	A	A	-	-	-	-	-	-	-	-	-	-	-	-
9736	2	38.913	1	0	No	A	A	A	A	-	A	-	-	-	-	-	-	-	-	-	-	-	-	-	-
9737	2	38.913	1	0	No	B	-	-	-	B	-	B	B	-	-	-	-	-	-	-	-	-	-	-	-
9738	2	38.913	1	0	No	A	A	A	A	A	A	A	A	-	-	-	-	-	-	-	-	-	-	-	-
9739	2	38.913	1	0	No	B	B	B	B	B	B	B	B	-	-	-	-	-	-	-	-	-	-	-	-
9742	2	39.31	1	0	No	-	B	B	B	B	B	B	B	-	-	-	-	-	-	-	-	-	-	-	-
9744	2	39.31	1	0	No	-	A	A	A	A	A	A	A	-	-	-	-	-	-	-	-	-	-	-	-
571	2	39.31	1	0	No	A	-	A	-	A	A	A	A	-	-	-	-	-	-	-	-	-	-	-	-
15737	2	39.402	0	1	No	B	A	B	B	B	B	A	A	-	-	-	-	-	-	-	-	-	-	-	-
15738	2	39.402	0	1	No	-	-	B	B	B	B	A	A	-	-	-	-	-	-	-	-	-	-	-	-
15739	2	39.402	0	1	No	-	-	A	A	A	A	B	B	-	-	-	-	-	-	-	-	-	-	-	-
860	2	40.497	1	0	No	A	A	A	A	A	A	A	A	-	-	-	-	-	-	-	-	-	-	-	-
15090	2	40.779	1	0	No	B	B	B	B	B	B	B	B	-	-	-	-	-	-	-	-	-	-	-	-
15089	2	40.779	0	1	No	-	-	A	A	A	A	B	B	-	-	-	-	-	-	-	-	-	-	-	-
15088	2	40.779	1	0	No	A	-	A	-	A	-	A	A	-	-	-	-	-	-	-	-	-	-	-	-
15086	2	40.779	1	0	No	B	B	B	B	B	B	B	B	-	-	-	-	-	-	-	-	-	-	-	-
15084	2	40.779	1	0	No	B	B	-	B	B	B	B	B	-	-	-	-	-	-	-	-	-	-	-	-
15083	2	40.779	0	1	No	-	-	A	A	A	A	B	B	-	-	-	-	-	-	-	-	-	-	-	-
15082	2	40.779	0	1	No	-	-	B	B	B	B	A	A	-	-	-	-	-	-	-	-	-	-	-	-
9749	2	40.788	1	0	No	B	-	B	-	B	-	B	B	-	-	-	-	-	-	-	-	-	-	-	-
9750	2	40.788	1	0	No	-	B	B	B	B	B	B	B	-	-	-	-	-	-	-	-	-	-	-	-
9751	2	40.788	0	1	No	-	-	A	A	A	A	B	B	-	-	-	-	-	-	-	-	-	-	-	-
9752	2	40.788	0	1	No	B	-	B	B	B	B	A	A	-	-	-	-	-	-	-	-	-	-	-	-
9754	2	40.788	1	0	No	A	-	A	-	A	-	A	A	-	-	-	-	-	-	-	-	-	-	-	-
9756	2	41.806	1	0	No	A	-	A	-	A	-	A	A	-	-	-	-	-	-	-	-	-	-	-	-
9757	2	41.806	0	1	No	A	B	A	A	A	A	B	B	-	-	-	-	-	-	-	-	-	-	-	-
868	2	41.806	0	1	No	A	-	A	A	-	A	B	B	-	-	-	-	-	-	-	-	-	-	-	-
2099	2	41.806	0	1	No	B	-	B	B	-	B	A	A	-	-	-	-	-	-	-	-	-	-	-	-
9758	2	41.806	1	0	No	A	-	A	-	A	-	A	A	-	-	-	-	-	-	-	-	-	-	-	-
9759	2	41.806	1	0	No	B	-	B	-	B	-	B	B	-	-	-	-	-	-	-	-	-	-	-	-
9760	2	41.806	1	0	No	A	A	-	A	A	A	A	A	-	-	-	-	-	-	-	-	-	-	-	-
9761	2	41.806	1	0	No	A	A	-	A	A	A	A	A	-	-	-	-	-	-	-	-	-	-	-	-
9762	2	41.806	1	0	No	B	B	B	B	B	B	B	B	-	-	-	-	-	-	-	-	-	-	-	-
9763	2	41.806	0	1	No	A	-	A	A	-	A	B	B	-	-	-	-	-	-	-	-	-	-	-	-
9764	2	41.806	0	1	No	B	-	B	B	-	B	A	A	-	-	-	-	-	-	-	-	-	-	-	-
9765	2	42.102	1	0	No	A	-	A	-	A	-	A	A	-	-	-	-	-	-	-	-	-	-	-	-
9766	2	42.102	1	1	Yes	A	B	A	A	-	A	B	B	-	-	1	0	1	1	-	1	0	0	-	-
9772	2	43.994	1	0	No	B	B	B	B	-	B	-	-	-	-	-	-	-	-	-	-	-	-	-	-
9773	2	43.994	0	0	No	B	B	B	B	-	B	-	-	-	-	-	-	-	-	-	-	-	-	-	-
9774	2	43.994	0	0	No	A	A	A	A	-	A	-	-	-	-	-	-	-	-	-	-	-	-	-	-
9775	2	43.994	1	0	No	B	B	B	B	B	B	B	B	-	-	-	-	-	-	-	-	-	-	-	-
1576	2	44.199	0	0	No	B	B	B	B	B	B	B	B	-	-	-	-	-	-	-	-	-	-	-	-
1577	2	44.199	0	1	No	B	A	B	B	B	A	A	A	-	-	-	-	-	-	-	-	-	-	-	-
2111	2	44.199	1	0	No	B	B	B	B	B	B	B	B	-	-	-	-	-	-	-	-	-	-	-	-
2816	2	44.199	0	1	No	A	B	A	A	A	B	B	B	-	-	-	-	-	-	-	-	-	-	-	-
6306	2	44.694	1	1	Yes	A	B	-	A	A	B	-	-	-	-	1	0	-	1	1	0	-	-	-	-
6307	2	44.694	1	0	No	-	B	-	B	B	B	B	B	-	-	-	-	-	-	-	-	-	-	-	-
6308	2	44.694	0	0	No	B	B	B	B	-	B	-	-	-	-	-	-	-	-	-	-	-	-	-	-
6309	2	44.694	1	1	Yes	B	A	B	B	B	A	-	-	-	-	1	0	1	1	1	0	-	-	-	-
6310	2	44.694	1	0	No	-	B	-	B	B	B	B	B	-	-	-	-	-	-	-	-	-	-	-	-
6311	2	44.694	1	0	No	-	B	-	B	B	B	B	B	-	-	-	-	-	-	-	-	-	-	-	-
9102	2	44.975	1	0	No	B	B	-	B	B	B	B	B	-	-	-	-	-	-	-	-	-	-	-	-
9783	2	45.599	0	1	No	A	B	A	A	A	B	B	B	-	-	-	-	-	-	-	-	-	-	-	-
9784	2	45.599	1	0	No	B	B	B	B	B	B	B	B	-	-	-	-	-	-	-	-	-	-	-	-
9785	2	45.599	1	0	No	A	A	A	A	A	A	A	A	-	-	-	-	-	-	-	-	-	-	-	-
2579	2	45.599	1	0	No	B	B	B	B	B	B	B	B	-	-	-	-	-	-	-	-	-	-	-	-
2823	2	45.599	1	1	Yes	B	A	-	B	B	A	A	A	-	-	1	0	-	1	1	0	0	0	-	-
9787	2	45.599	0	0	No	B	B	B	B	B	B	B	B	-	-	-	-	-	-	-	-	-	-	-	-
884	2	45.671	1	1	Yes	B	A	-	B	B	A	A	A	-	-	1	0	-	1	1	0	0	0	-	-
2825	2	45.753	1	1	Yes	B	A	B	B	B	A	A	-	-	-	1	0	1	1	1	0	0	-	-	-
2131	2	46.013	0	1	No	A	B	A	A	A	B	B	B	-	-	-	-	-	-	-	-	-	-	-	-
1590	2	46.013	1	1	Yes	A	B	-	A	A	B	B	B	-	-	1	0	-	1	1	0	0	0	-	-
1591	2	46.013	0	1	No	A	B	A	A	A	B	B	B	-	-	-	-	-	-	-	-	-	-	-	-
2827	2	46.013	1	1	Yes	B	A	-	B	B	A	A	-	-	-	1	0	-	1	1	0	0	-	-	-
9790	2	46.092	1	1	Yes	A	B	A	A	A	B	B	B	-	-	1	0	1	1	1	0	0	0	-	-
9791	2	46.092	1	1	Yes	B	A	-	B	B	A	A	-	-	-	1	0	-	1	1	0	0	-	-	-
9794	2	46.092	1	1	Yes	B	A	B	B	B	A	A	-	-	-	1	0	1	1	1	0	0	-	-	-
15751	2	46.514	1	1	Yes	B	A	-	B	B	A	A	A	-	-	1	0	-	1	1	0	0	0	-	-
15750	2	46.514	1	1	Yes	A	B	-	A	A	B	B	-	-	-	1	0	-	1	1	0	0	-	-	-
9797	2	46.56	1	1	Yes	B	A	-	B	B	A	A	-	-	-	1	0	-	1	1	0	0	-	-	-
887	2	46.56	1	1	Yes	B	A	-	B	B	A	A	-	-	-	1	0	-	1	1	0	0	-	-	-
9798	2	46.56	1	0	No	B	-	B	-	B	B	B	B	-	-	-	-	-	-	-	-	-	-	-	-
888	2	46.56	1	0	No	A	A	A	A	A	A	A	A	-	-	-	-	-	-	-	-	-	-	-	-
9799	2	46.56	1	1	Yes	A	B	A	A	A	B	B	B	-	-	1	0	1	1	1	0	0	0	-	-
9800	2	46.56	1	1	Yes	-	-	B	B	B	A	A	A	-	-	-	-	1	1	1	0	0	0	-	-
9801	2	46.56	0	0	No	A	A	A	A	A	A	A	A	-	-	-	-	-	-	-	-	-	-	-	-
2134	2	46.811	1	1	Yes	A	B	-	A	A	B	B	-	-	-	1	0	-	1	1	0	0	-	-	-
3226	2	46.811	1	1	Yes	B	A	-	B	B	A	A	-	-	-	1	0	-	1	1	0	0	-	-	-
889	2	46.811	1	1	Yes	B	A	-	B	B	A	A	A	-	-	1	0	-	1	1	0	0	0	-	-
241	2	46.811	1	0	No	A	-	-	-	A	A	A	A	-	-	-	-	-	-	-	-	-	-	-	-
1592	2	46.811	1	0	No	B	B	B	B	B	B	B	B	-	-	-	-	-	-	-	-	-	-	-	-
2830	2	47.47	1	1	Yes	B	A	-	B	B	A	A	-	-	-	1	0	-	1	1	0	0	-	-	-
897	2	47.885	1	0	No	A	A	-	A	A	A	A	A	-	-	-	-	-	-	-	-	-	-	-	-
9802	2	48.001	1	1	Yes	B	A	-	B	B	A	A	A	-	-	1	0	-	1	1	0	0	0	-	-
9807	2	48.001	0	1	No	A	B	A	A	A	B	B	B	-	-	-	-	-	-	-	-	-	-	-	-
9808	2	48.001	1	0	No	A	A	-	A	A	A	A	A	-	-	-	-	-	-	-	-	-	-	-	-
9809	2	48.001	1	1	Yes	B	A	-	B	B	A	A	A	-	-	1	0	-	1	1	0	0	0	-	-
9810	2	48.001	1	0	No	B	B	B	B	B	B	B	B	-	-	-	-	-	-	-	-	-	-	-	-
9841	2	48.549	1	0	No	A	-	A	-	A	A	A	A	-	-	-	-	-	-	-	-	-	-	-	-
9842	2	48.549	1	1	Yes	-	-	-	B	B	A	A	A	-	-	-	-	-	1	1	0	0	0	-	-
9844	2	48.549	1	1	Yes	A	-	A	A	A	B	B	B	-	-	1	-	1	1	1	0	0	0	-	-
915	2	48.549	1	0	No	-	A	-	A	A	A	A	A	-	-	-	-	-	-	-	-	-	-	-	-
9846	2	48.549	1	1	Yes	B	-	B	B	B	A	A	A	-	-	1	-	1	1	1	0	0	0	-	-
9847	2	48.549	1	1	Yes	B	A	-	B	B	A	A	-	-	-	1	0	-	1	1	0	0	-	-	-
9848	2	48.549	1	0	No	B	-	-	-	B	B	B	B	-	-	-	-	-	-	-	-	-	-	-	-
477	2	48.709	1	1	Yes	A	B	-	-	A	B	B	-	-	-	1	0	-	-	1	0	0	-	-	-
9851	2	48.92	1	0	No	B	-	B	-	B	B	B	B	-	-	-	-	-	-	-	-	-	-	-	-
9853	2	48.92	1	1	Yes	-	B	-	A	A	B	B	B	-	-	-	0	-	1	1	0	0	0	-	-
16191	2	48.979	1	1	Yes	-	B	A	A	A	B	B	B	-	-	-	0	1	1	1	0	0	0	-	-
16190	2	48.979	1	1	Yes	A	B	-	-	A	B	B	-	-	-	1	0	-	-	1	0	0	-	-	-
16189	2	48.979	1	1	Yes	A	B	-	-	A	B	B	B	-	-	1	0	-	-	1	0	0	0	-	-
16188	2	48.979	1	0	No	A	-	-	-	A	A	A	A	-	-	-	-	-	-	-	-	-	-	-	-
9893	2	49.001	1	0	No	B	-	-	-	B	B	B	B	-	-	-	-	-	-	-	-	-	-	-	-
9891	2	49.001	1	1	Yes	B	A	-	-	B	A	A	-	-	-	1	0	-	-	1	0	0	-	-	-
9890	2	49.001	1	0	No	B	B	B	B	B	B	B	B	-	-	-	-	-	-	-	-	-	-	-	-
9889	2	49.001	1	1	Yes	A	B	-	-	A	B	B	-	-	-	1	0	-	-	1	0	0	-	-	-
943	2	49.229	1	0	No	A	A	-	A	A	A	A	A	-	-	-	-	-	-	-	-	-	-	-	-
2879	2	49.229	1	0	No	A	A	A	A	A	A	A	A	-	-	-	-	-	-	-	-	-	-	-	-
9887	2	49.347	1	0	No	B	B	B	B	B	B	B	B	-	-	-	-	-	-	-	-	-	-	-	-
9886	2	49.347	1	0	No	B	-	B	-	B	B	B	B	-	-	-	-	-	-	-	-	-	-	-	-
9860	2	49.562	1	1	Yes	A	B	A	A	A	B	B	B	-	-	1	0	1	1	1	0	0	0	-	-
9861	2	49.562	1	0	No	B	-	-	-	B	B	B	B	-	-	-	-	-	-	-	-	-	-	-	-
9862	2	49.562	1	0	No	B	B	-	B	B	B	B	B	-	-	-	-	-	-	-	-	-	-	-	-
9863	2	49.562	1	0	No	B	B	-	B	B	B	B	B	-	-	-	-	-	-	-	-	-	-	-	-
9864	2	49.562	1	0	No	-	A	A	A	A	A	A	A	-	-	-	-	-	-	-	-	-	-	-	-
9866	2	49.562	1	0	No	B	B	B	B	B	B	B	B	-	-	-	-	-	-	-	-	-	-	-	-
9867	2	49.562	1	0	No	-	B	-	B	B	B	B	B	-	-	-	-	-	-	-	-	-	-	-	-
9868	2	49.562	1	1	Yes	-	A	-	B	B	A	A	A	-	-	-	0	-	1	1	0	0	0	-	-
9869	2	49.562	1	0	No	B	B	B	B	B	B	B	B	-	-	-	-	-	-	-	-	-	-	-	-
5342	2	49.831	1	0	No	B	B	B	B	B	B	B	B	-	-	-	-	-	-	-	-	-	-	-	-
5343	2	49.831	1	0	No	B	B	B	B	B	B	B	B	-	-	-	-	-	-	-	-	-	-	-	-
5345	2	49.831	0	0	No	B	-	B	-	B	-	B	B	-	-	-	-	-	-	-	-	-	-	-	-
5346	2	49.831	1	0	No	B	B	B	B	B	B	B	B	-	-	-	-	-	-	-	-	-	-	-	-
5349	2	49.831	0	0	No	B	B	B	B	B	-	B	B	-	-	-	-	-	-	-	-	-	-	-	-
9901	2	50.195	0	1	No	B	A	B	B	B	A	-	-	-	-	-	-	-	-	-	-	-	-	-	-
9903	2	50.565	1	0	No	A	A	-	A	A	A	A	A	-	-	-	-	-	-	-	-	-	-	-	-
9904	2	50.565	0	1	No	A	B	A	A	A	B	-	-	-	-	-	-	-	-	-	-	-	-	-	-
1645	2	50.565	0	1	No	A	B	A	A	A	B	-	-	-	-	-	-	-	-	-	-	-	-	-	-
9905	2	51.141	1	1	Yes	B	A	B	B	B	A	A	A	-	-	1	0	1	1	1	0	0	0	-	-	CAAR start
9906	2	51.141	1	0	No	B	B	B	B	B	B	B	B	-	-	-	-	-	-	-	-	-	-	-	-
9907	2	51.141	1	0	No	B	B	B	B	B	B	B	B	-	-	-	-	-	-	-	-	-	-	-	-
1349	2	51.358	0	1	No	A	B	A	A	A	B	-	-	-	-	-	-	-	-	-	-	-	-	-	-
9910	2	51.358	0	1	No	B	A	B	B	B	A	A	A	-	-	-	-	-	-	-	-	-	-	-	-
9911	2	51.358	1	0	No	B	B	-	B	-	B	-	-	-	-	-	-	-	-	-	-	-	-	-	-
1350	2	51.358	0	1	No	A	B	A	A	A	B	B	B	-	-	-	-	-	-	-	-	-	-	-	-
2901	2	51.396	1	0	No	A	A	A	A	A	A	A	A	-	-	-	-	-	-	-	-	-	-	-	-
2203	2	51.397	0	1	No	A	B	A	A	A	B	B	B	-	-	-	-	-	-	-	-	-	-	-	-
218	2	51.398	1	0	No	B	B	B	B	B	B	B	B	-	-	-	-	-	-	-	-	-	-	-	-
3351	2	51.507	1	0	No	B	B	B	B	B	B	B	B	-	-	-	-	-	-	-	-	-	-	-	-
3349	2	51.507	1	0	No	A	A	A	A	A	A	A	A	-	-	-	-	-	-	-	-	-	-	-	-
3350	2	51.507	1	0	No	B	B	B	B	B	B	B	B	-	-	-	-	-	-	-	-	-	-	-	-
3357	2	51.508	1	0	No	-	B	B	B	B	B	B	B	-	-	-	-	-	-	-	-	-	-	-	-
15757	2	52.643	1	0	No	B	-	B	-	B	B	B	B	-	-	-	-	-	-	-	-	-	-	-	-
15756	2	52.643	0	1	No	-	B	A	A	A	B	B	B	-	-	-	-	-	-	-	-	-	-	-	-
489	2	52.668	1	0	No	B	-	B	-	B	B	B	B	-	-	-	-	-	-	-	-	-	-	-	-
17487	2	52.854	1	1	Yes	-	A	B	B	B	A	-	-	-	-	-	1	0	0	0	1	-	-	-	-
17486	2	52.854	1	0	No	A	-	A	-	A	A	A	A	-	-	-	-	-	-	-	-	-	-	-	-
17484	2	52.854	1	1	Yes	-	B	A	A	A	B	-	-	-	-	-	1	0	0	0	1	-	-	-	-
517	2	52.875	1	0	No	B	-	B	-	B	B	B	B	-	-	-	-	-	-	-	-	-	-	-	-
9956	2	52.875	1	0	No	B	-	B	-	B	B	B	B	-	-	-	-	-	-	-	-	-	-	-	-
9955	2	52.875	0	0	No	-	B	B	B	B	-	B	B	-	-	-	-	-	-	-	-	-	-	-	-
9954	2	52.875	1	0	No	B	-	B	-	B	B	B	B	-	-	-	-	-	-	-	-	-	-	-	-
9953	2	52.875	1	0	No	B	B	B	B	B	B	B	B	-	-	-	-	-	-	-	-	-	-	-	-
5264	2	52.986	1	1	Yes	-	A	B	B	B	A	-	-	-	-	-	1	0	0	0	1	-	-	-	-
1662	2	53.028	1	1	Yes	-	B	A	A	A	B	-	-	-	-	-	1	0	0	0	1	-	-	-	-
446	2	53.028	0	0	No	A	-	A	-	A	-	A	A	-	-	-	-	-	-	-	-	-	-	-	-
2618	2	53.028	0	1	No	-	B	A	A	A	B	B	B	-	-	-	-	-	-	-	-	-	-	-	-
690	2	53.028	1	1	Yes	B	A	B	B	B	A	A	A	-	-	0	1	0	0	0	1	1	1	-	-	CAAR stop
16320	2	53.212	1	1	Yes	-	B	A	A	A	B	-	-	-	-	-	1	0	0	0	1	-	-	-	-
12281	2	53.231	1	1	Yes	B	A	B	-	B	A	-	-	-	-	0	1	0	-	0	1	-	-	-	-
12280	2	53.231	1	1	Yes	-	B	-	A	-	B	-	-	-	-	-	1	-	0	-	1	-	-	-	-
12279	2	53.231	1	0	No	B	B	B	B	B	B	B	B	-	-	-	-	-	-	-	-	-	-	-	-
9927	2	53.396	1	0	No	A	A	A	A	-	A	-	-	-	-	-	-	-	-	-	-	-	-	-	-
1668	2	53.396	1	0	No	B	B	B	B	B	B	B	B	-	-	-	-	-	-	-	-	-	-	-	-
9928	2	53.396	1	1	Yes	-	-	A	A	A	B	-	-	-	-	-	-	0	0	0	1	-	-	-	-
9929	2	53.396	1	0	No	A	-	A	-	A	A	A	A	-	-	-	-	-	-	-	-	-	-	-	-
53	2	53.457	1	0	No	-	A	A	A	A	A	A	A	-	-	-	-	-	-	-	-	-	-	-	-
2221	2	53.457	1	1	Yes	-	A	B	B	B	A	-	-	-	-	-	1	0	0	0	1	-	-	-	-
2222	2	53.457	1	0	No	B	B	B	B	-	B	-	-	-	-	-	-	-	-	-	-	-	-	-	-
9940	2	53.88	1	0	No	A	A	A	A	A	A	A	A	-	-	-	-	-	-	-	-	-	-	-	-
9942	2	53.88	1	1	Yes	B	A	B	B	B	A	-	-	-	-	0	1	0	0	0	1	-	-	-	-
9943	2	53.88	0	1	No	-	B	A	A	A	B	B	B	-	-	-	-	-	-	-	-	-	-	-	-
9944	2	53.88	0	0	No	B	B	B	B	B	-	B	B	-	-	-	-	-	-	-	-	-	-	-	-
9945	2	53.88	1	1	Yes	B	A	B	B	B	A	-	-	-	-	0	1	0	0	0	1	-	-	-	-
9947	2	54.633	1	0	No	B	-	-	-	B	B	B	B	-	-	-	-	-	-	-	-	-	-	-	-
999	2	54.633	1	1	Yes	B	A	B	-	B	A	-	-	-	-	0	1	0	-	0	1	-	-	-	-
9948	2	54.633	1	1	Yes	B	A	-	-	B	A	-	-	-	-	0	1	-	-	0	1	-	-	-	-
9951	2	54.633	1	1	Yes	A	B	A	-	A	B	-	-	-	-	0	1	0	-	0	1	-	-	-	-
9952	2	54.633	1	0	No	A	A	A	A	A	A	A	A	-	-	-	-	-	-	-	-	-	-	-	-
2923	2	54.658	1	0	No	A	A	-	A	-	A	-	-	-	-	-	-	-	-	-	-	-	-	-	-
2924	2	54.658	1	1	Yes	B	A	B	B	B	A	A	A	-	-	0	1	0	0	0	1	1	1	-	-
695	2	54.658	1	1	Yes	B	A	B	-	B	A	-	-	-	-	0	1	0	-	0	1	-	-	-	-
2231	2	54.658	1	0	No	-	B	B	B	B	B	B	B	-	-	-	-	-	-	-	-	-	-	-	-
1001	2	54.658	0	0	No	A	A	A	A	A	-	A	A	-	-	-	-	-	-	-	-	-	-	-	-
998	2	54.658	1	1	Yes	A	B	A	A	A	B	-	-	-	-	0	1	0	0	0	1	-	-	-	-
3259	2	54.856	1	0	No	A	A	-	A	A	A	A	A	-	-	-	-	-	-	-	-	-	-	-	-
9986	2	54.856	0	1	No	A	B	-	A	-	-	B	B	-	-	-	-	-	-	-	-	-	-	-	-
9987	2	55.014	1	1	Yes	A	B	A	-	A	B	-	-	-	-	0	1	0	-	0	1	-	-	-	-
9989	2	55.014	1	0	No	B	B	B	B	-	B	-	-	-	-	-	-	-	-	-	-	-	-	-	-
9990	2	55.014	1	0	No	-	B	B	B	B	B	B	B	-	-	-	-	-	-	-	-	-	-	-	-
1382	2	55.093	1	0	No	B	B	B	B	-	B	-	-	-	-	-	-	-	-	-	-	-	-	-	-
1381	2	55.093	1	1	Yes	A	B	-	-	-	B	-	-	-	-	0	1	-	-	-	1	-	-	-	-
1036	2	55.093	1	1	Yes	B	A	B	-	B	A	-	-	-	-	0	1	0	-	0	1	-	-	-	-
2271	2	55.172	1	1	Yes	A	B	A	-	A	B	-	-	-	-	0	1	0	-	0	1	-	-	-	-
10003	2	56.008	0	0	No	A	A	A	A	A	A	A	A	-	-	-	-	-	-	-	-	-	-	-	-
10005	2	56.008	0	1	No	B	A	B	-	B	A	A	A	-	-	-	-	-	-	-	-	-	-	-	-
10006	2	56.008	0	1	No	A	B	A	-	A	B	B	B	-	-	-	-	-	-	-	-	-	-	-	-
2278	2	56.008	0	1	No	A	B	A	-	A	B	B	B	-	-	-	-	-	-	-	-	-	-	-	-
2963	2	56.008	0	1	No	B	A	B	-	B	A	A	A	-	-	-	-	-	-	-	-	-	-	-	-
2279	2	56.008	1	1	Yes	A	B	A	A	A	B	B	B	-	-	0	1	0	0	0	1	1	1	-	-
1723	2	56.008	1	1	Yes	A	B	A	-	A	B	-	-	-	-	0	1	0	-	0	1	-	-	-	-
15778	2	56.824	0	1	No	B	A	B	-	B	A	A	A	-	-	-	-	-	-	-	-	-	-	-	-
10017	2	56.931	1	0	No	A	-	A	-	A	A	A	A	-	-	-	-	-	-	-	-	-	-	-	-
10018	2	56.931	1	0	No	B	-	B	-	B	B	B	B	-	-	-	-	-	-	-	-	-	-	-	-
10019	2	56.931	0	1	No	B	A	B	B	B	A	A	A	-	-	-	-	-	-	-	-	-	-	-	-
10021	2	56.931	1	0	No	A	-	A	-	A	A	A	A	-	-	-	-	-	-	-	-	-	-	-	-
10024	2	56.931	1	0	No	A	-	A	-	A	A	A	A	-	-	-	-	-	-	-	-	-	-	-	-
288	2	57.35	0	0	No	A	-	A	-	A	-	A	A	-	-	-	-	-	-	-	-	-	-	-	-
2296	2	58.082	1	0	No	B	B	-	B	B	B	B	B	-	-	-	-	-	-	-	-	-	-	-	-
1389	2	58.088	0	0	No	A	-	A	-	A	-	A	A	-	-	-	-	-	-	-	-	-	-	-	-
10025	2	58.324	1	0	No	A	-	A	-	A	A	A	A	-	-	-	-	-	-	-	-	-	-	-	-
10026	2	58.324	1	1	Yes	A	B	A	A	A	B	-	-	-	-	0	1	0	0	0	1	-	-	-	-
10028	2	58.324	1	0	No	B	B	B	B	B	B	B	B	-	-	-	-	-	-	-	-	-	-	-	-
10029	2	58.324	1	1	Yes	B	A	B	-	B	A	-	-	-	-	0	1	0	-	0	1	-	-	-	-
10030	2	58.324	1	1	Yes	B	A	B	B	B	A	-	-	-	-	0	1	0	0	0	1	-	-	-	-
10031	2	58.324	1	0	No	B	B	-	B	B	B	B	B	-	-	-	-	-	-	-	-	-	-	-	-
10032	2	58.324	1	0	No	B	-	B	-	B	B	B	B	-	-	-	-	-	-	-	-	-	-	-	-
10033	2	58.324	0	1	No	B	A	-	-	B	A	A	A	-	-	-	-	-	-	-	-	-	-	-	-
1748	2	58.94	1	0	No	B	B	B	B	B	B	B	B	-	-	-	-	-	-	-	-	-	-	-	-
10035	2	59.253	0	1	No	A	B	A	-	A	B	B	B	-	-	-	-	-	-	-	-	-	-	-	-
10036	2	59.253	0	0	No	A	A	A	A	A	-	A	A	-	-	-	-	-	-	-	-	-	-	-	-
10037	2	59.253	1	1	Yes	A	B	A	-	A	B	-	-	-	-	0	1	0	-	0	1	-	-	-	-
3366	2	59.494	1	1	Yes	B	A	B	-	B	A	-	-	-	-	0	1	0	-	0	1	-	-	-	-
714	2	59.841	1	0	No	-	A	-	A	A	A	A	A	-	-	-	-	-	-	-	-	-	-	-	-
1758	2	59.841	1	0	No	-	B	-	B	B	B	B	B	-	-	-	-	-	-	-	-	-	-	-	-
3358	2	60.444	0	1	No	B	A	B	-	B	A	A	A	-	-	-	-	-	-	-	-	-	-	-	-
1065	2	60.444	1	1	Yes	B	A	B	B	B	A	-	A	-	-	0	1	0	0	0	1	-	1	-	-
499	2	60.444	0	1	No	B	A	B	-	B	A	A	A	-	-	-	-	-	-	-	-	-	-	-	-
1762	2	60.444	0	1	No	A	B	-	A	A	B	B	B	-	-	-	-	-	-	-	-	-	-	-	-
10040	2	60.444	0	0	No	B	B	B	B	B	-	B	-	-	-	-	-	-	-	-	-	-	-	-	-
2310	2	60.444	1	1	Yes	B	A	B	-	B	A	-	A	-	-	0	1	0	-	0	1	-	1	-	-
3360	2	60.513	0	0	No	B	B	B	B	B	-	B	-	-	-	-	-	-	-	-	-	-	-	-	-
3364	2	60.513	1	0	No	-	A	-	A	A	A	A	A	-	-	-	-	-	-	-	-	-	-	-	-
15785	2	60.997	0	1	No	A	B	A	-	A	B	B	B	-	-	-	-	-	-	-	-	-	-	-	-
15786	2	60.997	1	1	Yes	B	A	B	B	B	A	-	A	-	-	0	1	0	0	0	1	-	1	-	-
3275	2	61.317	1	0	No	A	A	A	A	A	A	A	A	-	-	-	-	-	-	-	-	-	-	-	-
716	2	61.317	1	0	No	A	A	A	A	A	A	A	A	-	-	-	-	-	-	-	-	-	-	-	-
2999	2	61.389	1	0	No	A	A	A	A	A	A	A	A	-	-	-	-	-	-	-	-	-	-	-	-
10042	2	61.59	1	1	Yes	A	B	A	-	A	B	-	B	-	-	0	1	0	-	0	1	-	1	-	-
10043	2	61.59	1	0	No	B	B	B	B	B	B	B	B	-	-	-	-	-	-	-	-	-	-	-	-
10044	2	61.59	1	0	No	B	B	B	B	B	B	B	B	-	-	-	-	-	-	-	-	-	-	-	-
10045	2	61.59	0	0	No	A	A	A	A	A	-	A	-	-	-	-	-	-	-	-	-	-	-	-	-
10046	2	61.59	1	1	Yes	A	B	A	-	A	B	-	B	-	-	0	1	0	-	0	1	-	1	-	-
10047	2	61.59	1	0	No	B	B	B	B	B	B	B	B	-	-	-	-	-	-	-	-	-	-	-	-
183	2	61.59	0	1	No	A	B	A	-	A	B	B	B	-	-	-	-	-	-	-	-	-	-	-	-
10048	2	61.59	1	1	Yes	-	B	A	A	A	B	-	B	-	-	-	1	0	0	0	1	-	1	-	-
10049	2	61.59	0	1	No	A	B	A	-	A	B	B	B	-	-	-	-	-	-	-	-	-	-	-	-
10050	2	61.59	0	1	No	B	A	B	-	B	A	A	A	-	-	-	-	-	-	-	-	-	-	-	-
10051	2	61.59	0	0	No	A	A	A	A	A	-	A	-	-	-	-	-	-	-	-	-	-	-	-	-
17389	2	61.899	1	1	Yes	B	A	B	-	B	A	-	A	-	-	0	1	0	-	0	1	-	1	-	-
17391	2	61.899	1	1	Yes	B	A	B	B	B	A	-	A	-	-	0	1	0	0	0	1	-	1	-	-
17392	2	61.899	1	1	Yes	A	B	A	A	A	B	-	B	-	-	0	1	0	0	0	1	-	1	-	-
17393	2	61.899	1	0	No	A	A	A	A	A	A	A	A	-	-	-	-	-	-	-	-	-	-	-	-
3353	2	62.038	1	0	No	B	B	B	B	B	B	B	B	-	-	-	-	-	-	-	-	-	-	-	-
3355	2	62.041	1	0	No	B	B	B	B	B	B	B	B	-	-	-	-	-	-	-	-	-	-	-	-
3354	2	62.041	1	0	No	A	A	A	A	A	A	A	A	-	-	-	-	-	-	-	-	-	-	-	-
3356	2	62.042	1	0	No	A	A	A	A	A	A	A	A	-	-	-	-	-	-	-	-	-	-	-	-
3365	2	62.576	1	0	No	A	A	A	A	A	A	A	A	-	-	-	-	-	-	-	-	-	-	-	-
15791	2	62.833	1	0	No	-	A	-	A	A	A	A	A	-	-	-	-	-	-	-	-	-	-	-	-
15794	2	62.833	1	1	Yes	A	B	A	A	A	B	B	B	-	-	0	1	0	0	0	1	1	1	-	-
10052	2	62.919	0	1	No	A	B	A	A	A	B	B	B	-	-	-	-	-	-	-	-	-	-	-	-
10054	2	62.919	1	1	Yes	A	B	A	-	A	B	B	B	-	-	0	1	0	-	0	1	1	1	-	-
10055	2	62.919	0	0	No	A	-	A	-	A	-	-	-	-	-	-	-	-	-	-	-	-	-	-	-
10056	2	62.919	1	0	No	B	B	B	B	B	B	B	B	-	-	-	-	-	-	-	-	-	-	-	-
10057	2	62.919	1	1	Yes	B	A	B	B	B	A	A	A	-	-	0	1	0	0	0	1	1	1	-	-
12171	2	63.593	1	1	Yes	B	A	B	-	B	A	A	A	-	-	0	1	0	-	0	1	1	1	-	-
12172	2	63.593	1	1	Yes	-	B	A	A	A	B	B	B	-	-	-	1	0	0	0	1	1	1	-	-
12173	2	63.593	1	1	Yes	A	B	A	-	A	B	B	B	-	-	0	1	0	-	0	1	1	1	-	-
12174	2	63.593	1	0	No	B	B	B	B	B	B	B	B	-	-	-	-	-	-	-	-	-	-	-	-
12175	2	63.593	1	1	Yes	B	A	B	-	B	A	A	A	-	-	0	1	0	-	0	1	1	1	-	-
12177	2	63.593	1	0	No	B	B	B	B	B	B	B	B	-	-	-	-	-	-	-	-	-	-	-	-
12178	2	63.593	1	1	Yes	A	B	A	-	A	B	B	B	-	-	0	1	0	-	0	1	1	1	-	-
12180	2	63.593	1	1	Yes	A	B	A	-	A	B	B	B	-	-	0	1	0	-	0	1	1	1	-	-
12181	2	63.593	1	0	No	B	B	B	B	B	B	B	-	-	-	-	-	-	-	-	-	-	-	-	-
10058	2	63.774	1	0	No	-	B	B	B	B	B	B	B	-	-	-	-	-	-	-	-	-	-	-	-
10059	2	63.774	1	1	Yes	A	B	A	A	A	B	B	B	-	-	0	1	0	0	0	1	1	1	-	-
10061	2	63.774	1	1	Yes	B	A	B	-	B	A	A	A	-	-	0	1	0	-	0	1	1	1	-	-
10062	2	63.774	1	1	Yes	-	A	B	-	B	A	A	A	-	-	-	1	0	-	0	1	1	1	-	-
10063	2	63.774	1	1	Yes	A	B	A	A	A	B	B	B	-	-	0	1	0	0	0	1	1	1	-	-
10064	2	63.774	1	0	No	B	B	B	B	B	B	B	B	-	-	-	-	-	-	-	-	-	-	-	-
10065	2	63.774	1	1	Yes	B	A	B	B	B	A	A	A	-	-	0	1	0	0	0	1	1	1	-	-
3010	2	63.774	0	0	No	A	A	A	A	A	-	-	-	-	-	-	-	-	-	-	-	-	-	-	-
3011	2	63.967	1	0	No	A	A	-	A	A	A	A	A	-	-	-	-	-	-	-	-	-	-	-	-
15800	2	64.143	1	0	No	A	A	A	A	A	A	A	A	-	-	-	-	-	-	-	-	-	-	-	-
15801	2	64.143	1	1	Yes	B	A	B	B	B	A	A	A	-	-	0	1	0	0	0	1	1	1	-	-
15802	2	64.143	1	1	Yes	A	B	A	A	A	B	B	B	-	-	0	1	0	0	0	1	1	1	-	-
304	2	64.234	1	1	Yes	A	B	A	A	A	B	B	B	-	-	0	1	0	0	0	1	1	1	-	-
10067	2	64.287	1	0	No	B	B	-	B	-	B	B	B	-	-	-	-	-	-	-	-	-	-	-	-
10068	2	64.287	0	0	No	A	-	A	-	A	A	A	A	-	-	-	-	-	-	-	-	-	-	-	-
10069	2	64.287	1	0	No	B	B	B	B	B	B	B	B	-	-	-	-	-	-	-	-	-	-	-	-
10070	2	64.287	0	0	No	A	-	A	-	A	A	A	A	-	-	-	-	-	-	-	-	-	-	-	-
10071	2	64.287	0	0	No	A	-	A	-	A	A	A	A	-	-	-	-	-	-	-	-	-	-	-	-
10073	2	64.287	1	0	No	B	B	B	B	B	B	B	B	-	-	-	-	-	-	-	-	-	-	-	-
15803	2	64.587	0	0	No	B	B	B	B	B	B	B	B	-	-	-	-	-	-	-	-	-	-	-	-
15804	2	64.587	1	0	No	A	A	A	A	A	A	A	A	-	-	-	-	-	-	-	-	-	-	-	-
15806	2	64.587	0	0	No	A	B	A	A	A	B	-	B	-	-	-	-	-	-	-	-	-	-	-	-
15807	2	64.587	0	1	No	A	B	A	A	A	B	B	B	-	-	-	-	-	-	-	-	-	-	-	-
3013	2	64.986	0	1	No	B	-	B	B	-	-	-	-	-	-	-	-	-	-	-	-	-	-	-	-
720	2	64.986	0	0	No	A	-	A	-	A	-	-	-	-	-	-	-	-	-	-	-	-	-	-	-
1080	2	64.986	1	1	Yes	B	A	B	B	B	A	A	A	-	-	0	1	0	0	0	1	1	1	-	-
2330	2	64.986	1	0	No	B	B	-	B	B	B	B	B	-	-	-	-	-	-	-	-	-	-	-	-
1081	2	64.986	1	0	No	A	A	-	A	A	A	A	A	-	-	-	-	-	-	-	-	-	-	-	-
10076	2	65.758	1	0	No	B	B	B	B	B	B	B	B	-	-	-	-	-	-	-	-	-	-	-	-
10077	2	65.758	0	0	No	A	B	A	A	A	B	B	B	-	-	-	-	-	-	-	-	-	-	-	-
10078	2	65.758	1	0	No	B	B	-	B	-	B	B	B	-	-	-	-	-	-	-	-	-	-	-	-
10079	2	65.758	1	0	No	B	B	-	B	B	B	B	B	-	-	-	-	-	-	-	-	-	-	-	-
17394	2	67.179	1	0	No	A	A	-	A	A	A	A	A	-	-	-	-	-	-	-	-	-	-	-	-
3030	2	67.617	1	0	No	A	A	A	A	-	A	A	A	-	-	-	-	-	-	-	-	-	-	-	-
10088	2	67.775	1	1	Yes	B	A	B	-	-	A	A	A	-	-	0	1	0	-	-	1	1	1	-	-
103	2	67.775	1	1	Yes	A	B	A	-	B	B	B	B	-	-	0	1	0	-	1	1	1	1	-	-
10090	2	67.775	1	0	No	B	B	B	B	-	B	B	-	-	-	-	-	-	-	-	-	-	-	-	-
10091	2	67.775	1	0	No	A	A	A	A	-	A	A	A	-	-	-	-	-	-	-	-	-	-	-	-
10093	2	67.776	1	0	No	A	A	A	A	A	A	A	A	-	-	-	-	-	-	-	-	-	-	-	-
3286	2	70.061	1	0	No	A	A	A	A	A	A	A	A	-	-	-	-	-	-	-	-	-	-	-	-
2354	2	70.061	0	0	No	A	-	A	-	A	-	-	-	-	-	-	-	-	-	-	-	-	-	-	-
10097	2	70.061	0	0	No	A	-	A	-	A	A	A	A	-	-	-	-	-	-	-	-	-	-	-	-
10098	2	70.061	1	1	Yes	A	B	A	-	B	B	B	B	-	-	0	1	0	-	1	1	1	1	-	-
10099	2	70.061	1	0	No	B	B	B	B	B	B	B	B	-	-	-	-	-	-	-	-	-	-	-	-
10102	2	70.061	1	0	No	A	A	-	A	A	A	A	A	-	-	-	-	-	-	-	-	-	-	-	-
1800	2	70.174	0	1	No	A	-	A	A	B	-	-	-	-	-	-	-	-	-	-	-	-	-	-	-
1410	2	70.605	0	1	No	B	A	B	B	A	A	A	A	-	-	-	-	-	-	-	-	-	-	-	-
1411	2	70.866	0	0	No	B	B	B	B	B	B	B	B	-	-	-	-	-	-	-	-	-	-	-	-
2355	2	70.931	1	1	Yes	A	B	A	A	B	B	B	B	-	-	0	1	0	0	1	1	1	1	-	-
1801	2	71.177	1	0	No	B	B	B	B	B	B	B	B	-	-	-	-	-	-	-	-	-	-	-	-
193	2	71.21	1	0	No	A	A	A	A	A	A	A	A	-	-	-	-	-	-	-	-	-	-	-	-
1110	2	71.214	1	0	No	A	A	A	A	A	A	A	A	-	-	-	-	-	-	-	-	-	-	-	-
3043	2	71.24	0	0	No	A	A	A	A	A	A	A	A	-	-	-	-	-	-	-	-	-	-	-	-
1802	2	71.261	0	0	No	B	B	B	B	B	B	B	B	-	-	-	-	-	-	-	-	-	-	-	-
3044	2	71.301	0	0	No	A	A	A	A	A	A	A	A	-	-	-	-	-	-	-	-	-	-	-	-
16955	2	71.782	0	0	No	A	A	A	A	A	-	-	-	-	-	-	-	-	-	-	-	-	-	-	-
16954	2	71.782	0	1	No	-	B	A	A	B	-	-	-	-	-	-	-	-	-	-	-	-	-	-	-
10111	2	72.003	1	1	Yes	A	B	A	A	-	B	B	B	-	-	0	1	0	0	-	1	1	1	-	-
10112	2	72.003	0	0	No	A	A	A	A	A	-	-	-	-	-	-	-	-	-	-	-	-	-	-	-
10113	2	72.003	1	0	No	B	B	B	B	B	B	B	B	-	-	-	-	-	-	-	-	-	-	-	-
10116	2	72.003	1	0	No	A	A	A	A	A	A	A	A	-	-	-	-	-	-	-	-	-	-	-	-
10117	2	72.003	1	0	No	A	A	A	A	A	A	A	A	-	-	-	-	-	-	-	-	-	-	-	-
1128	2	72.003	0	0	No	A	A	A	A	A	-	-	-	-	-	-	-	-	-	-	-	-	-	-	-
568	2	72.249	0	0	No	B	B	B	B	B	-	-	-	-	-	-	-	-	-	-	-	-	-	-	-
17398	2	72.305	0	0	No	-	A	A	A	A	-	-	-	-	-	-	-	-	-	-	-	-	-	-	-
17399	2	72.305	0	0	No	A	A	A	A	A	-	-	-	-	-	-	-	-	-	-	-	-	-	-	-
17400	2	72.305	1	0	No	A	A	A	A	A	A	A	A	-	-	-	-	-	-	-	-	-	-	-	-
10122	2	73.197	0	0	No	B	B	B	B	B	-	-	-	-	-	-	-	-	-	-	-	-	-	-	-
10124	2	74.394	0	0	No	A	A	A	A	A	-	-	-	-	-	-	-	-	-	-	-	-	-	-	-
10126	2	74.394	0	0	No	B	B	B	B	B	-	-	-	-	-	-	-	-	-	-	-	-	-	-	-
10127	2	74.394	0	1	No	-	A	B	B	A	A	A	B	-	-	-	-	-	-	-	-	-	-	-	-
10128	2	74.394	0	1	No	-	A	B	B	A	A	A	B	-	-	-	-	-	-	-	-	-	-	-	-
10129	2	74.394	0	0	No	A	A	A	A	A	-	-	-	-	-	-	-	-	-	-	-	-	-	-	-
10130	2	74.394	0	1	No	-	A	B	B	A	A	A	B	-	-	-	-	-	-	-	-	-	-	-	-
3296	2	75.038	1	0	No	A	A	A	A	A	A	A	A	-	-	-	-	-	-	-	-	-	-	-	-
10133	2	75.347	0	0	No	A	A	A	A	A	-	-	-	-	-	-	-	-	-	-	-	-	-	-	-
10134	2	75.347	0	0	No	A	A	A	A	A	-	-	-	-	-	-	-	-	-	-	-	-	-	-	-
10139	2	75.347	0	0	No	B	B	B	B	B	-	-	-	-	-	-	-	-	-	-	-	-	-	-	-
1137	2	75.347	0	0	No	B	B	B	B	B	-	-	-	-	-	-	-	-	-	-	-	-	-	-	-
1138	2	75.667	0	0	No	A	A	A	A	A	-	-	-	-	-	-	-	-	-	-	-	-	-	-	-
3067	2	75.667	0	0	No	A	A	A	A	A	-	-	-	-	-	-	-	-	-	-	-	-	-	-	-
10142	2	76.262	1	0	No	A	A	A	A	A	A	A	A	-	-	-	-	-	-	-	-	-	-	-	-
10143	2	76.262	1	0	No	B	B	B	B	B	B	B	B	-	-	-	-	-	-	-	-	-	-	-	-
10144	2	76.262	1	0	No	B	B	B	B	B	B	B	B	-	-	-	-	-	-	-	-	-	-	-	-
10145	2	76.262	0	1	No	B	A	B	B	A	B	A	B	-	-	-	-	-	-	-	-	-	-	-	-
10147	2	76.262	1	0	No	A	A	A	A	A	A	A	A	-	-	-	-	-	-	-	-	-	-	-	-
10148	2	76.262	1	0	No	B	B	B	B	B	B	B	B	-	-	-	-	-	-	-	-	-	-	-	-
1825	2	76.328	1	0	No	-	B	B	B	B	B	B	B	-	-	-	-	-	-	-	-	-	-	-	-
10150	2	76.692	0	0	No	B	B	B	B	B	-	-	-	-	-	-	-	-	-	-	-	-	-	-	-
2379	2	76.692	1	0	No	-	B	B	B	-	B	B	B	-	-	-	-	-	-	-	-	-	-	-	-
1140	2	76.692	0	0	No	B	B	B	B	B	-	-	-	-	-	-	-	-	-	-	-	-	-	-	-
10153	2	76.692	0	0	No	B	B	B	B	B	-	-	-	-	-	-	-	-	-	-	-	-	-	-	-
10157	2	76.692	0	1	No	B	A	B	B	A	B	A	B	-	-	-	-	-	-	-	-	-	-	-	-
1827	2	76.692	0	0	No	B	B	B	B	B	-	-	-	-	-	-	-	-	-	-	-	-	-	-	-
3070	2	76.855	0	0	No	B	B	B	B	B	-	-	-	-	-	-	-	-	-	-	-	-	-	-	-
2380	2	76.855	0	0	No	A	A	A	A	A	-	-	-	-	-	-	-	-	-	-	-	-	-	-	-
3071	2	77.37	1	0	No	-	A	A	A	A	A	A	A	-	-	-	-	-	-	-	-	-	-	-	-
1828	2	77.37	1	0	No	-	B	B	B	B	B	B	B	-	-	-	-	-	-	-	-	-	-	-	-
1141	2	77.37	1	0	No	A	A	A	A	A	A	A	A	-	-	-	-	-	-	-	-	-	-	-	-
10162	2	78.055	1	0	No	-	B	B	B	B	B	B	B	-	-	-	-	-	-	-	-	-	-	-	-
1831	2	78.416	0	0	No	A	A	A	A	A	A	A	A	-	-	-	-	-	-	-	-	-	-	-	-
10165	2	78.416	1	0	No	B	B	B	B	B	B	B	B	-	-	-	-	-	-	-	-	-	-	-	-
10166	2	78.416	0	0	No	A	A	A	A	A	A	A	A	-	-	-	-	-	-	-	-	-	-	-	-
10167	2	78.416	1	0	No	B	B	B	B	B	B	B	B	-	-	-	-	-	-	-	-	-	-	-	-
10168	2	78.416	0	0	No	B	B	B	B	B	B	B	B	-	-	-	-	-	-	-	-	-	-	-	-
10169	2	78.416	1	1	Yes	A	B	A	A	B	A	B	A	-	-	0	1	0	0	1	0	1	0	-	-
1420	2	78.416	1	1	Yes	A	B	A	A	B	A	B	A	-	-	0	1	0	0	1	0	1	0	-	-
530	2	78.416	0	0	No	B	B	B	B	B	B	B	B	-	-	-	-	-	-	-	-	-	-	-	-
1421	2	78.416	0	0	No	A	A	A	A	A	A	A	A	-	-	-	-	-	-	-	-	-	-	-	-
12276	3	0	1	0	No	B	B	B	-	-	-	-	B	-	-	-	-	-	-	-	-	-	-	-	-
12274	3	0.01	1	0	No	B	B	B	B	B	B	B	B	-	-	-	-	-	-	-	-	-	-	-	-
12271	3	0.018	1	0	No	B	B	B	B	B	B	B	B	-	-	-	-	-	-	-	-	-	-	-	-
764	3	0.172	1	0	No	-	A	A	-	-	-	-	A	-	-	-	-	-	-	-	-	-	-	-	-
1924	3	0.232	1	0	No	-	B	B	B	B	B	B	B	-	-	-	-	-	-	-	-	-	-	-	-
1216	3	0.247	1	0	No	-	A	A	-	-	-	-	A	-	-	-	-	-	-	-	-	-	-	-	-
2488	3	0.39	1	0	No	B	B	B	B	B	B	B	B	-	-	-	-	-	-	-	-	-	-	-	-
1980	3	1.714	1	0	No	-	B	B	B	B	B	B	B	-	-	-	-	-	-	-	-	-	-	-	-
10190	3	1.871	1	0	No	-	B	B	B	B	B	B	B	-	-	-	-	-	-	-	-	-	-	-	-
10192	3	1.871	0	0	No	A	A	-	A	A	A	A	A	-	-	-	-	-	-	-	-	-	-	-	-
10194	3	1.871	1	0	No	A	-	A	-	-	-	-	A	-	-	-	-	-	-	-	-	-	-	-	-
10195	3	1.871	0	0	No	B	B	-	B	B	B	B	B	-	-	-	-	-	-	-	-	-	-	-	-
10196	3	1.871	1	0	No	B	B	B	B	B	B	B	B	-	-	-	-	-	-	-	-	-	-	-	-
160	3	1.952	1	1	Yes	-	-	B	-	-	A	A	-	-	-	-	-	0	-	-	1	1	-	-	-
1987	3	1.952	0	1	No	-	A	-	A	A	B	B	B	-	-	-	-	-	-	-	-	-	-	-	-
1278	3	2.124	1	0	No	B	B	B	B	B	B	B	B	-	-	-	-	-	-	-	-	-	-	-	-
784	3	2.124	1	0	No	A	A	A	A	A	A	A	A	-	-	-	-	-	-	-	-	-	-	-	-
785	3	2.205	0	0	No	A	A	A	A	A	A	A	A	-	-	-	-	-	-	-	-	-	-	-	-
2724	3	2.205	1	0	No	-	A	A	A	A	A	A	A	-	-	-	-	-	-	-	-	-	-	-	-
225	3	2.205	0	0	No	B	B	B	B	B	B	B	B	-	-	-	-	-	-	-	-	-	-	-	-
10488	3	2.637	1	0	No	-	A	A	A	A	A	A	A	-	-	-	-	-	-	-	-	-	-	-	-
598	3	2.9	1	0	No	B	B	B	B	B	B	B	B	-	-	-	-	-	-	-	-	-	-	-	-
5825	3	3.031	1	0	No	A	A	A	A	A	A	A	A	-	-	-	-	-	-	-	-	-	-	-	-
5824	3	3.031	1	0	No	B	B	B	B	B	B	B	B	-	-	-	-	-	-	-	-	-	-	-	-
5823	3	3.031	1	1	Yes	B	-	B	-	-	A	A	-	-	-	0	-	0	-	-	1	1	-	-	-
5822	3	3.031	1	0	No	B	B	B	B	B	B	B	B	-	-	-	-	-	-	-	-	-	-	-	-
5820	3	3.031	1	0	No	A	A	A	A	A	A	A	A	-	-	-	-	-	-	-	-	-	-	-	-
5819	3	3.031	1	1	Yes	A	A	A	A	-	B	B	-	-	-	0	0	0	0	-	1	1	-	-	-
5818	3	3.031	1	1	Yes	B	B	B	B	-	A	A	-	-	-	0	0	0	0	-	1	1	-	-	-
596	3	3.15	1	0	No	B	B	B	B	B	B	B	B	-	-	-	-	-	-	-	-	-	-	-	-
2106	3	3.411	1	0	No	-	A	A	A	A	A	A	-	-	-	-	-	-	-	-	-	-	-	-	-
1595	3	3.787	1	0	No	B	B	B	B	B	B	B	B	-	-	-	-	-	-	-	-	-	-	-	-
10201	3	3.916	1	0	No	-	B	B	B	B	B	B	B	-	-	-	-	-	-	-	-	-	-	-	-
10202	3	3.916	1	0	No	-	B	B	B	B	B	B	B	-	-	-	-	-	-	-	-	-	-	-	-
10204	3	3.916	1	1	Yes	B	-	B	-	-	A	A	-	-	-	0	-	0	-	-	1	1	-	-	-
10205	3	3.916	1	0	No	-	A	A	A	A	A	A	A	-	-	-	-	-	-	-	-	-	-	-	-
10206	3	3.916	1	0	No	-	A	A	A	A	A	A	A	-	-	-	-	-	-	-	-	-	-	-	-
4231	3	4.6	1	0	No	B	B	B	B	B	B	B	B	-	-	-	-	-	-	-	-	-	-	-	-
4232	3	4.6	1	1	Yes	A	-	A	-	-	B	B	-	-	-	0	-	0	-	-	1	1	-	-	-
2200	3	5.697	1	0	No	A	A	A	A	A	A	A	A	-	-	-	-	-	-	-	-	-	-	-	-
4094	3	6.244	1	0	No	A	A	A	A	A	A	A	A	-	-	-	-	-	-	-	-	-	-	-	-
1670	3	6.316	1	0	No	B	B	B	B	B	B	B	B	-	-	-	-	-	-	-	-	-	-	-	-
10211	3	6.316	1	0	No	B	B	B	B	B	B	B	B	-	-	-	-	-	-	-	-	-	-	-	-
10212	3	6.316	1	0	No	B	B	B	B	B	B	B	B	-	-	-	-	-	-	-	-	-	-	-	-
10213	3	6.316	1	0	No	A	A	A	A	A	A	A	A	-	-	-	-	-	-	-	-	-	-	-	-
10216	3	6.316	1	0	No	B	B	B	B	B	B	B	B	-	-	-	-	-	-	-	-	-	-	-	-
10217	3	6.316	1	0	No	A	A	A	A	A	A	A	A	-	-	-	-	-	-	-	-	-	-	-	-
10218	3	6.316	1	0	No	-	A	A	A	A	A	A	A	-	-	-	-	-	-	-	-	-	-	-	-
509	3	6.48	1	0	No	A	A	A	A	A	A	A	A	-	-	-	-	-	-	-	-	-	-	-	-
16825	3	7.044	1	0	No	B	B	B	B	B	B	B	B	-	-	-	-	-	-	-	-	-	-	-	-
16821	3	7.044	1	0	No	B	B	B	B	B	B	B	B	-	-	-	-	-	-	-	-	-	-	-	-
10220	3	7.81	1	0	No	B	B	B	B	B	B	B	B	-	-	-	-	-	-	-	-	-	-	-	-
10219	3	7.81	1	0	No	A	A	A	A	A	A	A	A	-	-	-	-	-	-	-	-	-	-	-	-
15818	3	8.303	1	0	No	B	B	B	B	B	B	B	B	-	-	-	-	-	-	-	-	-	-	-	-
15819	3	8.303	1	0	No	A	A	A	A	A	A	A	A	-	-	-	-	-	-	-	-	-	-	-	-
15820	3	8.303	1	0	No	A	A	A	A	A	A	A	A	-	-	-	-	-	-	-	-	-	-	-	-
15821	3	8.303	1	0	No	A	A	A	A	A	A	A	A	-	-	-	-	-	-	-	-	-	-	-	-
15822	3	8.303	1	1	Yes	A	A	A	A	-	B	B	-	-	-	0	0	0	0	-	1	1	-	-	-
15823	3	8.303	1	1	Yes	A	A	A	A	-	B	B	-	-	-	0	0	0	0	-	1	1	-	-	-
15824	3	8.303	1	1	Yes	B	B	B	B	-	A	A	-	-	-	0	0	0	0	-	1	1	-	-	-
15825	3	8.303	1	0	No	A	A	A	A	A	A	A	-	-	-	-	-	-	-	-	-	-	-	-	-
3060	3	9.075	1	0	No	A	A	A	A	A	A	A	A	-	-	-	-	-	-	-	-	-	-	-	-
2376	3	9.366	1	0	No	B	B	B	B	B	B	B	B	-	-	-	-	-	-	-	-	-	-	-	-
1823	3	9.486	1	0	No	A	A	-	A	A	A	A	A	-	-	-	-	-	-	-	-	-	-	-	-
10229	3	9.486	1	1	Yes	A	A	A	A	-	B	B	-	-	-	0	0	0	0	-	1	1	-	-	-
10230	3	9.486	1	0	No	B	B	B	B	B	B	B	B	-	-	-	-	-	-	-	-	-	-	-	-
61	3	9.486	1	0	No	A	A	-	A	A	A	A	A	-	-	-	-	-	-	-	-	-	-	-	-
10232	3	9.711	1	1	Yes	A	A	A	A	-	B	B	-	-	-	0	0	0	0	-	1	1	-	-	-
10233	3	9.711	1	1	Yes	B	B	B	B	-	A	A	-	-	-	0	0	0	0	-	1	1	-	-	-
10234	3	9.711	1	1	Yes	A	A	A	A	-	B	B	-	-	-	0	0	0	0	-	1	1	-	-	-
10236	3	9.994	1	1	Yes	A	A	A	A	A	B	B	B	-	-	0	0	0	0	0	1	1	1	-	-
10240	3	9.994	1	0	No	A	A	-	A	A	A	A	-	-	-	-	-	-	-	-	-	-	-	-	-
10241	3	9.994	1	0	No	A	A	A	A	A	A	A	-	-	-	-	-	-	-	-	-	-	-	-	-
10242	3	9.994	1	1	Yes	A	A	A	A	-	B	B	-	-	-	0	0	0	0	-	1	1	-	-	-
10244	3	9.994	1	0	No	B	B	B	B	B	B	B	B	-	-	-	-	-	-	-	-	-	-	-	-
17822	3	10.038	1	1	Yes	B	-	B	-	B	A	A	A	-	-	0	-	0	-	0	1	1	1	-	-
17821	3	10.038	1	0	No	A	A	A	A	A	A	A	A	-	-	-	-	-	-	-	-	-	-	-	-
106	3	10.28	1	1	Yes	B	-	B	-	B	A	A	A	-	-	0	-	0	-	0	1	1	1	-	-
10246	3	10.592	1	0	No	A	-	-	-	A	A	A	-	-	-	-	-	-	-	-	-	-	-	-	-
10247	3	10.592	1	1	Yes	A	-	-	-	A	B	B	B	-	-	0	-	-	-	0	1	1	1	-	-
10249	3	10.592	1	0	No	B	-	B	-	B	B	B	-	-	-	-	-	-	-	-	-	-	-	-	-
10250	3	10.592	1	0	No	A	-	A	-	A	A	A	-	-	-	-	-	-	-	-	-	-	-	-	-
10251	3	10.592	1	0	No	A	-	A	-	A	A	A	-	-	-	-	-	-	-	-	-	-	-	-	-
10252	3	10.592	1	0	No	B	-	B	-	B	B	B	-	-	-	-	-	-	-	-	-	-	-	-	-
2415	3	10.592	1	0	No	A	-	A	-	A	A	A	-	-	-	-	-	-	-	-	-	-	-	-	-
10253	3	10.592	1	0	No	B	B	-	B	B	B	B	-	-	-	-	-	-	-	-	-	-	-	-	-
10254	3	10.592	1	0	No	B	B	B	B	B	B	B	-	-	-	-	-	-	-	-	-	-	-	-	-
2419	3	10.71	1	0	No	B	B	B	B	B	B	B	B	-	-	-	-	-	-	-	-	-	-	-	-
10255	3	11.232	1	0	No	B	B	B	B	B	B	B	B	-	-	-	-	-	-	-	-	-	-	-	-
10256	3	11.232	1	0	No	A	A	A	A	A	A	A	A	-	-	-	-	-	-	-	-	-	-	-	-
10257	3	11.232	1	0	No	A	A	A	A	A	A	A	A	-	-	-	-	-	-	-	-	-	-	-	-
10258	3	11.232	1	0	No	B	B	B	B	B	B	B	-	-	-	-	-	-	-	-	-	-	-	-	-
10259	3	11.232	1	0	No	B	B	B	B	B	B	B	B	-	-	-	-	-	-	-	-	-	-	-	-
453	3	11.232	1	0	No	B	B	B	B	B	B	B	B	-	-	-	-	-	-	-	-	-	-	-	-
10261	3	11.232	1	0	No	B	B	B	B	B	B	B	B	-	-	-	-	-	-	-	-	-	-	-	-
1432	3	13.321	1	0	No	A	A	A	A	A	A	A	-	-	-	-	-	-	-	-	-	-	-	-	-
3118	3	13.37	1	0	No	A	-	A	-	A	A	A	-	-	-	-	-	-	-	-	-	-	-	-	-
10265	3	13.37	1	0	No	A	-	A	-	A	A	A	-	-	-	-	-	-	-	-	-	-	-	-	-
10266	3	13.37	1	0	No	B	-	B	-	B	B	B	-	-	-	-	-	-	-	-	-	-	-	-	-
10267	3	13.37	1	0	No	B	B	B	B	B	B	B	-	-	-	-	-	-	-	-	-	-	-	-	-
1433	3	13.828	1	0	No	B	-	B	-	B	B	B	-	-	-	-	-	-	-	-	-	-	-	-	-
2458	3	13.828	1	0	No	-	B	B	B	B	B	B	B	-	-	-	-	-	-	-	-	-	-	-	-
10268	3	14.314	1	0	No	B	B	B	B	B	B	B	B	-	-	-	-	-	-	-	-	-	-	-	-
10269	3	14.314	1	0	No	B	-	B	-	B	B	B	-	-	-	-	-	-	-	-	-	-	-	-	-
10271	3	14.314	1	0	No	A	A	A	A	A	A	A	A	-	-	-	-	-	-	-	-	-	-	-	-
10274	3	14.314	1	0	No	B	B	B	B	B	B	B	B	-	-	-	-	-	-	-	-	-	-	-	-
1435	3	14.314	1	0	No	B	B	B	B	B	B	B	-	-	-	-	-	-	-	-	-	-	-	-	-
10275	3	14.314	1	1	Yes	B	B	B	B	B	A	A	A	-	-	0	0	0	0	0	1	1	1	-	-
10276	3	14.314	1	0	No	A	A	A	A	A	A	A	A	-	-	-	-	-	-	-	-	-	-	-	-
2462	3	14.377	1	0	No	B	B	B	B	B	B	B	-	-	-	-	-	-	-	-	-	-	-	-	-
46	3	14.614	1	1	Yes	B	B	B	B	-	A	A	-	-	-	0	0	0	0	-	1	1	-	-	-
2468	3	15.332	1	1	Yes	A	A	A	A	A	B	B	B	-	-	0	0	0	0	0	1	1	1	-	-
760	3	15.332	1	0	No	A	-	-	-	A	A	A	-	-	-	-	-	-	-	-	-	-	-	-	-
10279	3	15.441	1	1	Yes	A	A	A	A	-	B	B	-	-	-	0	0	0	0	-	1	1	-	-	-
10280	3	15.441	1	0	No	B	B	B	B	B	B	B	B	-	-	-	-	-	-	-	-	-	-	-	-
10281	3	15.441	1	0	No	A	A	A	A	A	A	A	A	-	-	-	-	-	-	-	-	-	-	-	-
1920	3	15.441	1	0	No	A	A	A	A	A	A	A	-	-	-	-	-	-	-	-	-	-	-	-	-
10283	3	15.441	1	1	Yes	B	B	B	B	-	A	A	-	-	-	0	0	0	0	-	1	1	-	-	-
17292	3	15.983	1	0	No	B	B	-	B	B	B	B	-	-	-	-	-	-	-	-	-	-	-	-	-
17291	3	15.983	1	1	Yes	A	A	A	A	-	B	B	-	-	-	0	0	0	0	-	1	1	-	-	-
17290	3	15.983	1	1	Yes	A	A	A	A	-	B	B	-	-	-	0	0	0	0	-	1	1	-	-	-
17289	3	15.983	1	1	Yes	B	B	B	B	B	A	A	A	-	-	0	0	0	0	0	1	1	1	-	-
17288	3	15.983	1	0	No	-	B	B	B	B	B	B	B	-	-	-	-	-	-	-	-	-	-	-	-
17287	3	15.983	1	0	No	-	A	A	A	A	A	A	A	-	-	-	-	-	-	-	-	-	-	-	-
17286	3	15.983	1	0	No	B	B	B	B	B	B	B	B	-	-	-	-	-	-	-	-	-	-	-	-
17285	3	15.983	1	0	No	A	A	A	A	A	A	A	A	-	-	-	-	-	-	-	-	-	-	-	-
17284	3	15.983	1	0	No	-	B	B	B	B	B	B	B	-	-	-	-	-	-	-	-	-	-	-	-
17283	3	15.983	1	1	Yes	B	B	B	B	-	A	A	-	-	-	0	0	0	0	-	1	1	-	-	-
10284	3	16.608	1	0	No	A	A	A	A	A	A	A	A	-	-	-	-	-	-	-	-	-	-	-	-
10285	3	16.608	1	0	No	B	B	-	B	B	B	B	-	-	-	-	-	-	-	-	-	-	-	-	-
10286	3	16.608	1	0	No	A	A	A	A	A	A	A	A	-	-	-	-	-	-	-	-	-	-	-	-
10287	3	16.608	1	0	No	A	A	A	A	A	A	A	A	-	-	-	-	-	-	-	-	-	-	-	-
10288	3	16.608	1	0	No	-	B	-	B	B	B	B	B	-	-	-	-	-	-	-	-	-	-	-	-
10289	3	16.881	1	0	No	B	-	-	-	-	B	-	-	-	-	-	-	-	-	-	-	-	-	-	-
1219	3	16.881	1	1	Yes	B	-	B	-	B	-	-	A	-	-	0	-	0	-	0	-	-	1	-	-
10291	3	16.881	1	0	No	B	-	B	-	B	B	B	-	-	-	-	-	-	-	-	-	-	-	-	-
10294	3	16.881	1	0	No	-	A	A	A	A	A	A	A	-	-	-	-	-	-	-	-	-	-	-	-
10295	3	16.881	1	1	Yes	A	A	-	A	A	B	B	B	-	-	0	0	-	0	0	1	1	1	-	-
1221	3	16.892	1	0	No	A	A	A	A	A	A	A	-	-	-	-	-	-	-	-	-	-	-	-	-
1930	3	16.892	1	1	Yes	A	A	A	A	A	-	-	B	-	-	0	0	0	0	0	-	-	1	-	-
325	3	16.892	1	1	Yes	B	B	-	B	B	A	A	A	-	-	0	0	-	0	0	1	1	1	-	-
10297	3	18.109	1	0	No	A	A	-	A	-	A	A	-	-	-	-	-	-	-	-	-	-	-	-	-
10298	3	18.109	1	0	No	A	A	A	A	A	A	A	-	-	-	-	-	-	-	-	-	-	-	-	-
10300	3	18.109	1	1	Yes	A	A	-	A	A	B	B	B	-	-	0	0	-	0	0	1	1	1	-	-
10302	3	18.109	1	1	Yes	A	A	-	A	A	B	B	B	-	-	0	0	-	0	0	1	1	1	-	-	CAAR start
10303	3	18.109	1	0	No	B	B	B	B	B	B	B	-	-	-	-	-	-	-	-	-	-	-	-	-
10304	3	18.109	1	0	No	B	B	B	B	B	B	B	-	-	-	-	-	-	-	-	-	-	-	-	-
10305	3	18.926	1	0	No	B	B	B	B	B	B	B	B	-	-	-	-	-	-	-	-	-	-	-	-
10306	3	18.926	1	0	No	B	-	B	-	B	B	B	-	-	-	-	-	-	-	-	-	-	-	-	-
10307	3	18.926	0	0	No	A	A	-	A	A	A	A	A	-	-	-	-	-	-	-	-	-	-	-	-
10309	3	18.926	1	0	No	B	B	B	B	B	B	B	B	-	-	-	-	-	-	-	-	-	-	-	-
10312	3	18.926	0	0	No	B	B	-	B	B	B	B	B	-	-	-	-	-	-	-	-	-	-	-	-
10313	3	19.94	1	0	No	A	A	A	A	A	A	A	A	-	-	-	-	-	-	-	-	-	-	-	-
10316	3	19.943	1	0	No	B	-	B	-	B	B	B	-	-	-	-	-	-	-	-	-	-	-	-	-
10317	3	19.943	1	0	No	A	A	A	A	A	A	A	-	-	-	-	-	-	-	-	-	-	-	-	-
10318	3	19.943	0	0	No	B	B	B	B	B	B	B	-	-	-	-	-	-	-	-	-	-	-	-	-
10319	3	19.943	0	0	No	B	B	B	B	B	B	B	-	-	-	-	-	-	-	-	-	-	-	-	-
10320	3	19.943	1	0	No	B	B	B	B	B	B	B	-	-	-	-	-	-	-	-	-	-	-	-	-
10321	3	19.943	1	0	No	-	A	A	A	A	A	A	A	-	-	-	-	-	-	-	-	-	-	-	-
10322	3	19.943	1	0	No	B	-	B	-	B	B	B	-	-	-	-	-	-	-	-	-	-	-	-	-
1953	3	20.027	1	0	No	B	-	B	-	B	B	B	-	-	-	-	-	-	-	-	-	-	-	-	-
1253	3	20.027	1	0	No	A	A	A	A	A	A	A	A	-	-	-	-	-	-	-	-	-	-	-	-
1954	3	20.027	0	0	No	B	B	B	B	B	B	B	-	-	-	-	-	-	-	-	-	-	-	-	-
15832	3	21.026	1	0	No	A	A	A	A	A	A	A	A	-	-	-	-	-	-	-	-	-	-	-	-
15833	3	21.041	1	0	No	B	B	-	B	B	B	B	B	-	-	-	-	-	-	-	-	-	-	-	-
15834	3	21.041	1	0	No	-	A	A	A	A	A	A	A	-	-	-	-	-	-	-	-	-	-	-	-
15835	3	21.041	1	0	No	A	A	A	A	A	A	A	-	-	-	-	-	-	-	-	-	-	-	-	-
15836	3	21.041	0	0	No	B	B	B	B	B	B	B	B	-	-	-	-	-	-	-	-	-	-	-	-
10323	3	21.052	1	0	No	B	B	B	B	B	B	B	B	-	-	-	-	-	-	-	-	-	-	-	-
10327	3	21.052	1	0	No	B	B	B	B	B	B	B	B	-	-	-	-	-	-	-	-	-	-	-	-
10329	3	21.052	1	0	No	B	-	B	-	B	B	B	-	-	-	-	-	-	-	-	-	-	-	-	-
10330	3	21.929	0	1	No	-	A	A	A	-	B	B	-	-	-	-	-	-	-	-	-	-	-	-	-
10333	3	21.929	1	0	No	A	A	-	A	A	A	A	A	-	-	-	-	-	-	-	-	-	-	-	-
1968	3	21.929	0	1	No	-	B	B	B	-	A	A	-	-	-	-	-	-	-	-	-	-	-	-	-
2706	3	21.929	0	1	No	-	B	B	B	-	A	A	-	-	-	-	-	-	-	-	-	-	-	-	-
3174	3	21.929	1	0	No	A	A	A	A	A	A	A	A	-	-	-	-	-	-	-	-	-	-	-	-
1267	3	21.952	1	0	No	A	A	A	A	A	A	A	-	-	-	-	-	-	-	-	-	-	-	-	-
1452	3	22.211	1	0	No	B	-	B	-	B	B	B	-	-	-	-	-	-	-	-	-	-	-	-	-
1271	3	22.481	1	0	No	A	A	A	A	A	A	A	-	-	-	-	-	-	-	-	-	-	-	-	-
10337	3	22.594	1	0	No	A	A	A	A	A	A	A	-	-	-	-	-	-	-	-	-	-	-	-	-
10339	3	22.594	1	0	No	A	A	A	A	A	A	A	-	-	-	-	-	-	-	-	-	-	-	-	-
15838	3	23.032	1	0	No	A	A	A	A	A	A	A	A	-	-	-	-	-	-	-	-	-	-	-	-
15840	3	23.032	1	0	No	B	B	B	B	B	B	B	B	-	-	-	-	-	-	-	-	-	-	-	-
15841	3	23.032	1	0	No	A	A	A	A	A	A	A	-	-	-	-	-	-	-	-	-	-	-	-	-
15842	3	23.032	1	0	No	B	B	B	B	B	B	B	-	-	-	-	-	-	-	-	-	-	-	-	-
15843	3	23.033	1	0	No	B	B	B	B	B	B	B	B	-	-	-	-	-	-	-	-	-	-	-	-
17903	3	23.981	1	0	No	A	A	-	A	-	A	-	A	-	-	-	-	-	-	-	-	-	-	-	-
17904	3	23.981	1	0	No	B	B	B	B	B	B	B	B	-	-	-	-	-	-	-	-	-	-	-	-
17907	3	23.981	1	0	No	B	B	B	B	B	B	B	B	-	-	-	-	-	-	-	-	-	-	-	-
17409	3	23.998	1	0	No	A	A	A	A	A	A	A	A	-	-	-	-	-	-	-	-	-	-	-	-
17410	3	24.032	1	0	No	B	B	B	B	B	B	B	B	-	-	-	-	-	-	-	-	-	-	-	-
17411	3	24.032	1	0	No	A	A	A	A	A	A	A	A	-	-	-	-	-	-	-	-	-	-	-	-
3346	3	24.109	1	0	No	A	A	A	A	A	A	A	A	-	-	-	-	-	-	-	-	-	-	-	-
10342	3	24.109	1	0	No	B	B	B	B	B	B	B	B	-	-	-	-	-	-	-	-	-	-	-	-
10343	3	24.109	1	0	No	B	B	B	B	B	B	B	B	-	-	-	-	-	-	-	-	-	-	-	-
10344	3	24.109	1	0	No	B	B	B	B	B	B	B	B	-	-	-	-	-	-	-	-	-	-	-	-
10346	3	24.109	1	0	No	A	A	A	A	A	A	A	A	-	-	-	-	-	-	-	-	-	-	-	-
2529	3	24.225	1	0	No	B	B	B	B	B	B	B	B	-	-	-	-	-	-	-	-	-	-	-	-
10349	3	24.822	1	0	No	B	B	B	B	B	B	B	B	-	-	-	-	-	-	-	-	-	-	-	-
10351	3	24.822	1	0	No	A	A	A	A	A	A	A	A	-	-	-	-	-	-	-	-	-	-	-	-
10352	3	24.822	1	0	No	A	A	-	A	-	A	-	A	-	-	-	-	-	-	-	-	-	-	-	-
10353	3	24.822	1	0	No	B	B	B	B	B	B	B	B	-	-	-	-	-	-	-	-	-	-	-	-
10354	3	24.822	1	0	No	A	A	A	A	A	A	A	A	-	-	-	-	-	-	-	-	-	-	-	-
10357	3	26.352	1	0	No	-	B	-	B	-	B	-	B	-	-	-	-	-	-	-	-	-	-	-	-
2532	3	26.352	1	0	No	B	B	B	B	B	B	B	B	-	-	-	-	-	-	-	-	-	-	-	-
10358	3	26.352	1	0	No	A	A	-	A	-	A	-	A	-	-	-	-	-	-	-	-	-	-	-	-
10359	3	26.352	1	0	No	A	A	A	A	A	A	A	A	-	-	-	-	-	-	-	-	-	-	-	-
10360	3	26.352	1	0	No	B	B	-	B	-	B	-	B	-	-	-	-	-	-	-	-	-	-	-	-
3192	3	26.76	1	0	No	A	A	A	A	A	A	A	A	-	-	-	-	-	-	-	-	-	-	-	-
3193	3	26.76	1	0	No	A	A	A	A	A	A	A	A	-	-	-	-	-	-	-	-	-	-	-	-
1989	3	27.495	0	1	No	B	B	B	B	-	-	-	-	-	-	-	-	-	-	-	-	-	-	-	-
229	3	27.495	1	0	No	A	A	A	A	-	A	-	A	-	-	-	-	-	-	-	-	-	-	-	-
83	3	27.857	0	1	No	A	A	-	A	-	-	B	-	-	-	-	-	-	-	-	-	-	-	-	-
15850	3	27.946	1	0	No	B	B	B	B	-	B	-	B	-	-	-	-	-	-	-	-	-	-	-	-
15852	3	27.946	0	1	No	A	A	-	A	-	-	B	-	-	-	-	-	-	-	-	-	-	-	-	-
15853	3	27.946	1	0	No	B	B	B	B	B	B	B	B	-	-	-	-	-	-	-	-	-	-	-	-
15251	3	27.959	0	1	No	B	B	-	B	-	-	A	-	-	-	-	-	-	-	-	-	-	-	-	-
15252	3	27.959	1	0	No	B	B	B	B	B	B	B	B	-	-	-	-	-	-	-	-	-	-	-	-
15253	3	27.959	1	0	No	A	A	A	A	-	A	-	A	-	-	-	-	-	-	-	-	-	-	-	-
1475	3	28.891	1	0	No	B	B	B	B	-	B	-	B	-	-	-	-	-	-	-	-	-	-	-	-
10376	3	29.076	0	1	No	B	B	-	A	-	-	A	-	-	-	-	-	-	-	-	-	-	-	-	-
2731	3	29.076	0	1	No	B	B	-	A	-	-	A	-	-	-	-	-	-	-	-	-	-	-	-	-
15546	3	29.596	0	1	No	B	B	B	A	B	A	A	A	-	-	-	-	-	-	-	-	-	-	-	-
1483	3	29.91	1	0	No	B	B	B	B	B	B	B	B	-	-	-	-	-	-	-	-	-	-	-	-
17413	3	30.044	0	1	No	B	B	-	A	-	-	A	-	-	-	-	-	-	-	-	-	-	-	-	-
17414	3	30.044	1	0	No	B	B	B	B	-	B	-	B	-	-	-	-	-	-	-	-	-	-	-	-
3198	3	30.108	0	1	No	A	A	-	B	-	-	B	-	-	-	-	-	-	-	-	-	-	-	-	-
10377	3	30.108	1	0	No	A	A	A	A	-	A	-	A	-	-	-	-	-	-	-	-	-	-	-	-
10378	3	30.108	0	1	No	B	B	-	A	-	-	A	-	-	-	-	-	-	-	-	-	-	-	-	-
10380	3	30.108	0	1	No	A	A	-	B	-	-	B	-	-	-	-	-	-	-	-	-	-	-	-	-
10381	3	30.108	1	0	No	A	A	A	A	A	A	A	A	-	-	-	-	-	-	-	-	-	-	-	-
10382	3	30.108	1	0	No	B	B	B	B	B	B	B	B	-	-	-	-	-	-	-	-	-	-	-	-
10384	3	30.337	1	0	No	-	B	-	B	B	B	B	B	-	-	-	-	-	-	-	-	-	-	-	-
10389	3	30.337	0	1	No	B	B	B	A	-	-	-	-	-	-	-	-	-	-	-	-	-	-	-	-
10392	3	31.154	1	0	No	B	B	B	B	-	B	-	B	-	-	-	-	-	-	-	-	-	-	-	-
10393	3	31.154	1	0	No	A	A	-	A	-	A	-	A	-	-	-	-	-	-	-	-	-	-	-	-
10394	3	31.156	1	0	No	B	B	-	B	-	B	-	B	-	-	-	-	-	-	-	-	-	-	-	-
10395	3	31.16	1	0	No	B	B	-	B	-	B	-	B	-	-	-	-	-	-	-	-	-	-	-	-
467	3	31.16	1	0	No	A	A	-	A	-	A	-	A	-	-	-	-	-	-	-	-	-	-	-	-
10396	3	31.164	1	0	No	A	A	-	A	-	A	-	A	-	-	-	-	-	-	-	-	-	-	-	-
10397	3	31.165	1	0	No	A	A	-	A	-	A	-	A	-	-	-	-	-	-	-	-	-	-	-	-
2029	3	31.203	1	0	No	B	B	-	B	-	B	-	B	-	-	-	-	-	-	-	-	-	-	-	-
13267	3	31.468	1	0	No	A	A	A	A	-	A	-	A	-	-	-	-	-	-	-	-	-	-	-	-
13263	3	31.468	1	0	No	A	A	-	A	-	A	-	A	-	-	-	-	-	-	-	-	-	-	-	-
13262	3	31.468	1	0	No	B	B	-	B	-	B	-	B	-	-	-	-	-	-	-	-	-	-	-	-
10398	3	31.506	1	0	No	A	A	-	A	-	A	-	A	-	-	-	-	-	-	-	-	-	-	-	-
10399	3	31.506	1	0	No	A	A	-	A	A	A	A	A	-	-	-	-	-	-	-	-	-	-	-	-
10401	3	31.506	1	0	No	A	A	-	A	-	A	-	A	-	-	-	-	-	-	-	-	-	-	-	-
9366	3	31.576	1	0	No	B	B	-	B	B	B	B	B	-	-	-	-	-	-	-	-	-	-	-	-
1519	3	31.88	1	0	No	A	A	-	A	-	A	-	A	-	-	-	-	-	-	-	-	-	-	-	-
10403	3	32.681	1	0	No	B	B	-	B	B	B	B	B	-	-	-	-	-	-	-	-	-	-	-	-
10404	3	32.681	1	0	No	A	A	-	A	-	A	-	A	-	-	-	-	-	-	-	-	-	-	-	-
10405	3	32.681	1	0	No	A	A	-	A	-	A	-	A	-	-	-	-	-	-	-	-	-	-	-	-
10406	3	32.681	1	0	No	B	B	-	B	-	B	-	B	-	-	-	-	-	-	-	-	-	-	-	-
10408	3	32.681	1	0	No	A	A	-	A	-	A	-	A	-	-	-	-	-	-	-	-	-	-	-	-
10410	3	32.802	1	0	No	B	B	-	B	-	B	-	B	-	-	-	-	-	-	-	-	-	-	-	-
6570	3	32.894	1	0	No	B	B	-	B	-	B	-	B	-	-	-	-	-	-	-	-	-	-	-	-
6571	3	32.894	1	0	No	A	A	A	A	-	A	-	A	-	-	-	-	-	-	-	-	-	-	-	-
6572	3	32.894	1	0	No	A	A	A	A	-	A	-	A	-	-	-	-	-	-	-	-	-	-	-	-
6573	3	32.894	1	0	No	A	A	-	A	-	A	-	A	-	-	-	-	-	-	-	-	-	-	-	-
10414	3	33.491	1	0	No	B	B	-	B	-	B	-	B	-	-	-	-	-	-	-	-	-	-	-	-
2054	3	33.491	1	0	No	A	A	-	A	-	A	-	A	-	-	-	-	-	-	-	-	-	-	-	-
10415	3	33.491	1	0	No	A	A	-	A	A	A	A	A	-	-	-	-	-	-	-	-	-	-	-	-
10416	3	33.491	1	0	No	A	A	A	A	A	A	A	A	-	-	-	-	-	-	-	-	-	-	-	-
2055	3	33.491	1	0	No	B	B	-	B	B	B	B	B	-	-	-	-	-	-	-	-	-	-	-	-
10422	3	34.548	1	0	No	A	A	A	A	A	A	A	A	-	-	-	-	-	-	-	-	-	-	-	-
10424	3	34.642	1	0	No	A	A	-	A	A	A	A	A	-	-	-	-	-	-	-	-	-	-	-	-
10425	3	34.642	1	1	Yes	-	A	A	B	A	B	-	B	-	-	-	0	0	1	0	1	-	1	-	-
10426	3	34.642	1	0	No	B	B	B	B	B	B	B	B	-	-	-	-	-	-	-	-	-	-	-	-
10428	3	34.642	1	1	Yes	-	B	B	A	B	A	-	A	-	-	-	0	0	1	0	1	-	1	-	-
2074	3	34.642	1	0	No	B	B	B	B	B	B	B	B	-	-	-	-	-	-	-	-	-	-	-	-
10429	3	34.642	1	0	No	A	A	A	A	A	A	A	A	-	-	-	-	-	-	-	-	-	-	-	-
10431	3	34.642	1	1	Yes	B	B	B	A	B	A	-	A	-	-	0	0	0	1	0	1	-	1	-	-
532	3	34.829	1	0	No	A	A	A	A	A	A	A	A	-	-	-	-	-	-	-	-	-	-	-	-
839	3	34.829	1	0	No	A	A	-	A	A	A	A	A	-	-	-	-	-	-	-	-	-	-	-	-
16074	3	35.053	1	0	No	B	B	B	B	B	B	B	B	-	-	-	-	-	-	-	-	-	-	-	-
16075	3	35.053	1	1	Yes	-	B	B	A	B	A	-	A	-	-	-	0	0	1	0	1	-	1	-	-
16076	3	35.053	1	0	No	B	B	B	B	B	B	B	B	-	-	-	-	-	-	-	-	-	-	-	-
16078	3	35.053	1	0	No	B	B	B	B	B	B	B	B	-	-	-	-	-	-	-	-	-	-	-	-
16080	3	35.053	1	0	No	A	A	A	A	A	A	A	A	-	-	-	-	-	-	-	-	-	-	-	-
16081	3	35.053	1	1	Yes	-	A	A	B	A	B	-	B	-	-	-	0	0	1	0	1	-	1	-	-
16082	3	35.053	1	0	No	B	B	B	B	B	B	B	B	-	-	-	-	-	-	-	-	-	-	-	-
13413	3	35.299	1	0	No	B	B	B	B	B	B	B	B	-	-	-	-	-	-	-	-	-	-	-	-
13412	3	35.299	1	1	Yes	B	B	B	A	B	A	-	A	-	-	0	0	0	1	0	1	-	1	-	-
13411	3	35.299	1	0	No	A	A	A	A	A	A	A	A	-	-	-	-	-	-	-	-	-	-	-	-
13410	3	35.299	1	0	No	A	A	A	A	A	A	A	A	-	-	-	-	-	-	-	-	-	-	-	-
10448	3	36.196	1	0	No	A	A	A	A	A	A	A	A	-	-	-	-	-	-	-	-	-	-	-	-
10446	3	36.196	1	1	Yes	-	B	B	A	B	A	-	A	-	-	-	0	0	1	0	1	-	1	-	-
5913	3	36.389	1	1	Yes	A	A	A	B	-	B	-	B	-	-	0	0	0	1	-	1	-	1	-	-
856	3	36.425	1	0	No	A	A	-	A	A	A	A	A	-	-	-	-	-	-	-	-	-	-	-	-
2805	3	36.425	1	0	No	A	A	A	A	A	A	A	A	-	-	-	-	-	-	-	-	-	-	-	-
3219	3	36.425	1	0	No	A	A	A	A	A	A	A	A	-	-	-	-	-	-	-	-	-	-	-	-
10452	3	36.425	1	0	No	B	B	-	B	B	B	B	B	-	-	-	-	-	-	-	-	-	-	-	-
658	3	37.255	1	0	No	A	A	-	A	A	A	A	A	-	-	-	-	-	-	-	-	-	-	-	-
240	3	37.255	1	0	No	A	A	A	A	A	A	A	A	-	-	-	-	-	-	-	-	-	-	-	-
864	3	37.255	1	0	No	A	A	A	A	A	A	A	A	-	-	-	-	-	-	-	-	-	-	-	-
2097	3	37.257	1	0	No	B	B	B	B	B	B	B	B	-	-	-	-	-	-	-	-	-	-	-	-
10466	3	37.386	1	0	No	B	B	B	B	B	B	B	B	-	-	-	-	-	-	-	-	-	-	-	-
10468	3	37.386	1	0	No	B	B	B	B	B	B	B	B	-	-	-	-	-	-	-	-	-	-	-	-
15473	3	37.479	1	0	No	B	B	B	B	B	B	B	B	-	-	-	-	-	-	-	-	-	-	-	-
1582	3	37.479	1	0	No	B	B	B	B	B	B	B	B	-	-	-	-	-	-	-	-	-	-	-	-
15860	3	37.506	1	0	No	B	B	B	B	B	B	B	B	-	-	-	-	-	-	-	-	-	-	-	-
15861	3	37.51	1	0	No	A	A	A	A	A	A	A	A	-	-	-	-	-	-	-	-	-	-	-	-
1583	3	37.63	1	0	No	B	B	B	B	B	B	B	B	-	-	-	-	-	-	-	-	-	-	-	-
9958	3	37.899	0	1	No	A	A	A	B	A	B	B	B	-	-	-	-	-	-	-	-	-	-	-	-
9959	3	37.899	1	0	No	B	B	B	B	B	B	B	B	-	-	-	-	-	-	-	-	-	-	-	-
9962	3	37.899	1	0	No	B	B	B	B	B	B	B	B	-	-	-	-	-	-	-	-	-	-	-	-
10491	3	37.953	1	0	No	B	B	B	B	B	B	B	B	-	-	-	-	-	-	-	-	-	-	-	-
10492	3	37.953	1	0	No	B	B	B	B	-	B	-	B	-	-	-	-	-	-	-	-	-	-	-	-
10493	3	37.953	1	0	No	B	B	B	B	B	B	B	B	-	-	-	-	-	-	-	-	-	-	-	-
10494	3	37.953	0	1	No	A	A	A	B	A	B	B	B	-	-	-	-	-	-	-	-	-	-	-	-
10495	3	37.953	1	0	No	B	B	B	B	B	B	B	B	-	-	-	-	-	-	-	-	-	-	-	-
15863	3	37.956	1	0	No	B	B	B	B	B	B	B	B	-	-	-	-	-	-	-	-	-	-	-	-
2133	3	37.956	0	1	No	B	B	B	A	B	A	A	A	-	-	-	-	-	-	-	-	-	-	-	-
15865	3	37.956	0	1	No	B	B	B	A	B	A	A	A	-	-	-	-	-	-	-	-	-	-	-	-
555	3	37.956	0	1	No	A	A	A	B	A	B	B	-	-	-	-	-	-	-	-	-	-	-	-	-
12768	3	37.956	0	1	No	B	B	B	A	B	A	A	A	-	-	-	-	-	-	-	-	-	-	-	-
12766	3	37.956	1	0	No	B	B	B	B	B	B	B	B	-	-	-	-	-	-	-	-	-	-	-	-
15867	3	38.048	1	0	No	B	B	B	B	B	B	B	B	-	-	-	-	-	-	-	-	-	-	-	-
10496	3	38.05	1	0	No	A	A	A	A	-	A	-	A	-	-	-	-	-	-	-	-	-	-	-	-
10497	3	38.05	1	0	No	B	B	B	B	B	B	B	B	-	-	-	-	-	-	-	-	-	-	-	-
10504	3	38.474	0	1	No	A	A	A	B	A	B	-	B	-	-	-	-	-	-	-	-	-	-	-	-
10505	3	38.474	0	1	No	B	B	B	A	B	A	-	A	-	-	-	-	-	-	-	-	-	-	-	-
10506	3	38.474	1	0	No	B	B	B	B	B	B	B	B	-	-	-	-	-	-	-	-	-	-	-	-
10509	3	38.474	0	1	No	B	B	B	A	B	A	A	-	-	-	-	-	-	-	-	-	-	-	-	-
10511	3	39.05	1	0	No	B	B	B	B	-	B	-	B	-	-	-	-	-	-	-	-	-	-	-	-
10514	3	39.05	0	1	No	A	A	A	B	A	B	B	-	-	-	-	-	-	-	-	-	-	-	-	-
10515	3	39.05	0	1	No	B	B	B	A	B	A	-	-	-	-	-	-	-	-	-	-	-	-	-	-
10516	3	39.05	1	0	No	B	B	B	B	-	B	-	B	-	-	-	-	-	-	-	-	-	-	-	-
10518	3	39.528	0	1	No	A	A	A	B	A	B	B	B	-	-	-	-	-	-	-	-	-	-	-	-
10519	3	39.528	0	1	No	A	A	A	B	A	B	B	B	-	-	-	-	-	-	-	-	-	-	-	-
10520	3	39.528	0	1	No	B	B	B	A	B	A	A	A	-	-	-	-	-	-	-	-	-	-	-	-
10522	3	39.528	0	1	No	B	B	B	A	B	A	A	A	-	-	-	-	-	-	-	-	-	-	-	-
10526	3	39.528	1	0	No	A	A	A	A	-	A	-	A	-	-	-	-	-	-	-	-	-	-	-	-
542	3	39.628	0	1	No	A	A	A	B	A	B	B	B	-	-	-	-	-	-	-	-	-	-	-	-
10550	3	39.728	0	1	No	B	B	B	A	B	A	A	A	-	-	-	-	-	-	-	-	-	-	-	-
10549	3	39.728	1	0	No	B	B	B	B	B	B	B	B	-	-	-	-	-	-	-	-	-	-	-	-
10548	3	39.728	0	1	No	B	B	B	A	B	A	A	A	-	-	-	-	-	-	-	-	-	-	-	-
10546	3	39.728	1	0	No	B	B	B	B	B	B	B	B	-	-	-	-	-	-	-	-	-	-	-	-
10545	3	39.728	0	1	No	A	A	A	B	A	B	B	B	-	-	-	-	-	-	-	-	-	-	-	-
17899	3	39.873	0	1	No	-	B	B	A	B	A	-	-	-	-	-	-	-	-	-	-	-	-	-	-
10262	3	40.211	0	1	No	B	B	B	A	B	A	A	-	-	-	-	-	-	-	-	-	-	-	-	-
10561	3	40.32	1	0	No	B	B	B	B	-	B	-	B	-	-	-	-	-	-	-	-	-	-	-	-
10562	3	40.32	0	1	No	-	B	B	A	B	A	A	-	-	-	-	-	-	-	-	-	-	-	-	-
10565	3	40.32	1	0	No	A	A	A	A	-	A	-	A	-	-	-	-	-	-	-	-	-	-	-	-
18012	3	40.519	0	1	No	B	B	B	A	B	A	A	A	-	-	-	-	-	-	-	-	-	-	-	-
2181	3	40.78	1	0	No	B	B	B	B	B	B	B	B	-	-	-	-	-	-	-	-	-	-	-	-
2891	3	41.148	0	1	No	-	A	A	B	A	B	B	B	-	-	-	-	-	-	-	-	-	-	-	-
1646	3	41.155	0	1	No	-	B	B	A	B	A	A	-	-	-	-	-	-	-	-	-	-	-	-	-
10570	3	41.155	1	0	No	B	B	B	B	B	B	B	B	-	-	-	-	-	-	-	-	-	-	-	-
10571	3	41.155	1	0	No	B	B	B	B	B	B	B	B	-	-	-	-	-	-	-	-	-	-	-	-
10572	3	41.155	0	1	No	-	A	A	B	A	B	B	-	-	-	-	-	-	-	-	-	-	-	-	-
10573	3	41.155	0	1	No	-	A	A	B	A	B	B	-	-	-	-	-	-	-	-	-	-	-	-	-
10574	3	41.155	0	1	No	-	B	B	A	B	A	A	A	-	-	-	-	-	-	-	-	-	-	-	-
10575	3	41.155	1	0	No	A	A	A	A	A	A	A	A	-	-	-	-	-	-	-	-	-	-	-	-
10576	3	41.155	1	0	No	B	B	B	B	B	B	B	B	-	-	-	-	-	-	-	-	-	-	-	-
10577	3	41.155	1	0	No	B	B	B	B	B	B	B	B	-	-	-	-	-	-	-	-	-	-	-	-
2193	3	41.268	1	0	No	B	B	B	B	B	B	B	B	-	-	-	-	-	-	-	-	-	-	-	-
244	3	41.62	1	0	No	B	B	B	B	B	B	B	B	-	-	-	-	-	-	-	-	-	-	-	-
10578	3	42.063	1	0	No	B	B	B	B	B	B	B	B	-	-	-	-	-	-	-	-	-	-	-	-
10579	3	42.066	1	0	No	B	B	B	B	B	B	B	B	-	-	-	-	-	-	-	-	-	-	-	-
10580	3	42.066	0	1	No	-	-	A	B	A	B	B	B	-	-	-	-	-	-	-	-	-	-	-	-
10581	3	42.066	1	0	No	A	A	A	A	A	A	A	A	-	-	-	-	-	-	-	-	-	-	-	-
10582	3	42.066	0	1	No	A	A	A	B	A	B	B	B	-	-	-	-	-	-	-	-	-	-	-	-
10583	3	42.066	1	0	No	B	B	B	B	B	B	B	B	-	-	-	-	-	-	-	-	-	-	-	-
10584	3	42.066	0	1	No	B	B	B	A	B	A	A	-	-	-	-	-	-	-	-	-	-	-	-	-
15320	3	42.259	1	0	No	B	B	B	B	B	B	B	B	-	-	-	-	-	-	-	-	-	-	-	-
17098	3	42.45	1	0	No	A	A	A	A	A	A	A	A	-	-	-	-	-	-	-	-	-	-	-	-
17097	3	42.458	1	0	No	B	B	B	B	B	B	B	B	-	-	-	-	-	-	-	-	-	-	-	-
17096	3	42.458	1	0	No	B	B	B	B	B	B	B	B	-	-	-	-	-	-	-	-	-	-	-	-
17095	3	42.458	1	0	No	A	A	A	A	A	A	A	A	-	-	-	-	-	-	-	-	-	-	-	-
17094	3	42.458	1	0	No	B	B	B	B	B	B	B	B	-	-	-	-	-	-	-	-	-	-	-	-
15275	3	42.726	1	0	No	B	B	B	B	B	B	B	B	-	-	-	-	-	-	-	-	-	-	-	-
10585	3	42.832	1	0	No	A	A	A	A	A	A	A	A	-	-	-	-	-	-	-	-	-	-	-	-
17729	3	42.933	1	0	No	B	B	B	B	B	B	B	B	-	-	-	-	-	-	-	-	-	-	-	-
17730	3	42.933	1	0	No	A	A	A	-	A	A	A	A	-	-	-	-	-	-	-	-	-	-	-	-
17732	3	42.933	1	0	No	B	B	B	B	B	B	B	B	-	-	-	-	-	-	-	-	-	-	-	-
2616	3	43.144	1	0	No	B	B	B	-	B	B	B	B	-	-	-	-	-	-	-	-	-	-	-	-
10587	3	43.144	1	0	No	B	B	B	-	B	B	B	B	-	-	-	-	-	-	-	-	-	-	-	-
10588	3	43.144	1	0	No	A	A	A	A	A	A	A	A	-	-	-	-	-	-	-	-	-	-	-	-
10590	3	43.144	1	0	No	B	B	B	-	B	B	B	B	-	-	-	-	-	-	-	-	-	-	-	-
4819	3	43.54	1	0	No	A	A	A	A	A	A	A	A	-	-	-	-	-	-	-	-	-	-	-	-
10591	3	43.675	1	0	No	B	B	B	B	B	B	B	B	-	-	-	-	-	-	-	-	-	-	-	-
10592	3	43.675	1	0	No	B	B	B	B	B	B	B	B	-	-	-	-	-	-	-	-	-	-	-	-
10593	3	43.675	1	0	No	A	A	A	A	A	A	A	A	-	-	-	-	-	-	-	-	-	-	-	-
982	3	43.675	1	1	Yes	-	-	A	-	A	B	B	B	-	-	-	-	1	-	1	0	0	0	-	-
10595	3	43.729	1	0	No	B	B	B	B	B	B	B	B	-	-	-	-	-	-	-	-	-	-	-	-
366	3	44.304	1	0	No	A	A	A	A	A	A	A	A	-	-	-	-	-	-	-	-	-	-	-	-
2912	3	44.304	1	1	Yes	A	-	A	-	A	B	B	B	-	-	1	-	1	-	1	0	0	0	-	-
1357	3	44.304	1	1	Yes	-	-	B	-	B	A	A	-	-	-	-	-	1	-	1	0	0	-	-	-
10596	3	44.679	1	0	No	B	B	B	B	B	B	B	B	-	-	-	-	-	-	-	-	-	-	-	-
10597	3	44.679	1	0	No	A	A	A	A	A	A	A	A	-	-	-	-	-	-	-	-	-	-	-	-
10598	3	44.679	1	0	No	A	A	A	A	A	A	A	A	-	-	-	-	-	-	-	-	-	-	-	-
10599	3	44.679	1	0	No	B	B	B	B	B	B	B	B	-	-	-	-	-	-	-	-	-	-	-	-
10606	3	45.243	1	0	No	A	A	A	A	A	A	A	A	-	-	-	-	-	-	-	-	-	-	-	-
10608	3	45.243	1	0	No	B	B	B	B	B	B	B	B	-	-	-	-	-	-	-	-	-	-	-	-
10609	3	45.243	1	0	No	A	A	A	A	A	A	A	A	-	-	-	-	-	-	-	-	-	-	-	-
15471	3	45.514	0	0	No	A	A	A	-	A	A	A	-	-	-	-	-	-	-	-	-	-	-	-	-
8558	3	45.737	1	0	No	A	A	-	A	A	A	A	A	-	-	-	-	-	-	-	-	-	-	-	-
10611	3	46.179	1	0	No	B	B	B	B	B	B	B	B	-	-	-	-	-	-	-	-	-	-	-	-
10612	3	46.179	1	0	No	A	A	A	A	A	A	A	A	-	-	-	-	-	-	-	-	-	-	-	-
10613	3	46.179	1	0	No	A	A	A	A	A	A	A	A	-	-	-	-	-	-	-	-	-	-	-	-
323	3	46.179	0	0	No	B	B	B	-	B	B	B	B	-	-	-	-	-	-	-	-	-	-	-	-
10615	3	46.179	0	0	No	A	A	A	-	A	A	A	A	-	-	-	-	-	-	-	-	-	-	-	-
10616	3	46.179	1	0	No	B	B	-	B	B	B	B	B	-	-	-	-	-	-	-	-	-	-	-	-
10617	3	46.179	0	0	No	B	B	B	-	B	B	B	B	-	-	-	-	-	-	-	-	-	-	-	-
9057	3	46.816	1	0	No	B	B	-	B	B	B	B	B	-	-	-	-	-	-	-	-	-	-	-	-
9059	3	46.816	1	0	No	A	A	A	A	A	A	A	A	-	-	-	-	-	-	-	-	-	-	-	-
9061	3	46.816	0	0	No	B	B	-	-	B	B	B	B	-	-	-	-	-	-	-	-	-	-	-	-
10619	3	46.963	1	0	No	B	B	-	B	B	B	B	B	-	-	-	-	-	-	-	-	-	-	-	-
10623	3	46.963	1	0	No	A	A	-	A	A	A	A	A	-	-	-	-	-	-	-	-	-	-	-	-
10624	3	46.963	1	0	No	B	B	B	B	B	B	B	B	-	-	-	-	-	-	-	-	-	-	-	-
10627	3	47.639	0	0	No	B	B	B	B	B	B	B	B	-	-	-	-	-	-	-	-	-	-	-	-
10628	3	47.639	1	0	No	B	B	B	B	B	B	B	B	-	-	-	-	-	-	-	-	-	-	-	-
175	3	47.639	1	0	No	B	B	B	B	B	B	B	B	-	-	-	-	-	-	-	-	-	-	-	-
10629	3	47.639	1	0	No	B	B	B	-	B	B	B	B	-	-	-	-	-	-	-	-	-	-	-	-
10630	3	47.639	1	0	No	A	A	A	A	A	A	A	A	-	-	-	-	-	-	-	-	-	-	-	-
10631	3	47.639	1	0	No	B	B	B	B	B	B	B	B	-	-	-	-	-	-	-	-	-	-	-	-
2929	3	48.092	1	0	No	A	A	A	A	A	A	A	A	-	-	-	-	-	-	-	-	-	-	-	-
15877	3	48.422	1	0	No	A	A	A	A	A	A	A	A	-	-	-	-	-	-	-	-	-	-	-	-
17419	3	49.344	1	0	No	A	A	A	A	A	A	A	A	-	-	-	-	-	-	-	-	-	-	-	-
17423	3	49.344	0	0	No	A	A	A	-	A	A	A	A	-	-	-	-	-	-	-	-	-	-	-	-
10632	3	49.761	1	0	No	A	A	A	A	A	A	A	A	-	-	-	-	-	-	-	-	-	-	-	-
488	3	49.761	1	0	No	A	A	A	A	A	A	A	A	-	-	-	-	-	-	-	-	-	-	-	-
10635	3	49.761	1	0	No	B	B	B	B	B	B	B	B	-	-	-	-	-	-	-	-	-	-	-	-
10636	3	49.761	1	0	No	A	A	A	A	A	A	A	A	-	-	-	-	-	-	-	-	-	-	-	-
10637	3	49.761	1	0	No	A	A	A	A	A	A	A	A	-	-	-	-	-	-	-	-	-	-	-	-
11401	3	51.033	0	0	No	B	B	B	B	B	B	B	-	-	-	-	-	-	-	-	-	-	-	-	-
11400	3	51.033	0	0	No	B	B	B	B	B	B	B	B	-	-	-	-	-	-	-	-	-	-	-	-
16071	3	51.256	1	0	No	A	A	A	A	A	A	A	A	-	-	-	-	-	-	-	-	-	-	-	-
16070	3	51.256	1	0	No	B	B	B	B	B	B	B	B	-	-	-	-	-	-	-	-	-	-	-	-
16069	3	51.256	0	0	No	B	B	B	B	B	B	B	B	-	-	-	-	-	-	-	-	-	-	-	-
16068	3	51.256	0	0	No	A	A	A	A	A	A	A	A	-	-	-	-	-	-	-	-	-	-	-	-
16067	3	51.256	1	0	No	B	B	B	B	B	B	B	B	-	-	-	-	-	-	-	-	-	-	-	-
16066	3	51.256	0	0	No	B	B	B	B	B	B	B	-	-	-	-	-	-	-	-	-	-	-	-	-
1022	3	51.986	1	0	No	A	A	A	A	A	A	A	A	-	-	-	-	-	-	-	-	-	-	-	-
10638	3	51.986	1	0	No	B	B	B	B	B	B	B	B	-	-	-	-	-	-	-	-	-	-	-	-
10639	3	51.986	0	0	No	A	A	A	A	A	A	A	-	-	-	-	-	-	-	-	-	-	-	-	-
10640	3	51.986	1	0	No	B	B	B	-	-	B	B	B	-	-	-	-	-	-	-	-	-	-	-	-
10641	3	51.986	1	0	No	B	B	B	B	B	B	B	B	-	-	-	-	-	-	-	-	-	-	-	-
10642	3	51.986	1	0	No	B	B	B	B	B	B	B	B	-	-	-	-	-	-	-	-	-	-	-	-
10643	3	51.986	0	0	No	B	B	B	B	B	B	B	B	-	-	-	-	-	-	-	-	-	-	-	-
10645	3	51.986	0	0	No	B	B	B	-	-	B	B	B	-	-	-	-	-	-	-	-	-	-	-	-
1700	3	51.986	0	0	No	B	B	B	B	B	B	B	B	-	-	-	-	-	-	-	-	-	-	-	-
10646	3	51.986	0	0	No	A	A	A	A	A	A	A	A	-	-	-	-	-	-	-	-	-	-	-	-
525	3	52.14	1	0	No	A	A	A	A	A	A	A	A	-	-	-	-	-	-	-	-	-	-	-	-
15886	3	52.744	1	0	No	B	B	B	B	B	B	B	B	-	-	-	-	-	-	-	-	-	-	-	-
15888	3	52.744	1	0	No	B	B	B	B	B	B	B	B	-	-	-	-	-	-	-	-	-	-	-	-
2631	3	52.928	1	0	No	B	B	B	-	-	B	B	B	-	-	-	-	-	-	-	-	-	-	-	-
458	3	52.928	1	0	No	A	A	A	-	-	A	A	A	-	-	-	-	-	-	-	-	-	-	-	-
10647	3	52.928	0	0	No	B	B	B	-	-	B	B	B	-	-	-	-	-	-	-	-	-	-	-	-
10648	3	52.928	0	0	No	A	A	A	A	A	A	A	A	-	-	-	-	-	-	-	-	-	-	-	-
10649	3	52.928	1	0	No	A	A	A	A	A	A	A	A	-	-	-	-	-	-	-	-	-	-	-	-
10650	3	52.928	1	0	No	B	B	B	B	B	B	B	B	-	-	-	-	-	-	-	-	-	-	-	-
10651	3	52.928	1	0	No	A	A	A	A	A	A	A	A	-	-	-	-	-	-	-	-	-	-	-	-
2632	3	53.155	1	1	Yes	B	-	B	-	B	A	A	A	-	-	1	-	1	-	1	0	0	0	-	-
1708	3	53.165	1	0	No	B	B	B	-	-	B	B	B	-	-	-	-	-	-	-	-	-	-	-	-
1713	3	53.527	1	1	Yes	-	B	B	A	B	A	A	A	-	-	-	1	1	0	1	0	0	0	-	-	CAAR stop
10652	3	53.527	1	1	Yes	-	A	A	B	A	B	B	B	-	-	-	1	1	0	1	0	0	0	-	-
2956	3	53.826	1	1	Yes	-	-	A	-	A	B	B	-	-	-	-	-	1	-	1	0	0	-	-	-
1714	3	53.826	1	1	Yes	-	B	B	A	B	A	A	A	-	-	-	1	1	0	1	0	0	0	-	-
447	3	53.826	1	0	No	B	B	B	B	B	B	B	B	-	-	-	-	-	-	-	-	-	-	-	-
15894	3	53.982	0	1	No	B	-	B	-	B	A	A	A	-	-	-	-	-	-	-	-	-	-	-	-
15895	3	53.982	1	1	Yes	-	B	B	A	B	A	A	A	-	-	-	1	1	0	1	0	0	0	-	-
191	3	54.311	1	0	No	B	B	B	B	B	B	B	B	-	-	-	-	-	-	-	-	-	-	-	-
15896	3	54.393	0	0	No	A	A	A	A	A	A	A	A	-	-	-	-	-	-	-	-	-	-	-	-
15899	3	54.393	1	1	Yes	-	A	-	B	A	B	B	A	-	-	-	1	-	0	1	0	0	1	-	-
15900	3	54.393	1	1	Yes	A	A	-	B	-	-	-	A	-	-	1	1	-	0	-	-	-	1	-	-
15901	3	54.393	1	1	Yes	-	B	-	A	-	-	-	B	-	-	-	1	-	0	-	-	-	1	-	-
10663	3	54.974	0	0	No	B	B	B	B	B	B	B	B	-	-	-	-	-	-	-	-	-	-	-	-
10664	3	54.974	0	0	No	B	-	B	B	B	-	-	-	-	-	-	-	-	-	-	-	-	-	-	-
10665	3	54.974	1	1	Yes	-	A	-	B	A	B	B	A	-	-	-	1	-	0	1	0	0	1	-	-
10666	3	54.974	1	1	Yes	A	A	-	B	-	-	-	A	-	-	1	1	-	0	-	-	-	1	-	-
10667	3	54.974	1	0	No	B	B	B	B	B	B	B	B	-	-	-	-	-	-	-	-	-	-	-	-
10669	3	54.974	0	0	No	B	B	B	B	B	B	B	B	-	-	-	-	-	-	-	-	-	-	-	-
10672	3	55.631	1	1	Yes	A	A	-	B	A	B	B	A	-	-	1	1	-	0	1	0	0	1	-	-
10673	3	55.631	1	1	Yes	-	A	-	B	A	B	B	A	-	-	-	1	-	0	1	0	0	1	-	-
10674	3	55.631	0	1	No	B	B	B	A	B	A	A	-	-	-	-	-	-	-	-	-	-	-	-	-
10675	3	55.631	1	1	Yes	B	B	-	A	B	A	A	B	-	-	1	1	-	0	1	0	0	1	-	-
10676	3	55.631	1	0	No	A	A	A	A	A	A	A	A	-	-	-	-	-	-	-	-	-	-	-	-
1725	3	55.631	1	1	Yes	B	B	-	A	B	A	A	B	-	-	1	1	-	0	1	0	0	1	-	-
1045	3	55.822	0	1	No	B	B	-	A	B	A	A	-	-	-	-	-	-	-	-	-	-	-	-	-
10677	3	56.768	0	0	No	B	B	B	B	B	B	B	-	-	-	-	-	-	-	-	-	-	-	-	-
1736	3	56.768	0	0	No	A	A	A	A	A	-	-	-	-	-	-	-	-	-	-	-	-	-	-	-
10689	3	58.068	1	0	No	B	-	B	B	B	-	-	-	-	-	-	-	-	-	-	-	-	-	-	-
10690	3	58.068	0	1	No	A	A	A	B	A	B	B	-	-	-	-	-	-	-	-	-	-	-	-	-
10693	3	58.068	1	0	No	A	A	A	A	A	A	A	A	-	-	-	-	-	-	-	-	-	-	-	-
10694	3	58.068	0	1	No	-	A	-	B	A	B	B	A	-	-	-	-	-	-	-	-	-	-	-	-
10696	3	58.068	0	1	No	-	B	-	A	B	A	A	B	-	-	-	-	-	-	-	-	-	-	-	-
10697	3	58.068	1	0	No	B	B	B	B	B	B	B	B	-	-	-	-	-	-	-	-	-	-	-	-
10698	3	58.068	1	1	Yes	A	A	-	B	A	B	B	A	-	-	1	1	-	0	1	0	0	1	-	-
614	3	58.388	1	1	Yes	A	A	-	B	A	B	B	A	-	-	1	1	-	0	1	0	0	1	-	-
10700	3	58.919	1	0	No	A	-	A	A	A	-	-	-	-	-	-	-	-	-	-	-	-	-	-	-
10703	3	58.919	1	0	No	B	B	B	B	B	B	B	B	-	-	-	-	-	-	-	-	-	-	-	-
10704	3	58.919	1	1	Yes	B	B	-	A	B	A	A	B	-	-	1	1	-	0	1	0	0	1	-	-
10705	3	58.919	1	1	Yes	B	B	-	A	B	A	A	B	-	-	1	1	-	0	1	0	0	1	-	-
10707	3	58.919	0	0	No	B	B	B	B	B	B	B	B	-	-	-	-	-	-	-	-	-	-	-	-
10708	3	58.919	1	1	Yes	A	A	-	B	A	B	B	A	-	-	1	1	-	0	1	0	0	1	-	-
10709	3	58.919	0	0	No	B	B	B	B	B	B	B	B	-	-	-	-	-	-	-	-	-	-	-	-
10721	3	59.868	1	0	No	B	-	B	B	B	-	-	-	-	-	-	-	-	-	-	-	-	-	-	-
10720	3	59.868	0	0	No	B	B	B	B	B	B	B	B	-	-	-	-	-	-	-	-	-	-	-	-
10718	3	59.868	1	1	Yes	-	A	A	B	A	B	B	A	-	-	-	1	1	0	1	0	0	1	-	-
1064	3	59.965	1	0	No	A	A	A	-	-	A	A	A	-	-	-	-	-	-	-	-	-	-	-	-
1754	3	59.965	0	0	No	A	-	A	A	A	A	A	A	-	-	-	-	-	-	-	-	-	-	-	-
15911	3	60.034	1	0	No	B	-	B	B	B	-	-	-	-	-	-	-	-	-	-	-	-	-	-	-
15913	3	60.034	0	1	No	A	-	A	-	A	B	B	A	-	-	-	-	-	-	-	-	-	-	-	-
1070	3	60.13	1	1	Yes	-	A	A	B	A	B	B	A	-	-	-	1	1	0	1	0	0	1	-	-
718	3	60.191	0	1	No	-	B	B	A	B	A	A	B	-	-	-	-	-	-	-	-	-	-	-	-
3537	3	60.455	1	1	Yes	-	B	B	A	B	A	A	B	-	-	-	1	1	0	1	0	0	1	-	-
3536	3	60.455	1	1	Yes	-	B	B	A	B	A	A	B	-	-	-	1	1	0	1	0	0	1	-	-
3534	3	60.455	1	0	No	B	B	B	B	B	B	B	B	-	-	-	-	-	-	-	-	-	-	-	-
3533	3	60.455	0	1	No	B	B	B	A	B	A	A	B	-	-	-	-	-	-	-	-	-	-	-	-
3532	3	60.455	1	1	Yes	-	B	B	A	-	-	-	-	-	-	-	1	1	0	-	-	-	-	-	-
3531	3	60.455	1	1	Yes	-	B	B	A	-	-	-	-	-	-	-	1	1	0	-	-	-	-	-	-
3530	3	60.455	0	0	No	B	-	B	B	B	-	-	B	-	-	-	-	-	-	-	-	-	-	-	-
10723	3	60.977	1	0	No	A	A	A	A	-	A	A	-	-	-	-	-	-	-	-	-	-	-	-	-
10725	3	60.991	1	1	Yes	-	A	-	B	-	-	-	-	-	-	-	1	-	0	-	-	-	-	-	-
10727	3	60.991	1	0	No	B	B	B	B	-	B	B	-	-	-	-	-	-	-	-	-	-	-	-	-
1396	3	60.991	1	0	No	B	-	B	B	B	B	B	B	-	-	-	-	-	-	-	-	-	-	-	-
255	3	60.991	1	1	Yes	-	-	B	-	B	A	A	B	-	-	-	-	1	-	1	0	0	1	-	-
1774	3	60.991	1	0	No	B	-	B	B	B	-	-	B	-	-	-	-	-	-	-	-	-	-	-	-
1077	3	61.043	1	0	No	A	A	-	A	A	A	A	A	-	-	-	-	-	-	-	-	-	-	-	-
3526	3	61.092	1	0	No	A	A	-	A	A	A	A	A	-	-	-	-	-	-	-	-	-	-	-	-
3525	3	61.092	1	1	Yes	-	A	A	B	A	B	B	A	-	-	-	1	1	0	1	0	0	1	-	-
3524	3	61.092	1	0	No	A	A	-	A	-	A	A	-	-	-	-	-	-	-	-	-	-	-	-	-
3523	3	61.092	1	0	No	B	B	-	B	B	B	B	B	-	-	-	-	-	-	-	-	-	-	-	-
3522	3	61.092	0	0	No	B	B	B	B	B	B	B	-	-	-	-	-	-	-	-	-	-	-	-	-
3521	3	61.092	0	1	No	-	-	A	-	A	B	B	A	-	-	-	-	-	-	-	-	-	-	-	-
3520	3	61.092	1	1	Yes	-	B	B	A	-	-	-	-	-	-	-	1	1	0	-	-	-	-	-	-
3519	3	61.092	0	0	No	B	B	B	B	B	B	B	B	-	-	-	-	-	-	-	-	-	-	-	-
10757	3	61.319	0	0	No	A	A	A	A	A	A	A	A	-	-	-	-	-	-	-	-	-	-	-	-
10758	3	61.319	1	0	No	B	B	B	B	-	B	B	-	-	-	-	-	-	-	-	-	-	-	-	-
10759	3	61.319	0	1	No	-	A	A	B	A	B	B	A	-	-	-	-	-	-	-	-	-	-	-	-
10760	3	61.319	0	1	No	-	A	-	B	A	B	B	A	-	-	-	-	-	-	-	-	-	-	-	-
17994	3	61.617	0	0	No	A	A	A	-	A	A	A	A	-	-	-	-	-	-	-	-	-	-	-	-
17991	3	61.617	1	0	No	A	-	A	A	A	-	-	A	-	-	-	-	-	-	-	-	-	-	-	-
17990	3	61.617	0	0	No	B	B	B	-	B	B	B	-	-	-	-	-	-	-	-	-	-	-	-	-
17989	3	61.617	1	1	Yes	-	B	-	A	B	A	A	B	-	-	-	1	-	0	1	0	0	1	-	-
17755	3	61.786	1	1	Yes	B	B	-	A	-	-	-	-	-	-	1	1	-	0	-	-	-	-	-	-
17756	3	61.786	1	1	Yes	-	B	B	A	B	A	A	B	-	-	-	1	1	0	1	0	0	1	-	-
14230	3	62.096	1	1	Yes	-	-	A	-	A	B	B	A	-	-	-	-	1	-	1	0	0	1	-	-
721	3	63.127	1	0	No	A	A	A	A	A	A	A	A	-	-	-	-	-	-	-	-	-	-	-	-
17431	3	63.282	0	0	No	A	A	A	-	A	A	A	-	-	-	-	-	-	-	-	-	-	-	-	-
17432	3	63.282	1	0	No	B	B	-	B	-	B	B	-	-	-	-	-	-	-	-	-	-	-	-	-
17433	3	63.282	1	1	Yes	B	B	-	A	-	-	-	-	-	-	1	1	-	0	-	-	-	-	-	-
17434	3	63.282	0	1	No	B	B	B	A	B	A	A	B	-	-	-	-	-	-	-	-	-	-	-	-
1779	3	63.282	0	1	No	A	A	A	B	A	B	B	A	-	-	-	-	-	-	-	-	-	-	-	-
1082	3	63.282	0	0	No	-	A	-	A	A	-	-	A	-	-	-	-	-	-	-	-	-	-	-	-
17435	3	63.282	0	0	No	-	B	B	B	B	-	-	B	-	-	-	-	-	-	-	-	-	-	-	-
17436	3	63.282	0	0	No	-	A	A	A	A	-	-	A	-	-	-	-	-	-	-	-	-	-	-	-
10729	3	63.401	1	1	Yes	B	B	-	A	-	-	-	-	-	-	1	1	-	0	-	-	-	-	-	-
10730	3	63.401	0	0	No	-	B	B	B	B	-	-	B	-	-	-	-	-	-	-	-	-	-	-	-
1085	3	63.417	1	1	Yes	B	B	-	A	-	-	-	-	-	-	1	1	-	0	-	-	-	-	-	-
10736	3	63.744	1	0	No	-	-	A	A	A	-	-	A	-	-	-	-	-	-	-	-	-	-	-	-
10737	3	63.744	1	1	Yes	B	-	B	-	B	A	A	B	-	-	1	-	1	-	1	0	0	1	-	-
10738	3	63.744	1	1	Yes	A	A	-	B	-	-	-	-	-	-	1	1	-	0	-	-	-	-	-	-
15919	3	64.379	1	1	Yes	A	A	A	B	A	B	A	A	-	-	1	1	1	0	1	0	1	1	-	-
15921	3	64.379	0	1	No	-	B	B	A	B	A	B	B	-	-	-	-	-	-	-	-	-	-	-	-
15922	3	64.379	1	0	No	A	A	A	-	-	A	A	A	-	-	-	-	-	-	-	-	-	-	-	-
2357	3	64.743	0	1	No	-	A	A	B	-	B	A	A	-	-	-	-	-	-	-	-	-	-	-	-
10769	3	64.743	1	1	Yes	A	A	-	B	-	-	A	-	-	-	1	1	-	0	-	-	1	-	-	-
10770	3	64.743	0	0	No	-	B	B	B	-	-	-	B	-	-	-	-	-	-	-	-	-	-	-	-
10771	3	64.743	1	1	Yes	A	A	A	B	-	B	A	A	-	-	1	1	1	0	-	0	1	1	-	-
1412	3	64.743	1	1	Yes	B	B	-	A	-	-	B	-	-	-	1	1	-	0	-	-	1	-	-	-
10776	3	64.743	0	0	No	-	-	B	B	-	-	-	B	-	-	-	-	-	-	-	-	-	-	-	-
1804	3	64.743	0	1	No	-	-	A	-	-	B	A	A	-	-	-	-	-	-	-	-	-	-	-	-
3288	3	64.743	1	1	Yes	A	A	A	B	-	B	A	-	-	-	1	1	1	0	-	0	1	-	-	-
2358	3	64.895	1	0	No	B	B	B	B	-	B	B	B	-	-	-	-	-	-	-	-	-	-	-	-
1414	3	65.37	0	1	No	-	A	A	B	-	B	-	-	-	-	-	-	-	-	-	-	-	-	-	-
10778	3	65.701	1	0	No	B	B	-	B	-	B	B	-	-	-	-	-	-	-	-	-	-	-	-	-
10779	3	65.701	0	1	No	-	B	B	A	-	A	-	-	-	-	-	-	-	-	-	-	-	-	-	-
10782	3	65.701	1	0	No	A	A	-	A	-	A	A	A	-	-	-	-	-	-	-	-	-	-	-	-
10784	3	65.701	0	1	No	-	B	B	A	-	A	-	-	-	-	-	-	-	-	-	-	-	-	-	-
17437	3	66.01	1	0	No	A	A	A	A	-	A	A	-	-	-	-	-	-	-	-	-	-	-	-	-
10785	3	66.363	0	1	No	-	A	A	B	-	B	A	A	-	-	-	-	-	-	-	-	-	-	-	-
10786	3	66.363	0	1	No	-	A	-	B	-	B	-	-	-	-	-	-	-	-	-	-	-	-	-	-
10788	3	66.363	1	0	No	A	A	-	A	-	A	A	-	-	-	-	-	-	-	-	-	-	-	-	-
10789	3	66.363	1	0	No	A	A	A	A	-	A	A	A	-	-	-	-	-	-	-	-	-	-	-	-
10791	3	66.363	0	1	No	-	B	B	A	-	A	-	B	-	-	-	-	-	-	-	-	-	-	-	-
10792	3	66.363	0	1	No	-	A	A	B	-	B	-	A	-	-	-	-	-	-	-	-	-	-	-	-
10793	3	66.363	1	0	No	A	A	A	A	-	A	A	-	-	-	-	-	-	-	-	-	-	-	-	-
10794	3	66.363	1	0	No	B	B	-	B	-	B	B	B	-	-	-	-	-	-	-	-	-	-	-	-
3292	3	66.363	0	1	No	-	A	A	B	-	B	-	A	-	-	-	-	-	-	-	-	-	-	-	-
192	3	66.71	0	1	No	-	-	B	-	-	A	-	B	-	-	-	-	-	-	-	-	-	-	-	-
1118	3	66.71	1	0	No	B	B	-	-	-	B	B	-	-	-	-	-	-	-	-	-	-	-	-	-
2660	3	66.71	0	1	No	-	A	A	B	-	B	A	A	-	-	-	-	-	-	-	-	-	-	-	-
15923	3	67.297	1	0	No	B	B	-	-	-	B	B	-	-	-	-	-	-	-	-	-	-	-	-	-
15925	3	67.297	0	0	No	-	-	B	B	-	-	-	B	-	-	-	-	-	-	-	-	-	-	-	-
17438	3	68.275	1	0	No	B	B	-	B	-	B	B	B	-	-	-	-	-	-	-	-	-	-	-	-
17439	3	68.275	0	0	No	-	-	A	A	-	-	-	A	-	-	-	-	-	-	-	-	-	-	-	-
17440	3	68.275	1	0	No	B	B	-	B	-	B	B	B	-	-	-	-	-	-	-	-	-	-	-	-
10795	3	69.217	1	0	No	B	B	B	-	-	B	B	B	-	-	-	-	-	-	-	-	-	-	-	-
10796	3	69.217	0	0	No	-	-	B	B	-	-	-	B	-	-	-	-	-	-	-	-	-	-	-	-
10797	3	69.217	1	0	No	A	A	-	-	-	A	A	A	-	-	-	-	-	-	-	-	-	-	-	-
10798	3	69.217	0	0	No	-	A	A	A	-	-	-	A	-	-	-	-	-	-	-	-	-	-	-	-
10801	3	69.217	1	0	No	A	A	A	A	-	A	A	A	-	-	-	-	-	-	-	-	-	-	-	-
10805	3	69.217	1	0	No	A	A	A	A	-	A	A	A	-	-	-	-	-	-	-	-	-	-	-	-
417	3	69.439	1	0	No	B	B	-	B	-	B	B	B	-	-	-	-	-	-	-	-	-	-	-	-
3056	3	69.439	1	0	No	A	A	A	A	-	A	A	A	-	-	-	-	-	-	-	-	-	-	-	-
1812	3	69.439	1	0	No	B	B	B	B	-	B	B	B	-	-	-	-	-	-	-	-	-	-	-	-
10854	3	70.355	1	0	No	A	A	A	A	-	A	A	A	-	-	-	-	-	-	-	-	-	-	-	-
10853	3	70.355	1	0	No	B	B	B	B	-	B	B	B	-	-	-	-	-	-	-	-	-	-	-	-
10852	3	70.355	1	0	No	A	A	A	A	-	A	A	A	-	-	-	-	-	-	-	-	-	-	-	-
10847	3	70.355	1	0	No	A	A	A	A	-	A	A	A	-	-	-	-	-	-	-	-	-	-	-	-
10844	3	70.355	0	0	No	-	B	B	B	-	-	-	B	-	-	-	-	-	-	-	-	-	-	-	-
10843	3	70.355	0	0	No	-	A	A	A	-	-	-	A	-	-	-	-	-	-	-	-	-	-	-	-
10813	3	70.724	1	0	No	B	B	B	-	-	B	B	B	-	-	-	-	-	-	-	-	-	-	-	-
10815	3	70.724	1	0	No	A	A	A	-	-	A	A	A	-	-	-	-	-	-	-	-	-	-	-	-
10819	3	70.724	0	0	No	-	-	B	B	-	-	-	B	-	-	-	-	-	-	-	-	-	-	-	-
3295	3	71.126	1	0	No	A	A	-	-	-	A	A	A	-	-	-	-	-	-	-	-	-	-	-	-
1130	3	71.126	1	0	No	A	A	A	A	-	A	A	A	-	-	-	-	-	-	-	-	-	-	-	-
1417	3	71.126	0	0	No	-	A	A	A	-	-	-	A	-	-	-	-	-	-	-	-	-	-	-	-
1818	3	71.126	0	0	No	-	A	A	A	-	-	-	A	-	-	-	-	-	-	-	-	-	-	-	-
2369	3	71.126	1	0	No	B	B	-	B	-	B	B	B	-	-	-	-	-	-	-	-	-	-	-	-
15927	3	71.424	0	0	No	-	-	B	B	-	-	-	-	-	-	-	-	-	-	-	-	-	-	-	-
15928	3	71.424	0	0	No	-	-	A	A	-	-	-	-	-	-	-	-	-	-	-	-	-	-	-	-
15929	3	71.424	0	0	No	-	-	A	A	-	-	-	-	-	-	-	-	-	-	-	-	-	-	-	-
115	3	71.638	0	0	No	-	-	-	A	-	-	-	-	-	-	-	-	-	-	-	-	-	-	-	-
1131	3	71.638	0	0	No	-	B	B	B	-	-	-	B	-	-	-	-	-	-	-	-	-	-	-	-
10823	3	72.592	1	0	No	B	B	B	B	-	B	B	B	-	-	-	-	-	-	-	-	-	-	-	-
10824	3	72.592	0	0	No	-	-	-	B	-	-	-	-	-	-	-	-	-	-	-	-	-	-	-	-
10825	3	72.592	1	0	No	A	A	A	A	-	A	A	A	-	-	-	-	-	-	-	-	-	-	-	-
10826	3	72.592	0	0	No	-	B	-	B	-	-	-	-	-	-	-	-	-	-	-	-	-	-	-	-
10827	3	73.567	0	0	No	-	-	B	B	-	-	-	-	-	-	-	-	-	-	-	-	-	-	-	-
10828	3	73.567	0	0	No	B	-	B	B	-	-	-	-	-	-	-	-	-	-	-	-	-	-	-	-
10829	3	73.567	0	0	No	A	-	A	A	-	-	-	-	-	-	-	-	-	-	-	-	-	-	-	-
10831	3	73.567	0	0	No	-	-	-	A	-	-	-	-	-	-	-	-	-	-	-	-	-	-	-	-
10832	3	73.567	1	0	No	A	A	A	A	-	A	A	A	-	-	-	-	-	-	-	-	-	-	-	-
10833	3	73.567	0	0	No	A	-	A	A	-	-	-	-	-	-	-	-	-	-	-	-	-	-	-	-
355	3	73.602	0	0	No	A	-	A	A	-	-	-	-	-	-	-	-	-	-	-	-	-	-	-	-
17441	3	73.694	0	0	No	B	-	B	B	-	-	-	-	-	-	-	-	-	-	-	-	-	-	-	-
17442	3	73.694	0	0	No	A	-	A	A	-	-	-	A	-	-	-	-	-	-	-	-	-	-	-	-
17443	3	73.694	0	0	No	B	-	-	B	-	-	-	-	-	-	-	-	-	-	-	-	-	-	-	-
17444	3	73.694	0	0	No	A	A	A	A	-	-	-	A	-	-	-	-	-	-	-	-	-	-	-	-
17445	3	73.694	0	0	No	B	B	B	B	-	-	-	-	-	-	-	-	-	-	-	-	-	-	-	-
10836	3	73.947	0	0	No	-	-	-	B	-	-	-	B	-	-	-	-	-	-	-	-	-	-	-	-
10837	3	73.947	1	0	No	A	A	A	-	-	A	A	A	-	-	-	-	-	-	-	-	-	-	-	-
1824	3	73.947	0	0	No	A	A	A	A	-	-	-	A	-	-	-	-	-	-	-	-	-	-	-	-
2664	3	73.947	0	0	No	A	A	A	A	-	-	-	-	-	-	-	-	-	-	-	-	-	-	-	-
10840	3	73.947	1	0	No	B	B	B	-	-	B	B	B	-	-	-	-	-	-	-	-	-	-	-	-
10841	3	73.947	0	0	No	-	-	-	A	-	-	-	A	-	-	-	-	-	-	-	-	-	-	-	-
10842	3	73.947	0	0	No	A	A	A	A	-	-	-	A	-	-	-	-	-	-	-	-	-	-	-	-
14058	4	0	1	1	Yes	B	A	B	B	A	A	A	A	-	-	1	0	1	1	0	0	0	0	-	-
14057	4	0	1	0	No	B	B	B	B	B	B	B	B	-	-	-	-	-	-	-	-	-	-	-	-
14055	4	0	1	1	Yes	-	-	B	B	A	A	A	A	-	-	-	-	1	1	0	0	0	0	-	-
14053	4	0	0	1	No	-	-	B	B	A	A	-	A	-	-	-	-	-	-	-	-	-	-	-	-
14051	4	0	0	1	No	-	-	A	A	B	B	-	B	-	-	-	-	-	-	-	-	-	-	-	-
9641	4	0.031	1	1	Yes	B	A	B	B	A	A	A	A	-	-	1	0	1	1	0	0	0	0	-	-
14049	4	0.169	0	1	No	-	-	B	B	A	A	-	A	-	-	-	-	-	-	-	-	-	-	-	-
14046	4	0.169	1	0	No	-	A	A	A	A	A	A	A	-	-	-	-	-	-	-	-	-	-	-	-
14045	4	0.169	1	0	No	-	B	B	B	B	B	B	B	-	-	-	-	-	-	-	-	-	-	-	-
14044	4	1.153	1	1	Yes	B	A	B	B	A	A	A	A	-	-	1	0	1	1	0	0	0	0	-	-
14043	4	1.153	0	1	No	-	B	A	A	B	B	-	B	-	-	-	-	-	-	-	-	-	-	-	-
14041	4	1.153	1	1	Yes	-	-	A	A	B	B	B	B	-	-	-	-	1	1	0	0	0	0	-	-
14040	4	1.153	1	1	Yes	B	A	B	B	A	A	A	A	-	-	1	0	1	1	0	0	0	0	-	-
14037	4	1.153	1	1	Yes	-	A	B	B	A	A	A	A	-	-	-	0	1	1	0	0	0	0	-	-
14036	4	1.153	1	0	No	B	-	B	-	B	B	-	B	-	-	-	-	-	-	-	-	-	-	-	-
14034	4	1.153	1	0	No	B	-	B	-	B	B	-	B	-	-	-	-	-	-	-	-	-	-	-	-
14030	4	1.642	1	0	No	A	A	-	A	A	A	A	A	-	-	-	-	-	-	-	-	-	-	-	-
14029	4	1.642	0	0	No	B	B	B	B	-	-	B	-	-	-	-	-	-	-	-	-	-	-	-	-
14028	4	1.642	0	1	No	A	-	A	A	B	B	-	B	-	-	-	-	-	-	-	-	-	-	-	-
16724	4	1.746	1	1	Yes	A	-	A	A	B	B	B	B	-	-	1	-	1	1	0	0	0	0	-	-
16723	4	1.746	1	1	Yes	A	-	A	A	B	B	B	B	-	-	1	-	1	1	0	0	0	0	-	-
16722	4	1.746	1	1	Yes	-	B	A	A	B	B	B	B	-	-	-	0	1	1	0	0	0	0	-	-
16721	4	1.746	1	1	Yes	-	A	B	B	A	A	A	A	-	-	-	0	1	1	0	0	0	0	-	-
16720	4	2.592	0	0	No	A	A	-	A	A	A	A	A	-	-	-	-	-	-	-	-	-	-	-	-
16718	4	2.592	0	0	No	A	-	A	-	A	A	A	A	-	-	-	-	-	-	-	-	-	-	-	-
16717	4	2.592	0	0	No	A	-	A	-	A	A	A	A	-	-	-	-	-	-	-	-	-	-	-	-
16716	4	2.592	1	0	No	A	A	-	A	A	A	A	A	-	-	-	-	-	-	-	-	-	-	-	-
14021	4	4.381	1	0	No	B	B	B	B	B	B	B	B	-	-	-	-	-	-	-	-	-	-	-	-
14020	4	4.381	0	1	No	A	B	-	A	B	B	B	B	-	-	-	-	-	-	-	-	-	-	-	-
14019	4	4.381	0	0	No	B	-	B	-	B	B	B	B	-	-	-	-	-	-	-	-	-	-	-	-
14018	4	4.381	1	1	Yes	-	A	B	B	A	A	A	A	-	-	-	0	1	1	0	0	0	0	-	-
14017	4	4.381	0	0	No	A	-	A	-	A	A	A	A	-	-	-	-	-	-	-	-	-	-	-	-
15185	4	5.454	1	0	No	A	A	A	A	A	A	A	A	-	-	-	-	-	-	-	-	-	-	-	-
15187	4	5.454	0	1	No	B	A	B	B	A	A	A	A	-	-	-	-	-	-	-	-	-	-	-	-
15189	4	5.932	0	1	No	B	A	B	B	A	A	A	A	-	-	-	-	-	-	-	-	-	-	-	-
15191	4	5.932	0	1	No	A	-	A	A	B	B	-	B	-	-	-	-	-	-	-	-	-	-	-	-
15193	4	5.932	1	0	No	B	B	B	B	B	B	B	B	-	-	-	-	-	-	-	-	-	-	-	-
15198	4	6.7	1	0	No	B	B	-	B	B	B	B	B	-	-	-	-	-	-	-	-	-	-	-	-
15199	4	6.7	1	0	No	A	A	-	A	A	A	A	A	-	-	-	-	-	-	-	-	-	-	-	-
14068	4	8.526	0	0	No	B	B	-	B	-	-	B	-	-	-	-	-	-	-	-	-	-	-	-	-
14065	4	8.526	0	0	No	-	A	A	A	-	-	A	-	-	-	-	-	-	-	-	-	-	-	-	-
14064	4	8.526	0	0	No	-	B	B	B	-	-	B	-	-	-	-	-	-	-	-	-	-	-	-	-
14063	4	8.526	0	0	No	-	A	A	A	-	-	A	-	-	-	-	-	-	-	-	-	-	-	-	-
14062	4	8.526	1	0	No	A	A	A	A	A	A	A	A	-	-	-	-	-	-	-	-	-	-	-	-
9516	4	8.847	1	0	No	A	-	-	-	A	A	A	A	-	-	-	-	-	-	-	-	-	-	-	-
769	4	11.203	1	0	No	A	A	A	A	A	A	-	A	-	-	-	-	-	-	-	-	-	-	-	-
1247	4	11.203	0	0	No	-	A	A	A	-	-	A	-	-	-	-	-	-	-	-	-	-	-	-	-
10860	4	11.282	0	0	No	-	B	B	B	B	B	B	B	-	-	-	-	-	-	-	-	-	-	-	-
10861	4	11.282	0	1	No	A	-	A	A	B	B	B	B	-	-	-	-	-	-	-	-	-	-	-	-
1951	4	11.282	0	0	No	-	B	B	B	B	B	B	B	-	-	-	-	-	-	-	-	-	-	-	-
10862	4	11.282	1	0	No	B	B	B	B	B	B	B	B	-	-	-	-	-	-	-	-	-	-	-	-
10863	4	11.282	1	1	Yes	B	A	B	B	A	A	A	A	-	-	1	0	1	1	0	0	0	0	-	-
10864	4	11.282	1	0	No	B	-	B	-	B	B	B	B	-	-	-	-	-	-	-	-	-	-	-	-
2503	4	11.282	1	0	No	B	B	B	B	B	B	-	B	-	-	-	-	-	-	-	-	-	-	-	-
1959	4	11.282	1	0	No	B	B	B	B	B	B	B	B	-	-	-	-	-	-	-	-	-	-	-	-
17447	4	12.147	0	0	No	B	B	B	B	B	B	B	B	-	-	-	-	-	-	-	-	-	-	-	-
10866	4	12.552	0	0	No	B	B	B	B	-	-	B	-	-	-	-	-	-	-	-	-	-	-	-	-
10867	4	12.552	0	0	No	B	B	B	B	-	-	B	-	-	-	-	-	-	-	-	-	-	-	-	-
10870	4	12.552	0	1	No	B	A	B	B	A	A	A	A	-	-	-	-	-	-	-	-	-	-	-	-
10871	4	12.552	1	0	No	B	B	B	B	B	B	B	B	-	-	-	-	-	-	-	-	-	-	-	-
10872	4	12.552	0	0	No	-	B	B	B	B	B	B	B	-	-	-	-	-	-	-	-	-	-	-	-
10873	4	12.552	0	0	No	-	B	B	B	B	B	B	B	-	-	-	-	-	-	-	-	-	-	-	-
6849	4	13.406	0	0	No	A	A	A	A	A	A	A	A	-	-	-	-	-	-	-	-	-	-	-	-
10874	4	13.691	1	1	Yes	A	B	A	A	B	B	B	B	-	-	1	0	1	1	0	0	0	0	-	-
10875	4	13.691	0	0	No	B	B	B	B	-	-	B	-	-	-	-	-	-	-	-	-	-	-	-	-
10876	4	13.691	0	0	No	A	A	A	A	A	A	A	A	-	-	-	-	-	-	-	-	-	-	-	-
10877	4	13.691	1	0	No	-	A	A	A	A	A	-	A	-	-	-	-	-	-	-	-	-	-	-	-
10878	4	13.691	0	0	No	B	B	B	B	-	-	B	-	-	-	-	-	-	-	-	-	-	-	-	-
10879	4	13.691	0	0	No	A	A	A	A	-	-	A	-	-	-	-	-	-	-	-	-	-	-	-	-
10880	4	13.691	1	0	No	B	B	B	B	B	B	-	B	-	-	-	-	-	-	-	-	-	-	-	-
10881	4	13.691	0	1	No	B	-	B	B	A	A	A	A	-	-	-	-	-	-	-	-	-	-	-	-
8164	4	14.137	1	1	Yes	A	B	A	A	B	B	B	B	-	-	1	0	1	1	0	0	0	0	-	-
8165	4	14.137	1	1	Yes	B	A	B	B	-	-	A	-	-	-	1	0	1	1	-	-	0	-	-	-
8166	4	14.137	0	0	No	B	B	B	B	-	-	B	-	-	-	-	-	-	-	-	-	-	-	-	-
8168	4	14.137	1	0	No	B	B	B	B	B	B	-	B	-	-	-	-	-	-	-	-	-	-	-	-
17450	4	14.611	1	1	Yes	B	A	-	-	A	A	A	A	-	-	1	0	-	-	0	0	0	0	-	-
17452	4	14.611	1	0	No	A	A	A	A	A	A	A	A	-	-	-	-	-	-	-	-	-	-	-	-
17453	4	14.611	1	0	No	A	-	-	-	A	A	A	A	-	-	-	-	-	-	-	-	-	-	-	-
10891	4	14.819	0	0	No	B	B	B	B	-	-	B	-	-	-	-	-	-	-	-	-	-	-	-	-
2627	4	14.819	0	0	No	B	B	B	B	-	-	B	-	-	-	-	-	-	-	-	-	-	-	-	-
10893	4	14.819	1	0	No	A	A	A	A	A	A	A	A	-	-	-	-	-	-	-	-	-	-	-	-
10894	4	14.819	0	1	No	B	A	-	B	A	A	-	A	-	-	-	-	-	-	-	-	-	-	-	-
10895	4	14.819	1	1	Yes	A	B	A	-	-	-	B	-	-	-	1	0	1	-	-	-	0	-	-	-
7205	4	16.181	1	1	Yes	-	A	-	-	A	A	A	A	-	-	-	0	-	-	0	0	0	0	-	-
7206	4	16.181	1	1	Yes	B	A	B	B	A	A	A	A	-	-	1	0	1	1	0	0	0	0	-	-
7207	4	16.181	1	0	No	-	-	-	-	B	B	B	B	-	-	-	-	-	-	-	-	-	-	-	-
7209	4	16.181	0	1	No	-	A	-	B	A	A	A	A	-	-	-	-	-	-	-	-	-	-	-	-
7210	4	16.181	0	1	No	-	B	-	A	B	B	B	B	-	-	-	-	-	-	-	-	-	-	-	-
17455	4	16.261	1	0	No	B	B	B	B	B	B	B	B	-	-	-	-	-	-	-	-	-	-	-	-
17456	4	16.261	0	1	No	-	B	-	A	B	B	B	B	-	-	-	-	-	-	-	-	-	-	-	-
17457	4	16.261	1	0	No	A	A	A	A	A	A	A	A	-	-	-	-	-	-	-	-	-	-	-	-
17458	4	16.261	0	1	No	-	B	-	A	B	B	B	B	-	-	-	-	-	-	-	-	-	-	-	-
10899	4	16.577	1	1	Yes	A	B	-	-	B	B	B	B	-	-	1	0	-	-	0	0	0	0	-	-
10900	4	16.577	1	1	Yes	B	A	-	-	-	-	A	-	-	-	1	0	-	-	-	-	0	-	-	-
17908	4	16.795	1	0	No	A	-	-	-	A	A	A	A	-	-	-	-	-	-	-	-	-	-	-	-
17909	4	16.795	0	1	No	B	A	B	B	A	A	A	-	-	-	-	-	-	-	-	-	-	-	-	-
17910	4	16.795	1	1	Yes	A	B	A	-	B	B	B	B	-	-	1	0	1	-	0	0	0	0	-	-
17911	4	16.8	1	0	No	-	B	B	B	B	B	B	B	-	-	-	-	-	-	-	-	-	-	-	-
10901	4	16.936	1	0	No	B	B	B	B	B	B	B	B	-	-	-	-	-	-	-	-	-	-	-	-
10902	4	16.936	0	1	No	A	B	A	A	B	B	-	B	-	-	-	-	-	-	-	-	-	-	-	-
10903	4	16.936	1	1	Yes	A	B	A	-	-	-	B	-	-	-	1	0	1	-	-	-	0	-	-	-
10905	4	16.936	1	1	Yes	B	A	B	B	A	A	A	A	-	-	1	0	1	1	0	0	0	0	-	-
10906	4	16.936	1	1	Yes	B	A	B	B	A	A	A	A	-	-	1	0	1	1	0	0	0	0	-	-
10908	4	16.936	1	0	No	B	-	-	-	B	B	B	B	-	-	-	-	-	-	-	-	-	-	-	-
10909	4	16.936	1	1	Yes	A	B	-	-	B	B	B	B	-	-	1	0	-	-	0	0	0	0	-	-
10910	4	16.936	1	0	No	A	A	A	A	A	A	A	A	-	-	-	-	-	-	-	-	-	-	-	-
10911	4	17.957	1	0	No	B	B	B	B	B	B	B	B	-	-	-	-	-	-	-	-	-	-	-	-
1856	4	17.957	1	1	Yes	-	A	B	B	A	A	A	A	-	-	-	0	1	1	0	0	0	0	-	-
1857	4	17.957	1	1	Yes	B	A	B	B	A	A	A	A	-	-	1	0	1	1	0	0	0	0	-	-
1860	4	18.2	1	0	No	B	-	-	-	B	B	B	B	-	-	-	-	-	-	-	-	-	-	-	-
10917	4	18.2	0	1	No	B	A	B	B	A	A	-	A	-	-	-	-	-	-	-	-	-	-	-	-
2670	4	18.2	1	0	No	B	-	-	-	B	B	B	B	-	-	-	-	-	-	-	-	-	-	-	-
10918	4	18.2	0	1	No	A	-	A	A	B	B	-	B	-	-	-	-	-	-	-	-	-	-	-	-
10919	4	18.2	1	1	Yes	B	A	B	B	A	A	A	A	-	-	1	0	1	1	0	0	0	0	-	-
10920	4	18.2	1	1	Yes	B	A	B	B	A	A	A	A	-	-	1	0	1	1	0	0	0	0	-	-
2671	4	18.2	0	1	No	A	-	A	A	B	B	-	B	-	-	-	-	-	-	-	-	-	-	-	-
10921	4	18.2	0	0	No	A	A	A	A	-	-	A	-	-	-	-	-	-	-	-	-	-	-	-	-
15955	4	18.218	0	1	No	B	-	B	B	A	A	-	A	-	-	-	-	-	-	-	-	-	-	-	-
1171	4	18.452	0	0	No	A	A	A	A	-	-	A	-	-	-	-	-	-	-	-	-	-	-	-	-
2408	4	18.452	1	1	Yes	B	A	B	B	A	A	A	A	-	-	1	0	1	1	0	0	0	0	-	-
15958	4	18.91	1	1	Yes	B	A	-	-	-	-	A	-	-	-	1	0	-	-	-	-	0	-	-	-
10925	4	19.274	0	0	No	A	A	A	A	-	-	A	-	-	-	-	-	-	-	-	-	-	-	-	-
10926	4	19.274	1	1	Yes	A	B	-	-	-	-	B	-	-	-	1	0	-	-	-	-	0	-	-	-
10927	4	19.274	0	0	No	A	A	A	A	-	-	A	-	-	-	-	-	-	-	-	-	-	-	-	-
10928	4	19.274	1	0	No	B	B	B	B	B	B	B	B	-	-	-	-	-	-	-	-	-	-	-	-
10929	4	19.274	1	1	Yes	B	A	-	-	-	-	A	-	-	-	1	0	-	-	-	-	0	-	-	-
10930	4	19.274	0	0	No	B	B	B	B	-	-	B	-	-	-	-	-	-	-	-	-	-	-	-	-
10932	4	19.274	1	0	No	B	B	B	B	B	B	-	-	-	-	-	-	-	-	-	-	-	-	-	-
2428	4	19.421	1	0	No	B	B	B	B	B	B	B	B	-	-	-	-	-	-	-	-	-	-	-	-
3470	4	19.664	0	0	No	B	B	B	B	-	-	B	-	-	-	-	-	-	-	-	-	-	-	-	-
3471	4	19.664	1	1	Yes	B	A	-	-	-	-	-	-	-	-	1	0	-	-	-	-	-	-	-	-
3472	4	19.664	0	1	No	A	B	-	A	B	B	B	B	-	-	-	-	-	-	-	-	-	-	-	-
3473	4	19.664	1	0	No	B	-	-	-	B	B	B	B	-	-	-	-	-	-	-	-	-	-	-	-
3474	4	19.664	1	1	Yes	A	B	-	-	-	-	B	-	-	-	1	0	-	-	-	-	0	-	-	-
3475	4	19.664	1	0	No	A	A	A	A	A	A	A	A	-	-	-	-	-	-	-	-	-	-	-	-
3476	4	19.664	1	1	Yes	A	B	-	-	-	-	B	-	-	-	1	0	-	-	-	-	0	-	-	-
3477	4	19.664	0	1	No	B	A	-	B	A	A	A	A	-	-	-	-	-	-	-	-	-	-	-	-
14461	4	19.671	1	1	Yes	B	A	-	-	-	-	A	-	-	-	1	0	-	-	-	-	0	-	-	-
14462	4	19.672	1	0	No	B	B	B	B	B	B	B	B	-	-	-	-	-	-	-	-	-	-	-	-
14464	4	20.705	1	0	No	A	A	A	A	A	A	A	A	-	-	-	-	-	-	-	-	-	-	-	-
14465	4	20.705	1	1	Yes	A	B	A	A	B	B	B	B	-	-	1	0	1	1	0	0	0	0	-	-
14466	4	20.705	1	0	No	B	B	B	B	B	B	-	B	-	-	-	-	-	-	-	-	-	-	-	-
14467	4	20.705	1	0	No	B	B	B	B	B	B	-	B	-	-	-	-	-	-	-	-	-	-	-	-
14469	4	20.705	0	1	No	-	A	B	B	A	A	A	A	-	-	-	-	-	-	-	-	-	-	-	-
14470	4	20.705	1	0	No	A	A	A	A	A	A	A	A	-	-	-	-	-	-	-	-	-	-	-	-
14471	4	20.705	1	1	Yes	B	A	-	-	-	-	A	-	-	-	1	0	-	-	-	-	0	-	-	-
16901	4	20.742	1	0	No	B	B	B	B	B	B	B	B	-	-	-	-	-	-	-	-	-	-	-	-
16899	4	20.742	1	0	No	B	B	B	B	B	B	B	B	-	-	-	-	-	-	-	-	-	-	-	-
16898	4	20.742	1	1	Yes	B	A	-	-	-	-	A	-	-	-	1	0	-	-	-	-	0	-	-	-
12215	4	21.092	1	0	No	B	B	B	B	B	B	B	B	-	-	-	-	-	-	-	-	-	-	-	-
12217	4	21.092	1	0	No	B	-	-	-	B	B	B	-	-	-	-	-	-	-	-	-	-	-	-	-
12219	4	21.092	1	1	Yes	A	B	A	A	-	-	B	-	-	-	1	0	1	1	-	-	0	-	-	-
10933	4	21.702	1	1	Yes	A	B	-	-	-	-	B	-	-	-	1	0	-	-	-	-	0	-	-	-
10935	4	21.702	1	0	No	B	-	-	-	B	B	B	B	-	-	-	-	-	-	-	-	-	-	-	-
10936	4	21.702	1	0	No	B	B	B	B	B	B	B	B	-	-	-	-	-	-	-	-	-	-	-	-
10937	4	21.702	1	1	Yes	B	A	-	-	-	-	A	-	-	-	1	0	-	-	-	-	0	-	-	-
10939	4	21.702	0	0	No	A	A	A	A	-	-	-	-	-	-	-	-	-	-	-	-	-	-	-	-
10940	4	21.702	1	1	Yes	B	A	B	B	-	-	A	-	-	-	1	0	1	1	-	-	0	-	-	-
2445	4	22.086	1	1	Yes	A	B	-	-	-	-	B	-	-	-	1	0	-	-	-	-	0	-	-	-
752	4	22.086	0	1	No	B	A	-	B	A	A	A	A	-	-	-	-	-	-	-	-	-	-	-	-
15960	4	22.223	1	0	No	A	A	A	A	A	A	-	A	-	-	-	-	-	-	-	-	-	-	-	-
15961	4	22.223	1	0	No	A	A	A	A	A	A	A	-	-	-	-	-	-	-	-	-	-	-	-	-
15962	4	22.223	1	1	Yes	A	B	-	-	-	-	B	-	-	-	1	0	-	-	-	-	0	-	-	-
10943	4	22.225	1	0	No	A	A	A	A	A	A	A	A	-	-	-	-	-	-	-	-	-	-	-	-
10945	4	22.225	1	1	Yes	B	A	-	-	-	-	A	-	-	-	1	0	-	-	-	-	0	-	-	-
10946	4	22.225	1	1	Yes	A	B	-	-	-	-	B	-	-	-	1	0	-	-	-	-	0	-	-	-
10947	4	22.225	1	0	No	B	B	B	B	B	B	-	B	-	-	-	-	-	-	-	-	-	-	-	-
10948	4	22.225	1	0	No	A	A	A	A	A	A	A	A	-	-	-	-	-	-	-	-	-	-	-	-
10958	4	22.768	1	1	Yes	A	B	-	-	-	-	-	-	-	-	1	0	-	-	-	-	-	-	-	-
10959	4	22.768	1	1	Yes	B	A	B	B	A	A	-	A	-	-	1	0	1	1	0	0	-	0	-	-
10961	4	22.768	1	0	No	A	A	A	A	A	A	A	A	-	-	-	-	-	-	-	-	-	-	-	-
10964	4	22.768	1	1	Yes	-	A	-	-	-	-	A	-	-	-	-	0	-	-	-	-	0	-	-	-
10965	4	22.768	1	1	Yes	B	A	-	-	-	-	A	-	-	-	1	0	-	-	-	-	0	-	-	-
10966	4	22.768	1	1	Yes	B	A	B	B	A	A	A	A	-	-	1	0	1	1	0	0	0	0	-	-
14269	4	22.921	1	0	No	B	B	B	B	B	B	-	B	-	-	-	-	-	-	-	-	-	-	-	-
14270	4	22.921	1	0	No	B	B	B	B	B	B	-	B	-	-	-	-	-	-	-	-	-	-	-	-
14271	4	22.921	1	1	Yes	B	A	-	-	A	A	A	A	-	-	1	0	-	-	0	0	0	0	-	-
14272	4	22.921	1	0	No	B	B	B	B	B	B	B	B	-	-	-	-	-	-	-	-	-	-	-	-
14275	4	22.921	1	1	Yes	B	A	B	B	A	A	A	A	-	-	1	0	1	1	0	0	0	0	-	-
14276	4	22.921	1	1	Yes	B	A	-	-	-	-	-	-	-	-	1	0	-	-	-	-	-	-	-	-
14277	4	22.921	1	0	No	-	B	B	B	B	B	B	B	-	-	-	-	-	-	-	-	-	-	-	-
14267	4	22.925	1	0	No	A	A	A	A	A	A	-	A	-	-	-	-	-	-	-	-	-	-	-	-
14265	4	22.925	1	1	Yes	B	A	-	-	-	-	A	-	-	-	1	0	-	-	-	-	0	-	-	-
14264	4	22.925	1	0	No	A	A	A	A	A	A	A	A	-	-	-	-	-	-	-	-	-	-	-	-
14263	4	22.925	1	0	No	B	B	B	B	B	B	B	B	-	-	-	-	-	-	-	-	-	-	-	-
14262	4	22.925	0	1	No	-	B	A	A	B	B	B	B	-	-	-	-	-	-	-	-	-	-	-	-
14258	4	22.963	1	0	No	B	B	B	B	B	B	B	B	-	-	-	-	-	-	-	-	-	-	-	-
14257	4	22.964	1	0	No	B	B	B	B	B	B	-	B	-	-	-	-	-	-	-	-	-	-	-	-
14256	4	22.964	1	1	Yes	B	A	-	-	A	A	A	A	-	-	1	0	-	-	0	0	0	0	-	-
14254	4	22.964	1	1	Yes	B	A	-	-	-	-	A	-	-	-	1	0	-	-	-	-	0	-	-	-
12904	4	23.01	1	0	No	B	B	B	B	B	B	B	B	-	-	-	-	-	-	-	-	-	-	-	-
10973	4	23.399	1	0	No	B	-	-	-	B	B	-	B	-	-	-	-	-	-	-	-	-	-	-	-
10974	4	23.399	1	1	Yes	A	B	A	A	B	B	B	B	-	-	1	0	1	1	0	0	0	0	-	-
10975	4	23.399	1	1	Yes	B	A	-	-	-	-	A	-	-	-	1	0	-	-	-	-	0	-	-	-
10976	4	23.399	1	0	No	A	A	A	A	A	A	-	A	-	-	-	-	-	-	-	-	-	-	-	-
3145	4	23.399	1	1	Yes	A	B	A	A	B	B	B	B	-	-	1	0	1	1	0	0	0	0	-	-
10977	4	23.399	1	0	No	B	-	-	-	B	B	B	B	-	-	-	-	-	-	-	-	-	-	-	-
1443	4	23.484	0	0	No	B	B	B	B	-	-	B	-	-	-	-	-	-	-	-	-	-	-	-	-
2483	4	23.484	1	0	No	B	-	-	-	B	B	B	B	-	-	-	-	-	-	-	-	-	-	-	-
10980	4	23.484	1	1	Yes	-	A	B	-	-	-	A	-	-	-	-	0	1	-	-	-	0	-	-	-
1222	4	23.499	1	0	No	A	-	-	-	A	A	A	A	-	-	-	-	-	-	-	-	-	-	-	-
133	4	23.5	1	1	Yes	A	B	A	A	B	B	B	B	-	-	1	0	1	1	0	0	0	0	-	-
10981	4	23.755	1	1	Yes	B	A	-	-	-	-	A	-	-	-	1	0	-	-	-	-	0	-	-	-
10983	4	23.755	1	0	No	B	-	-	-	B	B	B	B	-	-	-	-	-	-	-	-	-	-	-	-
11583	4	23.756	1	0	No	-	B	B	B	B	B	B	B	-	-	-	-	-	-	-	-	-	-	-	-
11582	4	23.756	1	0	No	B	-	-	-	B	B	B	B	-	-	-	-	-	-	-	-	-	-	-	-
11581	4	23.756	1	0	No	B	B	B	B	B	B	-	B	-	-	-	-	-	-	-	-	-	-	-	-
11580	4	23.756	1	1	Yes	A	B	A	A	-	-	B	-	-	-	1	0	1	1	-	-	0	-	-	-
11579	4	23.756	1	1	Yes	B	A	B	B	-	-	A	-	-	-	1	0	1	1	-	-	0	-	-	-
11576	4	23.756	1	0	No	B	B	B	B	B	B	B	B	-	-	-	-	-	-	-	-	-	-	-	-
15964	4	23.797	1	0	No	B	B	B	B	B	B	B	B	-	-	-	-	-	-	-	-	-	-	-	-
11010	4	23.846	1	0	No	B	B	B	B	B	B	B	B	-	-	-	-	-	-	-	-	-	-	-	-
11014	4	23.846	1	0	No	A	A	A	A	A	A	A	A	-	-	-	-	-	-	-	-	-	-	-	-
11015	4	23.846	1	0	No	B	B	B	B	B	B	B	B	-	-	-	-	-	-	-	-	-	-	-	-
11016	4	23.846	0	0	No	-	B	B	B	-	-	B	-	-	-	-	-	-	-	-	-	-	-	-	-
11017	4	23.846	1	0	No	B	B	B	B	B	B	B	B	-	-	-	-	-	-	-	-	-	-	-	-
11018	4	23.846	1	0	No	B	B	B	B	B	B	B	B	-	-	-	-	-	-	-	-	-	-	-	-
11019	4	24.279	1	0	No	A	-	-	-	A	A	A	A	-	-	-	-	-	-	-	-	-	-	-	-
11020	4	24.279	1	0	No	B	-	-	-	B	B	-	B	-	-	-	-	-	-	-	-	-	-	-	-
11025	4	24.279	1	0	No	A	A	A	A	A	A	A	A	-	-	-	-	-	-	-	-	-	-	-	-
15970	4	24.868	1	1	Yes	A	B	A	A	B	B	B	B	-	-	1	0	1	1	0	0	0	0	-	-
11034	4	24.868	0	1	No	A	B	A	A	B	B	B	-	-	-	-	-	-	-	-	-	-	-	-	-
15978	4	25.565	0	1	No	A	B	A	A	B	B	B	-	-	-	-	-	-	-	-	-	-	-	-	-
[truncated: 8,297 more rows]
