# Supplementary material for: A new method to reconstruct the direction of parent-offspring duo relationships using SNP array data and its demonstration on ancient and modern cultivars in the outcrossing species Malus × domestica
Source: Hortic Res. 2022 Jan 19;9:uhab069. doi: 10.1093/hr/uhab069 (PMC8881379; doi:10.1093/hr/uhab069)
Supplement: Web_Material_uhab069 [file web_material_uhab069.zip › Table S1.xlsx]

## Sheet: Supplementary Table S1
Supplementary Table S1. Number of common areas of apparent recombination (CAAR) in POR-2 test across all 17 chromosomes in apple with the different candidate grandparents (CGP) evaluated in this study. CAAR are reported as the maximum number and minimum number observed over every pairwise or triplet comparison between all offspring included in the study using different maximum allowed cM distance…
CGP	Parent	Number of offspring in test	Number of CAAR when using two offspring for the test across different intervals of the indicated cM distance												Number of CAAR when using three offspring for the test across different intervals of the indicated cM distance
			Maximum						Minimum						Maximum						Minimum
			<50	<20	<15	<10	<5	<2	<50	<20	<15	<10	<5	<2	<50	<20	<15	<10	<5	<2	<50	<20	<15	<10	<5	<2
Keepsake	Honeycrisp	10	3	2	1	1	1	0	0	0	0	0	0	0	2	1	1	0	0	0	0	0	0	0	0	0
Honeycrisp	Keepsake	8	15	12	10	10	8	2	9	7	6	4	1	0	13	10	8	7	6	1	9	7	6	4	1	0
Reinette Franche	Nonpareil	5	5	2	2	1	1	0	0	0	0	0	0	0	1	0	0	0	0	0	0	0	0	0	0	0
Nonpareil	Reinette Franche	6	11	9	9	5	3	1	3	3	3	3	1	1	7	7	7	4	2	1	2	2	2	2	1	1
Brabant Bellefleur	Court Pendu Plat	5	2	1	1	1	0	0	0	0	0	0	0	0	1	0	0	0	0	0	0	0	0	0	0	0
Court Pendu Plat	Brabant Bellefleur	5	10	9	7	4	1	0	5	3	2	1	0	0	9	6	5	3	1	0	3	2	2	1	0	0
True CGP across all three PO duos			5	2	2	1	1	0	0	0	0	0	0	0	2	1	1	0	0	0	0	0	0	0	0	0
False CGP, across all three PO duos			15	12	10	10	8	2	3	3	2	1	0	0	13	10	8	7	6	1	2	2	2	2	1	1
