# Supplementary material for: A new method to reconstruct the direction of parent-offspring duo relationships using SNP array data and its demonstration on ancient and modern cultivars in the outcrossing species Malus × domestica
Source: Hortic Res. 2022 Jan 19;9:uhab069. doi: 10.1093/hr/uhab069 (PMC8881379; doi:10.1093/hr/uhab069)
Supplement: Web_Material_uhab069 [file web_material_uhab069.zip › Table S3.xlsx]

## Sheet: Table S3
Supplementary Table S3. Curated SNP data and meta-data for individuals included in the POR1 and POR2 tests. MUNQ data from and described in Muranty et al. (2020). Numbers in Columns J-OFH are Infinium 20K SNP array index numbers arranged in the order of the genetic map from Howard et al. 2021.
ID_Name	Parent1	Parent2	Group	Germplam_Source	Data_source	accession_number	SNP_Array	MUNQ	8921	8922	8923	17241	2965	2280	7672	17428	17427	8785	8787	8788	8790	8789	17247	662	636	8888	8887	8886	6184	6186	6199	10463	10462	10460	10459	10457	10456	16668	13610	17853	17852	9626	9627	15723	15724	9631	9633	9634	9635
Honeycrisp	Keepsake	MN1627	Part of PO duo evaluated in POR tests	UMN	University of Minnesota	NA	20K	1489	A A	A B	B B	B B	A B	- -	A A	A A	A B	B B	B B	A B	B B	B B	B B	A B	A B	B B	A B	B B	A B	A B	B B	A A	B B	A B	A B	B B	A A	A B	A B	A A	B B	B B	A A	A A	A A	A B	A A	A A	B B
Keepsake	Frostbite	Northern_Spy	Part of PO duo evaluated in POR tests	UMN	University of Minnesota	NA	20K	2655	A A	A B	B B	B B	A B	A B	A A	A A	A B	B B	B B	A B	B B	B B	B B	A B	A B	B B	A B	B B	A B	A B	B B	A A	B B	A B	A B	B B	A A	A B	A B	A A	B B	B B	A A	A A	A A	A B	A A	A A	B B
Nonpareil	-	-	Part of PO duo evaluated in POR tests	NFC	Howard et al. 2018	2000072	20K	357	A A	A B	B B	B B	A B	A B	A A	A A	B B	B B	B B	A B	B B	B B	B B	A B	A B	B B	A B	B B	A B	A B	B B	A A	B B	A B	A B	B B	A A	B B	A B	A A	B B	B B	A A	A A	A A	A A	A A	A A	B B
Reinette_Franche	-	-	Part of PO duo evaluated in POR tests	GENEVA	Howard et al. 2018	PI_590137	20K	278	A A	A B	B B	B B	A B	A B	A A	A A	A B	B B	B B	A B	B B	B B	B B	A B	A B	B B	A B	B B	A B	A B	B B	A A	B B	A B	A B	B B	A A	A B	A B	A A	B B	B B	A A	A A	A A	A B	A A	A A	B B
Brabant_Bellefleur	-	-	Part of PO duo evaluated in POR tests	NFC	Howard et al. 2018	1945079	20K	1	A A	A A	B B	B B	A A	A A	A A	A A	A B	B B	B B	B B	B B	B B	B B	B B	B B	B B	B B	B B	B B	A A	B B	A A	B B	B B	B B	B B	A A	A B	B B	A A	B B	B B	A A	A A	A A	A B	A A	A A	B B
Court_Pendu_Plat	-	-	Part of PO duo evaluated in POR tests	GENEVA	Howard et al. 2018	PI_589601	20K	105	A A	A A	B B	B B	A A	A A	A A	A A	A A	B B	B B	B B	B B	B B	B B	B B	B B	B B	B B	B B	B B	A A	B B	A A	B B	B B	B B	B B	A A	A A	B B	A A	B B	B B	A A	A A	A A	B B	A A	A A	B B
EC281	Honeycrisp	Ginger_Gold	Offspring	UMN	University of Minnesota	NA	20K	NA	A A	A A	B B	B B	A A	A A	A A	A A	A A	B B	B B	B B	B B	B B	B B	B B	B B	B B	B B	B B	B B	A A	B B	A A	B B	B B	B B	B B	A A	A A	B B	A A	B B	B B	A A	A A	A A	B B	A A	A A	B B
EC285	Honeycrisp	Ginger_Gold	Offspring	UMN	University of Minnesota	NA	20K	NA	A B	B B	A B	A B	A B	B B	A B	A B	B B	A B	B B	A B	B B	B B	A B	A A	A A	B B	A A	B B	A A	B B	B B	A B	B B	A A	A A	A B	A A	A B	A A	A A	A B	B B	A A	A A	A B	A A	A A	A A	A B
EC286	Honeycrisp	Ginger_Gold	Offspring	UMN	University of Minnesota	NA	20K	NA	A A	A A	B B	B B	A A	A A	A A	A A	A A	B B	B B	B B	B B	B B	B B	B B	B B	B B	B B	B B	B B	A A	B B	A A	B B	B B	B B	B B	A A	A A	B B	A A	B B	B B	A A	A A	A A	B B	A A	A A	B B
EC287	Honeycrisp	Ginger_Gold	Offspring	UMN	University of Minnesota	NA	20K	NA	A B	A B	A B	A B	A A	A B	A B	A B	A B	A B	B B	B B	B B	B B	A B	A B	A B	B B	A B	B B	A B	A B	B B	A B	B B	A B	A B	A B	A A	A A	A B	A A	A B	B B	A A	A A	A B	A A	A A	A A	A B
EC291	Honeycrisp	Ginger_Gold	Offspring	UMN	University of Minnesota	NA	20K	NA	A A	A B	B B	B B	A B	- -	A A	A A	A B	B B	B B	A B	B B	B B	B B	A B	A B	B B	A B	B B	A B	A B	B B	A A	B B	A B	A B	B B	A A	A B	A B	A A	B B	B B	A A	A A	A A	A B	A A	A A	B B
EC295	Honeycrisp	Ginger_Gold	Offspring	UMN	University of Minnesota	NA	20K	NA	A A	A A	B B	B B	A A	A A	A A	A A	A A	B B	B B	B B	B B	B B	B B	B B	B B	B B	B B	B B	B B	A A	B B	A A	B B	B B	B B	B B	A A	A A	B B	A A	B B	B B	A A	A A	A A	B B	A A	A A	B B
EC301	Honeycrisp	Ginger_Gold	Offspring	UMN	University of Minnesota	NA	20K	NA	A B	B B	A B	A B	A B	B B	A B	A B	B B	A B	B B	A B	B B	B B	A B	A A	A A	B B	A A	B B	A A	B B	B B	A B	B B	A A	A A	A B	A A	A B	A A	A A	A B	B B	A A	A A	A B	A A	A A	A A	A B
EC302	Honeycrisp	Ginger_Gold	Offspring	UMN	University of Minnesota	NA	20K	NA	A A	A A	B B	B B	A A	A A	A A	A A	A A	B B	B B	B B	B B	B B	B B	B B	B B	B B	B B	B B	B B	A A	B B	A A	B B	B B	B B	B B	A A	A A	B B	A A	B B	B B	A A	A A	A A	B B	A A	A A	B B
EC303	Honeycrisp	Ginger_Gold	Offspring	UMN	University of Minnesota	NA	20K	NA	A B	B B	A B	A B	A B	B B	A B	A B	B B	A B	B B	A B	B B	B B	A B	A A	A A	B B	A A	B B	A A	B B	B B	A B	B B	A A	A A	A B	A A	A B	A A	A A	A B	B B	A A	A A	A B	A A	A A	A A	A B
EC306	Honeycrisp	Ginger_Gold	Offspring	UMN	University of Minnesota	NA	20K	NA	A A	A B	B B	B B	A B	A B	A A	A A	A B	B B	B B	A B	B B	B B	B B	A B	A B	B B	A B	B B	A B	A B	B B	A A	B B	A B	A B	B B	A A	A B	A B	A A	B B	B B	A A	A A	A A	A B	A A	A A	B B
MN2000	Keepsake	Empress	Offspring	UMN	University of Minnesota	NA	20K	NA	A A	B B	B B	B B	B B	B B	A A	A A	B B	B B	B B	A A	B B	B B	B B	A A	A A	B B	A A	B B	A A	B B	B B	A A	B B	A A	A A	B B	A A	A B	A A	A A	B B	B B	A A	A B	A A	A A	A A	A B	B B
HcP_18	Keepsake	State_Fair	Offspring	UMN	University of Minnesota	NA	20K	NA	A B	A B	A B	A B	A A	A B	A B	A B	A B	A B	B B	B B	B B	B B	B B	A B	A B	A B	B B	B B	B B	A A	A B	A A	B B	B B	A B	B B	A B	A B	B B	A B	B B	B B	A B	A B	A A	B B	A A	A A	B B
HcP_24	Keepsake	Redwell	Offspring	UMN	University of Minnesota	NA	20K	NA	A A	A A	B B	B B	A A	A A	A A	A A	A A	B B	B B	B B	B B	B B	B B	B B	B B	B B	B B	B B	B B	A A	B B	A A	B B	B B	B B	B B	A A	A A	B B	A A	B B	B B	A A	A A	A A	A B	A A	A A	B B
HcP_41	Keepsake	State_Fair	Offspring	UMN	University of Minnesota	NA	20K	NA	A B	A B	A B	A B	A A	A B	A B	A B	A B	A B	B B	B B	B B	B B	A B	A B	A B	A B	B B	B B	B B	A A	A B	A A	B B	B B	A B	B B	A B	A B	B B	A B	B B	B B	A B	A B	A A	B B	A A	A A	B B
AL137	Keepsake	Liberty	Offspring	UMN	University of Minnesota	NA	20K	NA	A A	A A	B B	B B	A A	- -	A A	A A	A A	B B	B B	B B	B B	B B	B B	B B	B B	B B	B B	B B	B B	A A	B B	A A	B B	B B	B B	B B	A A	A A	B B	A A	B B	B B	A A	A A	A A	A B	A A	A A	B B
AL146	Keepsake	Liberty	Offspring	UMN	University of Minnesota	NA	20K	NA	A A	A B	B B	B B	A B	A B	A A	A A	A B	B B	B B	A B	B B	B B	B B	A B	A B	B B	A B	B B	A B	A B	B B	A B	B B	A B	A B	A B	A A	A A	A B	A A	A B	B B	A A	A A	A B	A B	A A	A A	A B
AL140	Keepsake	Liberty	Offspring	UMN	University of Minnesota	NA	20K	NA	A A	A B	B B	B B	A B	A B	A A	A A	A B	B B	B B	A B	B B	B B	B B	A B	A B	B B	A B	B B	A B	A B	B B	A B	B B	A B	A B	A B	A A	A A	A B	A A	A B	B B	A A	A A	A B	A B	A A	A A	A B
AL138	Keepsake	Liberty	Offspring	UMN	University of Minnesota	NA	20K	NA	A A	- -	B B	B B	A A	A A	A A	A A	A A	B B	B B	B B	B B	B B	B B	- -	- -	B B	B B	B B	B B	- -	B B	A A	B B	B B	- -	B B	A A	A A	B B	A A	B B	B B	A A	A A	A A	A B	A A	A A	B B
Reinette_de_Hollande	Karmelitter_Renette	Reinette_Franche	Offspring	NFC	Fruit Breedomics	2000038	20K	42	A A	B B	B B	B B	B B	B B	A A	A A	B B	B B	B B	A A	B B	B B	B B	A A	A A	B B	A A	B B	A A	B B	B B	A B	B B	A A	A A	A B	A A	A B	A A	A A	A B	B B	A A	A A	A B	A A	A A	A A	A B
Champagner_Renette	Reinette_Franche	-	Offspring	GENEVA	Howard et al. 2018	PI_264688	20K	91	A A	B B	B B	B B	B B	B B	A A	A A	B B	B B	B B	A A	B B	B B	B B	A A	A A	B B	A A	B B	A A	B B	B B	A B	B B	A A	A A	A B	A A	A B	A A	A A	A B	B B	A A	A A	A B	A A	A A	A A	A B
Calville_Blanc	Calville_Rouge	Reinette_Franche	Offspring	FEM	Fondazione Edmund Mach	NA	20K	95	A A	A B	B B	B B	A B	A B	A A	A A	A B	B B	B B	A B	B B	B B	B B	A B	A B	B B	A B	B B	A B	A B	B B	A B	B B	A B	A B	A B	A A	A A	A B	A A	A B	B B	A A	A A	A B	A B	A A	A A	A B
Reinette_Clochard	Reinette_Franche	-	Offspring	GENEVA	Howard et al. 2018	PI_589444	20K	118	A A	A B	B B	B B	A B	A B	A A	A A	B B	B B	B B	A B	B B	B B	B B	A B	A B	B B	A B	B B	A B	A B	B B	A A	B B	A B	A B	B B	A A	B B	A B	A A	B B	B B	A A	A A	A A	A A	A A	A A	B B
Calville_Rouge_dHiver	Calville_Rouge	Reinette_Franche	Offspring	NFC	Howard et al. 2018	1947305	20K	361	A A	B B	B B	B B	B B	B B	A A	A A	B B	B B	B B	A A	B B	B B	B B	A A	A A	B B	A A	B B	A A	B B	B B	A B	B B	A A	A A	A B	A A	A B	A A	A A	A B	B B	A A	A A	A B	A A	A A	A A	A B
Adamss_Pearmain	Karmelitter_Renette	Reinette_Franche	Offspring	GENEVA	Howard et al. 2018	PI_280022	20K	795	A A	A B	B B	B B	A B	A B	A A	A A	A B	B B	B B	A B	B B	B B	B B	A B	A B	B B	A B	B B	A B	A B	B B	A B	B B	A B	A B	A B	A A	A A	A B	A A	A B	B B	A A	A A	A B	A B	A A	A A	A B
Brownlees_Russet	Nonpareil	-	Offspring	CRA-W	Muranty et al. 2020	CRAW-0281	480K	281	A A	A B	B B	B B	A B	A B	A A	A A	B B	B B	B B	A B	B B	B B	B B	A B	A B	B B	A B	B B	A B	A B	B B	A B	B B	A B	A B	A B	A A	A B	A B	A A	A B	B B	A A	A A	A B	A A	A A	A A	A B
Chodske	Nonpareil	-	Offspring	RBIPH	Muranty et al. 2020	CZ_GN_0453	480K	2316	A A	A A	B B	- -	A A	- -	A A	- -	B B	B B	B B	- -	- -	B B	- -	B B	B B	B B	- -	B B	B B	A A	- -	A A	B B	- -	B B	B B	A A	B B	- -	A A	B B	B B	A A	- -	A A	A A	A A	A A	B B
Court_Pendu_Sugny	Nonpareil	-	Offspring	CRA-W	Muranty et al. 2020	CRAW-0642	480K	148	A A	A B	B B	- -	A B	- -	A A	- -	B B	B B	B B	- -	- -	B B	- -	A B	A B	B B	- -	B B	A B	A B	- -	A B	B B	- -	A B	A B	A A	A B	- -	A A	A B	B B	A A	- -	A B	A A	A A	A A	A B
Sturmer_Pippin	Nonpareil	-	Offspring	GENEVA	Howard et al. 2018	PI_307382	20K	5249	A A	A B	B B	B B	A B	A B	A A	A A	B B	B B	B B	A B	B B	B B	B B	A B	A B	B B	A B	B B	A B	A B	B B	A A	B B	A B	A B	B B	A A	B B	A B	A A	B B	B B	A A	A A	A A	A A	A A	A A	B B
Normans_Pippin	Nonpareil	-	Offspring	CRA-W	Muranty et al. 2020	CRAW-0190	480K	577	A A	B B	B B	- -	B B	- -	A A	- -	B B	B B	B B	- -	- -	B B	- -	A A	A A	B B	- -	B B	A A	B B	- -	A B	B B	- -	A A	A B	A A	A B	- -	A A	A B	B B	A A	- -	A B	A A	A A	A A	- -
Winterperzikappel	Jonathan	Brabant_Bellefleur	Offspring	CRA-W	Muranty et al. 2020	CRAW-0432	480K	2145	A A	A B	B B	B B	A B	- -	A A	- -	A B	B B	B B	- -	- -	B B	B B	A B	A B	B B	- -	B B	A B	A B	- -	A A	B B	- -	A B	B B	A A	A B	- -	A A	B B	B B	A A	- -	A A	A B	A A	A A	B B
Pomme_des_Ruelles	Brabant_Bellefleur	Pomme_Douce_Dubois	Offspring	CRA-W	Muranty et al. 2020	CRAW-0461	480K	181	A B	A B	A B	- -	A A	- -	A B	- -	B B	A B	B B	- -	- -	A B	- -	A B	A B	A B	- -	B B	B B	A B	- -	A A	B B	- -	A B	B B	A B	B B	- -	A B	B B	A B	A B	- -	A A	A B	A B	A A	B B
Pomme_Gare_Gembloux	Brabant_Bellefleur	Reinette_Rouge_Etoilee	Offspring	CRA-W	Muranty et al. 2020	CRAW-0638	480K	2176	A B	A B	A B	- -	A A	- -	A B	- -	A B	A B	B B	- -	- -	B B	- -	A B	A B	A B	- -	B B	B B	A A	- -	A A	B B	- -	A B	B B	A B	A B	- -	A B	B B	B B	A B	- -	A A	B B	A A	A A	B B
Apfel_des_Paris	Jonathan	Brabant_Bellefleur	Offspring	Ökowerk	Howard et al. 2018	Oek_19-1	20K	2828	A A	A A	B B	B B	A A	A A	A A	A A	A B	B B	B B	B B	B B	B B	B B	B B	B B	B B	B B	B B	B B	A A	B B	A A	B B	B B	B B	B B	A A	A B	B B	A A	B B	B B	A A	A A	A A	A A	A A	A A	B B
Sacramentsapple	Jonathan	Brabant_Bellefleur	Offspring	Ökowerk	Howard et al. 2018	Oek_505-1	20K	2822	A A	A A	B B	B B	A A	A A	A A	A A	A B	B B	B B	B B	B B	B B	B B	B B	B B	B B	B B	B B	B B	A A	B B	A A	B B	B B	B B	B B	A A	A B	B B	A A	B B	B B	A A	A A	A A	A A	A A	A A	B B
Laxtons_Rearguard	Court_Pendu_Plat	Coxs_Orange_Pippin	Offspring	NFC	Muranty et al. 2020	1949291	480K	1994	A A	A B	B B	B B	A B	- -	A A	- -	A B	B B	B B	- -	- -	B B	B B	A B	A B	B B	- -	B B	A B	A B	- -	A B	B B	- -	A B	A B	A A	A A	- -	A A	A B	B B	A A	- -	A B	A B	A A	A A	A B
Delincee	Court_Pendu_Plat	Reinette_de_Hollande	Offspring	CRA-W	Muranty et al. 2020	CRAW-0528	480K	2163	A A	A B	B B	B B	A B	- -	A A	- -	A B	B B	B B	- -	- -	B B	B B	A B	A B	B B	- -	B B	A B	A B	- -	A B	B B	- -	A B	A B	A A	A A	- -	A A	A B	B B	A A	- -	A B	A B	A A	A A	A B
Reinette_Gris	Court_Pendu_Plat	-	Offspring	Seed Savers Exchange	Howard et al. 2018	100494	20K	2114	A A	A A	B B	B B	A A	A A	A A	A A	A A	B B	B B	B B	B B	B B	B B	B B	B B	B B	B B	B B	B B	A A	B B	A A	B B	B B	B B	B B	A A	A A	B B	A A	B B	B B	- -	A A	A A	B B	A A	A A	B B
Speeckaert_Appel	Court_Pendu_Plat	-	Offspring	CRA-W	Muranty et al. 2020	CRAW-0029	480K	2109	A A	A A	B B	- -	A A	- -	A A	- -	A A	B B	B B	- -	- -	B B	- -	B B	B B	B B	- -	B B	B B	A A	- -	A A	B B	- -	B B	B B	A A	A A	- -	A A	B B	B B	A A	- -	A A	B B	A A	A A	B B
Reinette_de_Lucas	Court_Pendu_Plat	-	Offspring	CRA-W	Muranty et al. 2020	CRAW-0196	480K	100	A A	A A	B B	- -	A A	- -	A A	- -	A B	B B	B B	- -	- -	B B	- -	B B	B B	B B	- -	B B	B B	A A	- -	A A	A B	- -	B B	B B	A A	A B	- -	A A	A B	B B	A A	- -	A A	B B	A A	A A	B B
Ginger_Gold	Golden_Delicious	-	Phasing	UMN	University of Minnesota	NA	20K	FEM_3_64	A B	A B	A B	A B	A A	A B	A B	A B	A B	A B	B B	B B	B B	B B	A B	A B	A B	B B	A B	B B	A B	A B	B B	A B	B B	A B	A B	A B	A A	A A	A B	A A	A B	B B	A A	A A	A B	A B	A A	A A	A B
Empress	Jonamac	Vista_Bella	Phasing	FEM	Fondazione Edmund Mach	NA	20K	FEM_4_48	A A	B B	B B	B B	B B	B B	A A	A A	B B	B B	B B	A A	B B	B B	B B	A A	A A	B B	A A	B B	A A	B B	B B	A B	B B	A A	A A	A B	A A	A A	A A	A A	A B	B B	A A	A B	A B	A A	A A	A B	A B
State_Fair	Mantet	Haralson	Phasing	UMN	University of Minnesota	NA	20K	2614	B B	B B	A A	A A	A A	B B	B B	B B	B B	A A	B B	B B	B B	B B	A B	A A	A A	A A	B B	B B	B B	A A	A A	A A	B B	B B	A A	B B	B B	B B	B B	B B	B B	B B	B B	B B	A A	B B	A A	A A	B B
Redwell	-	-	Phasing	UMN	University of Minnesota	NA	20K	2899	A B	A B	A B	A B	A A	A B	A B	A B	A B	A B	B B	B B	B B	B B	A B	A B	A B	A B	B B	B B	B B	A B	A B	A A	B B	B B	A B	B B	A B	A B	B B	A B	B B	A B	A B	A B	A A	A B	A A	A A	B B
Liberty	Macoun	PRI_54_12	Phasing	FEM	University of Minnesota	NA	20K	585	A A	A B	B B	B B	A B	A B	A A	A A	A B	B B	B B	A B	B B	B B	B B	A B	A B	B B	A B	B B	A B	A B	B B	A B	B B	A B	A B	A B	A A	A A	A B	A A	A B	B B	A A	A A	A B	A A	A A	A A	A B
[truncated: 5,000 more columns]
